# Supplementary material for: Higher resolution pooled genome-wide CRISPR knockout screening in Drosophila cells using Integration and Anti-CRISPR (IntAC)
Source: bioRxiv. 2024 Sep 25:2024.09.19.613976. Preprint. [Version 2] doi: 10.1101/2024.09.19.613976 (PMC11429967; doi:10.1101/2024.09.19.613976)
Supplement: Supplement 1 [file media-1.xlsx]

## Sheet: Fitness sgRNA-level
sgRNA	Gene	Symbol	PLASMID	v.2_60_days_without anti_CRISPR	v.2_IntAC_60_days_rep1	v.2_IntAC_60_days_rep2
CAAGGTGAGCAGTTGCCTGA	FBgn0000008	a	897	359	854	346
CACGACGCGAGGGATCGTGT	FBgn0000008	a	1236	248	919	547
CCTCTGAAGATTCAGTCCCT	FBgn0000008	a	292	125	158	149
GCTGCTCCTATACAATGTGG	FBgn0000008	a	286	412	218	196
GGCGGCCATCAGAACAGCTC	FBgn0000008	a	192	509	124	200
TGGGCGTGGACTGAGCACTC	FBgn0000008	a	639	176	394	397
TTCCATAGGATCGGGTCCAC	FBgn0000008	a	589	14	619	401
CCATTCCGGAGAGCCCTCCA	FBgn0000014	abd-A	489	232	325	241
CTGCAGATGACGAATTCGGG	FBgn0000014	abd-A	552	532	547	419
GATGAGGAGACGGGTGAGTG	FBgn0000014	abd-A	667	322	444	419
GCCTCAACGACAACTCTCCC	FBgn0000014	abd-A	409	314	326	141
GCTGCTGGCTGAAACGCTGG	FBgn0000014	abd-A	492	107	434	328
GTTGCTAACGCCCCCGTCAG	FBgn0000014	abd-A	154	27	60	54
TTGCTGCTGTAGCTGAAGAG	FBgn0000014	abd-A	353	193	221	193
ACAACAGCTGGCGACAACAC	FBgn0000015	Abd-B	677	397	458	206
CGCGCTGTGGTGATGGCTGG	FBgn0000015	Abd-B	3201	1796	2952	2335
CGGATGGCGGGTATATGCAG	FBgn0000015	Abd-B	538	720	423	338
CTGTTCGGGGTTTGTTGCTG	FBgn0000015	Abd-B	550	177	550	426
GCAGATCGTTGCGCCGACCA	FBgn0000015	Abd-B	165	0	98	61
TCGTACATAACCGCATGCGT	FBgn0000015	Abd-B	1475	342	992	973
TGCTGCTGGAGCACCGAGGA	FBgn0000015	Abd-B	236	124	275	314
AACTCGGTGATGATATAGAA	FBgn0000017	Abl	69	0	26	67
AGCGTCGGGAATGAGCTACC	FBgn0000017	Abl	187	83	140	140
CATCACAGCGTGCCCCATGA	FBgn0000017	Abl	1258	332	555	485
CGCATCAAGTCGTACACCTC	FBgn0000017	Abl	407	15	158	212
CGCCCATCGGTGGACCTCGA	FBgn0000017	Abl	590	265	420	472
GCATCTCAGAGGATCCCGAT	FBgn0000017	Abl	278	104	173	124
GTGTACCACAAGCTAGACAA	FBgn0000017	Abl	213	18	99	170
ACTCCCGGTGCAGATAGTAG	FBgn0000018	abo	479	420	270	129
AGACGCTCGTAGGCCAACAG	FBgn0000018	abo	118	1	119	37
CATCACTGTTGAGCCAAACA	FBgn0000018	abo	176	85	293	85
CTACCTGCGCAAGTTTACGC	FBgn0000018	abo	645	293	427	302
CTGATTCGCCAGGCGGATGT	FBgn0000018	abo	373	80	267	247
TCGATAAAGTCCCTCGGCCT	FBgn0000018	abo	430	6	181	245
TTTCTGGTGGATTTGAAGCT	FBgn0000018	abo	128	121	37	34
ACTACGACAACATATCCCTG	FBgn0000022	ac	157	201	137	67
GAGTCATCTTCGGCCTTTAA	FBgn0000022	ac	314	274	251	255
GATAACAGAGGGTCCATTAA	FBgn0000022	ac	35	0	39	14
GATTTAAGCAATGGTCGCCG	FBgn0000022	ac	164	385	223	120
GCCAGCAACATCGACGATTC	FBgn0000022	ac	362	917	329	288
TGGCGCCGGGACCAATTCCC	FBgn0000022	ac	518	45	574	326
TTAATGGACCCTCTGTTATC	FBgn0000022	ac	253	238	264	130
AGGGAGGTGCATGTCTACAC	FBgn0000024	Ace	383	148	233	197
AGTATCGGGTGGGAGCCTTT	FBgn0000024	Ace	322	98	291	179
CTGGTCGTGCAGACATCCTC	FBgn0000024	Ace	616	302	658	357
GCAAAGGCCCGACTTCGCCA	FBgn0000024	Ace	197	75	111	93
GCGTCGAGGACGCCGTGCCA	FBgn0000024	Ace	0	0	0	0
TGGCGAGTGCCTGATCCCAT	FBgn0000024	Ace	877	2360	568	564
TTGACCAGACCCCTCGTCAC	FBgn0000024	Ace	903	480	941	646
ACGCTGGGGAGGCCCACTCA	FBgn0000028	acj6	362	21	315	246
CATTTGGCTATGTACATGCT	FBgn0000028	acj6	357	30	395	193
CCTCAGCAGAGCGGAGGCCC	FBgn0000028	acj6	47	0	59	27
GACGGGCTCGATGACCACAC	FBgn0000028	acj6	274	149	340	156
GCACGTTAAGTGGCCATACG	FBgn0000028	acj6	465	38	389	316
TAGCGTCCTGGAAAACAACT	FBgn0000028	acj6	107	5	147	29
TGTTGGTGTGTGGGCGTTAG	FBgn0000028	acj6	854	923	1042	813
AAGCAAGAGCACTACGACCT	FBgn0000032	Acph-1	323	77	336	172
AGGTGCCTTAGCGGCCAGTA	FBgn0000032	Acph-1	277	64	316	100
CATTCACACCTCGCCCGAGA	FBgn0000032	Acph-1	503	281	470	354
GAGACCAGCCAGATTCGACT	FBgn0000032	Acph-1	208	31	133	108
GCTTATTTGAGCGAAAAAGG	FBgn0000032	Acph-1	15	78	30	9
GTCCGTGGGATAGGGATCCA	FBgn0000032	Acph-1	422	185	412	238
TTCTCGTTGGAGTATATAGG	FBgn0000032	Acph-1	68	23	58	47
CACCTCGATGTTGTCCGAGT	FBgn0000036	nAChRalpha1	1195	1787	934	808
CGGTCCGAGTTGTTGCCCAC	FBgn0000036	nAChRalpha1	1201	419	1022	874
TCTTCATCACACGGGCAAAG	FBgn0000036	nAChRalpha1	45	0	64	11
TGCCCACGCAGGGTATGATC	FBgn0000036	nAChRalpha1	713	1189	703	461
TGGAATCCGGATGACTATGG	FBgn0000036	nAChRalpha1	517	157	392	306
TGGGTTGGCCAGGCCGCCGG	FBgn0000036	nAChRalpha1	356	147	320	195
TTGAACACTATGTCCAGATA	FBgn0000036	nAChRalpha1	55	7	29	50
ACCAACATGGTCATCGACTC	FBgn0000037	mAChR-A	149	0	126	70
ATGGTCGTTTCCGCCCACCT	FBgn0000037	mAChR-A	322	38	206	204
GACCCAAGGGCCAGTAGCCC	FBgn0000037	mAChR-A	51	0	42	88
GGCCAGCTGTAGATCCAGGG	FBgn0000037	mAChR-A	495	26	658	373
GGTGACCGGGAAGTAGAAGG	FBgn0000037	mAChR-A	276	254	183	177
GTGGTGAATCACGCCTCTGG	FBgn0000037	mAChR-A	459	7	481	340
TCAAGGAGTGGTGCATTGCG	FBgn0000037	mAChR-A	1815	279	1695	1393
AGGAAGGAAATCAGCACCGT	FBgn0000038	nAChRbeta1	149	230	74	100
CAACGTGCTGATTTATCCCA	FBgn0000038	nAChRbeta1	468	83	273	212
CAGTGGGATGAGGCCGACTA	FBgn0000038	nAChRbeta1	402	12	182	126
CGGCACCTGGGACATTATAG	FBgn0000038	nAChRbeta1	220	102	148	116
CTGCTGATCGAAGGGGAAGT	FBgn0000038	nAChRbeta1	530	113	329	264
GCACAACAGCCAGGATTTGC	FBgn0000038	nAChRbeta1	967	631	857	957
TCCGGCTTCCAAACCTTGTC	FBgn0000038	nAChRbeta1	203	100	189	130
AGTGTGGAGTGGGACATTCT	FBgn0000039	nAChRalpha2	553	182	530	347
GACACGGTGTTGGTCAAATT	FBgn0000039	nAChRalpha2	451	780	374	226
GGATACGGTTCGGCACAGCA	FBgn0000039	nAChRalpha2	740	94	596	594
GGCATCGGGATTCGCCTGAA	FBgn0000039	nAChRalpha2	285	50	246	119
TAAATTCAAGTGGGATCCCT	FBgn0000039	nAChRalpha2	134	1	50	76
TGCCCACACATGGAATAATC	FBgn0000039	nAChRalpha2	201	12	268	97
TTTGCCGGTATAGTGGAGGA	FBgn0000039	nAChRalpha2	438	233	302	446
ACGCAGGATGGCATGGGGAA	FBgn0000042	Act5C	830	365	483	302
CTTCTACAATGAGCTGCGTG	FBgn0000042	Act5C	355	451	287	260
GCACGGTATCGTGACCAACT	FBgn0000042	Act5C	375	27	216	135
GCTGCTCTGGTTGTCGACAA	FBgn0000042	Act5C	188	95	133	55
GGACTCGTACGTGGGTGATG	FBgn0000042	Act5C	1365	434	729	754
GGCGCGGGGAGCATCGTCTC	FBgn0000042	Act5C	474	95	335	211
GTTGGCCTTGGGGTTCAGCG	FBgn0000042	Act5C	603	106	263	236
CATACTGTGCCCATTTATGA	FBgn0000043	Act42A	187	11	103	39
CATGTATGTTGCCATCCAGG	FBgn0000043	Act42A	479	1095	179	150
GCACCCCGTCTTGCTTACTG	FBgn0000043	Act42A	1654	339	905	535
GCACGGTATCGTGACTAACT	FBgn0000043	Act42A	200	518	149	100
GCAGCTTTAGTGGTCGACAA	FBgn0000043	Act42A	63	0	50	56
GGACAAAAGGACTCTTATGT	FBgn0000043	Act42A	183	245	67	95
TGCACGCGGTGCGTCATCAC	FBgn0000043	Act42A	730	116	414	347
CACACCGTCCCCATCTATGA	FBgn0000044	Act57B	670	1003	461	400
CATCACCAACTGGGATGATA	FBgn0000044	Act57B	1028	199	981	605
CGCGACCAGCCAGATCCAGA	FBgn0000044	Act57B	369	52	266	209
GCACCCCGTCCTGCTGACTG	FBgn0000044	Act57B	1482	1043	1293	911
GCTGCTCTGGTCGTTGACAA	FBgn0000044	Act57B	361	34	313	255
GGCCTGGATGGCGACGTACA	FBgn0000044	Act57B	133	6	64	26
TACCGACCATCACACCCTGG	FBgn0000044	Act57B	239	10	109	117
ACCGGAGTCCAGGACGATAC	FBgn0000045	Act79B	228	56	141	110
GACGAGGCGCAGAGCAAGCG	FBgn0000045	Act79B	381	504	253	153
GAGCCTCGGTCAGCAGAACG	FBgn0000045	Act79B	356	182	340	338
GATCTAGACGAAGGATGGCG	FBgn0000045	Act79B	226	216	189	112
GCCTACGATCGAGGGGAATA	FBgn0000045	Act79B	406	196	261	240
TCAGCCCTGGTCGTAGACAA	FBgn0000045	Act79B	208	105	263	110
TGATAATGCCGTGTTCGATG	FBgn0000045	Act79B	932	893	674	608
ACCGGAGTCGAGGACAATAC	FBgn0000046	Act87E	105	39	69	38
ATCCAGACGCAGGATGGCGT	FBgn0000046	Act87E	560	521	364	155
CAGCAGGACGGGGTGTTCCT	FBgn0000046	Act87E	1138	996	996	712
CCGTCATCAGGGCGTAATGG	FBgn0000046	Act87E	862	646	604	465
GATGAGGCCCAGAGCAAGCG	FBgn0000046	Act87E	391	22	192	210
GCACGGCATCATCACCAACT	FBgn0000046	Act87E	832	633	625	375
GCCGCATTGGTCGTGGACAA	FBgn0000046	Act87E	295	73	341	134
ATCCAGACGCAGAATGGCGT	FBgn0000047	Act88F	719	569	583	352
GACGAGGCGCAAAGCAAGCG	FBgn0000047	Act88F	404	313	218	240
GCACGGCATCATCACGAACT	FBgn0000047	Act88F	482	524	296	219
GCCGGAGTCCAGCACAATAC	FBgn0000047	Act88F	351	376	303	124
GGTGCATTAGTTATCGACAA	FBgn0000047	Act88F	38	0	36	17
GTGGGTCGTCCCCGACACCA	FBgn0000047	Act88F	50	2	13	6
TAATACTGGATGCTCCTCGG	FBgn0000047	Act88F	264	574	235	156
ATCACTGCCCTCGAACTGTG	FBgn0000052	ade2	1079	268	224	179
CACTGCGCCGGGAGCGACCA	FBgn0000052	ade2	72	10	10	10
CTAGTGGAACCAGGCTTTGC	FBgn0000052	ade2	1077	371	469	363
CTTGGAACTTAAGTACGTTT	FBgn0000052	ade2	98	40	115	53
GCAAGCTCTGTGGAGATACA	FBgn0000052	ade2	297	32	50	58
GCTCGTCAAAGCTCGCCTTG	FBgn0000052	ade2	144	19	21	30
TTGCTCGCCCAGGTCTAGAC	FBgn0000052	ade2	319	252	94	134
AACGCGCTGTGGGAATCCCA	FBgn0000053	ade3	297	65	57	46
GACCGTATTTCAGATCTCCC	FBgn0000053	ade3	0	0	0	0
GCAAGGTGCCCAAATCGAGG	FBgn0000053	ade3	421	74	131	87
GCCCAAATATACGCACTGCC	FBgn0000053	ade3	540	192	132	88
GCGCCCATGCCGCCGGTGTT	FBgn0000053	ade3	80	0	14	13
GCTGTGAAAGACCAGTTGGG	FBgn0000053	ade3	526	170	181	107
TACCAGGGTGTACTCTATGC	FBgn0000053	ade3	962	763	256	216
ACCGTCGATGTCCTGATCAA	FBgn0000055	Adh	616	463	460	303
CAATGCGGTCGAGGATCACC	FBgn0000055	Adh	698	124	423	228
CAGACCAATGCCTCCCAGAC	FBgn0000055	Adh	254	391	255	129
CGGCAATGGTGCGCTCGATC	FBgn0000055	Adh	1081	450	829	577
CTTGTCCCAGAAGTCCAGAA	FBgn0000055	Adh	89	10	37	28
GTAAGCCGTCACGCCGGTAA	FBgn0000055	Adh	470	188	444	419
TAGAAGGTGACGGTCACCTT	FBgn0000055	Adh	303	36	262	215
AAACGGGGTAGCTGTGATGG	FBgn0000056	Adhr	1026	769	762	687
ACAGCGTAGCACCATTGATC	FBgn0000056	Adhr	460	212	178	208
CAAGCATGTCTGCTATGTGG	FBgn0000056	Adhr	614	428	530	245
CCTTGCCATGGTCACGTCGT	FBgn0000056	Adhr	1560	413	1228	979
GGCCACAGTGTTACCCTATA	FBgn0000056	Adhr	92	131	84	38
TGCAACTGAGCGATGGCCTG	FBgn0000056	Adhr	1294	763	1108	999
TGGTCCTACAAGGGTCTTTG	FBgn0000056	Adhr	544	143	482	368
CAGCGTGATTCAGATCAAAG	FBgn0000057	adp	120	0	92	41
CTTGCGGCGATCGTACACCC	FBgn0000057	adp	237	168	204	151
GACGTGCGGCGAGTCCTGGG	FBgn0000057	adp	1113	1124	636	663
GGAACATTGTCCACGAGCCA	FBgn0000057	adp	222	150	199	87
TCCCCGAAGGACGGAATACC	FBgn0000057	adp	20	0	12	19
TGCCGTCCCGAGGAAGGTAT	FBgn0000057	adp	654	356	425	392
TGTCTGGAGTGGACCACTGA	FBgn0000057	adp	541	377	441	318
CCGCTACCCGCACCTCTCTG	FBgn0000061	al	1516	564	1307	1001
CCGGGCAGGTAGGGATTATA	FBgn0000061	al	431	11	307	220
CGGACGAGTACGCCCCGAAG	FBgn0000061	al	174	179	133	68
GATGAAAATTGGATTAACCG	FBgn0000061	al	8	0	4	7
GTTTCGATGTCGGTCTCGGG	FBgn0000061	al	603	257	484	500
TCAGCTCGAGGAGCTGGAGA	FBgn0000061	al	70	1	66	53
TGGCGCAAGCAGGAGAAGGT	FBgn0000061	al	507	99	539	345
ACGAACAATTGGTTCCACAC	FBgn0000063	Mps1	277	32	79	55
ACTCCCGGAAAACATGATCT	FBgn0000063	Mps1	338	165	154	102
CTCTTGGAGTGGGCGCCTTT	FBgn0000063	Mps1	399	193	239	143
GCAGCACGACTCACGGTCAT	FBgn0000063	Mps1	825	149	118	61
GTCTTGTGGGAAGGCTGCTC	FBgn0000063	Mps1	248	3	52	33
TCGAATCGGATTGCTTAAGG	FBgn0000063	Mps1	624	38	212	237
TCGGAGGCTCCGGAATGTCC	FBgn0000063	Mps1	928	267	401	190
CAGGATCGACTGGTAGGATG	FBgn0000064	Ald	1132	139	59	43
CCTTCTTGTACTGGGCGCAA	FBgn0000064	Ald	164	6	20	16
CGATGAGTCCGGCCCAACCA	FBgn0000064	Ald	383	1	16	26
CTCTACCAGAAGGCCGATGA	FBgn0000064	Ald	159	4	107	96
CTTGCTGGGGTAGTTGAAGT	FBgn0000064	Ald	209	0	5	13
GAGGATGAGGTCACCACCCA	FBgn0000064	Ald	124	0	2	4
GTAGGCACGGCGGTTGTCCT	FBgn0000064	Ald	1817	610	128	100
ACAAGCACCTGACACTCGTA	FBgn0000071	Ama	743	225	525	458
ACCGCTGGTCGGGCAGACTG	FBgn0000071	Ama	123	0	98	49
ACTCGGTGGTGCTCTCCATG	FBgn0000071	Ama	1932	1176	1537	1053
GCGCGTCTGCGGCTTCTAAT	FBgn0000071	Ama	150	280	79	54
GCTGATCTGGCTGATCACTG	FBgn0000071	Ama	505	79	373	321
GGAGGAGGTGGGACAGCTCT	FBgn0000071	Ama	193	22	142	95
TCTGTCACCAGGGTGCTCTT	FBgn0000071	Ama	197	12	171	128
ACCTCCAGTTCTGTGCAGGC	FBgn0000075	amd	869	309	650	524
CACGCCAGCGATGGACCAGG	FBgn0000075	amd	1162	648	555	568
CCGAGGAGTAGGCCACCAAG	FBgn0000075	amd	319	298	139	130
CGTTGCCACTCTGGGCACCA	FBgn0000075	amd	550	122	409	463
GCCCACAATGGAGGGATACG	FBgn0000075	amd	544	309	479	272
TACACTGAGAGGAGCCATCG	FBgn0000075	amd	785	137	703	616
TCCGGAGCTGAGCGAAAGTG	FBgn0000075	amd	626	175	615	344
CATGCTATGCCCGTACGATA	FBgn0000077	amx	532	58	328	188
CGAGGTGTATGTGCCGCCCC	FBgn0000077	amx	882	839	617	548
GGACTCAAAAGGCGATCACA	FBgn0000077	amx	150	56	102	110
GGGGATCAGGAACAGCGAAA	FBgn0000077	amx	1	0	0	6
TATGTTGTCCAGGAGTCCAC	FBgn0000077	amx	429	30	437	192
TCATGGATGCATCTACGGCC	FBgn0000077	amx	533	81	511	439
TTGCCGATACTGCTACCAAA	FBgn0000077	amx	444	132	265	287
CACCTTGTAGGTCAGCACGT	FBgn0000078	Amy-d	597	56	571	455
CACGACAACCAGCGCGGACA	FBgn0000078	Amy-d	1331	866	1295	981
CGCCGACGTGCTGACCTACA	FBgn0000078	Amy-d	522	48	287	241
CTGCAGTATCTGACCAACTG	FBgn0000078	Amy-d	169	360	94	61
GGAGGCGGCGAAGCCCCAGG	FBgn0000078	Amy-d	1	0	0	0
TCACGCGGGGAGTGCCGAAT	FBgn0000078	Amy-d	919	291	604	605
TTCATGCTGGCGCACCCATT	FBgn0000078	Amy-d	122	295	169	56
AGTGTGCCTCGCCCTCCTGG	FBgn0000079	Amy-p	1264	148	292	259
CACCTTGTAGGTCAGAACGT	FBgn0000079	Amy-p	410	148	345	167
CACGACAATCAGCGCGGACA	FBgn0000079	Amy-p	811	90	794	538
CGCCGACGTTCTGACCTACA	FBgn0000079	Amy-p	266	119	143	136
GCTGCAGTACCTGACCAACT	FBgn0000079	Amy-p	154	15	80	42
TCACGCGGGGAGTGCCGAAG	FBgn0000079	Amy-p	747	428	454	417
TTCATGCTGGCGCACCCCTT	FBgn0000079	Amy-p	160	356	162	93
AGCTCCTGGGCATAGAACTG	FBgn0000083	AnxB9	0	0	0	0
CCATCATCGAGATCCTGGCC	FBgn0000083	AnxB9	854	264	722	674
CCGCGGCCTCGTCCACGCCC	FBgn0000083	AnxB9	662	104	393	300
CGGGATCGAAGGGATCCGCC	FBgn0000083	AnxB9	283	14	166	90
CTCGCTCGTCCAGGGCAACC	FBgn0000083	AnxB9	512	107	367	280
CTGCTCGTAGAACTGGGCAA	FBgn0000083	AnxB9	288	33	146	140
GAGGCGTTCAAGACCTCGTA	FBgn0000083	AnxB9	77	14	68	26
ATCGTGACCGGAGTACGTGA	FBgn0000084	AnxB10	704	679	530	379
CATCGCCGCCCGCAGCACCT	FBgn0000084	AnxB10	1009	411	833	714
CCTGTGCACCAAGACCAACG	FBgn0000084	AnxB10	327	41	268	153
GCAGAGGCAGACGATCAAGG	FBgn0000084	AnxB10	412	128	343	180
GCGTCCTTAACCGTGGGCAC	FBgn0000084	AnxB10	614	67	513	366
GGTCTCGCTGCACATCTGCT	FBgn0000084	AnxB10	582	814	424	240
TTGCACAGGTACTCCACTGG	FBgn0000084	AnxB10	1690	1653	1632	1164
CAGCTGGGTTTCCTGCAGAG	FBgn0000092	CG2650	424	378	359	366
CCAGCAAGCACGACTCATCC	FBgn0000092	CG2650	566	174	568	457
CTTGCCGTCTACGTCGTACT	FBgn0000092	CG2650	527	202	378	184
GCGCTGGAGCCCATTGCCCT	FBgn0000092	CG2650	432	392	302	219
GGTCCTTGGTGAATCCCTTC	FBgn0000092	CG2650	94	0	82	36
TGAACTTTATCGACTCCGAG	FBgn0000092	CG2650	159	0	200	177
TGGCCATCGGAGCGCTTCAC	FBgn0000092	CG2650	1486	1447	1219	1053
AAATGAGGGCCAGGACGACA	FBgn0000094	Anp	333	93	155	249
ATACACAATGCTGCTCAAGT	FBgn0000094	Anp	1181	691	807	636
ATCCGAAGGACCCACGCTGA	FBgn0000094	Anp	424	698	233	217
CCACGCTGATGGCCAAAATG	FBgn0000094	Anp	215	78	150	213
TCAATAAATACTGCATCCGA	FBgn0000094	Anp	211	318	306	160
TGTCGTCCTGGCCCTCATTT	FBgn0000094	Anp	856	448	835	1062
ACTGTGGAAGGGACTGTTCT	FBgn0000097	aop	331	325	184	72
AGTTCAATGATAACTGTACT	FBgn0000097	aop	79	20	34	30
ATTGCCCCAGAAGCTGACCC	FBgn0000097	aop	200	68	115	137
CCAGGCGAGTAGTCCTCCCC	FBgn0000097	aop	635	127	322	274
CGGCGACAGGGGATAACGAC	FBgn0000097	aop	569	107	189	157
GAGTACTCTGAGACCAGTGG	FBgn0000097	aop	197	268	240	113
GCGGCTCCAGAGGCGCGGAT	FBgn0000097	aop	236	22	123	62
AAGCTGCTACCCCACATCAA	FBgn0000100	RpLP0	188	11	31	18
ATCATCCCGGCGCAGAACAC	FBgn0000100	RpLP0	462	43	44	11
ATGATGCGCAAGGCCATCCG	FBgn0000100	RpLP0	833	214	37	34
CATCCCGACCAAAATTTCCA	FBgn0000100	RpLP0	34	0	5	3
CCCACGTTGCCCTTGATGTG	FBgn0000100	RpLP0	2866	376	157	93
GCGCCCACGATGAAGCACTT	FBgn0000100	RpLP0	348	4	56	38
TCAGTACTTCATCAAGGTTG	FBgn0000100	RpLP0	403	117	124	67
ATTCATCACCAGCTCGTCAT	FBgn0000108	Appl	867	840	718	641
CCTCCTGGGATCAGAGCGGA	FBgn0000108	Appl	343	127	337	291
GACGCCCTGCTAGTTCCCGA	FBgn0000108	Appl	695	607	581	277
GATTCCGCAGGGCAGAAGCA	FBgn0000108	Appl	171	21	143	102
GGTGAAGTAGGGATCCGATG	FBgn0000108	Appl	297	682	220	206
TCCCACTACCAGAAGATCGG	FBgn0000108	Appl	535	112	457	416
TGACTCAAATAGCGGATCTT	FBgn0000108	Appl	577	82	569	499
ATCGTGGGACTGGACTCGCG	FBgn0000109	Aprt	1193	152	597	387
CACATGCCTTCGGATCGGTG	FBgn0000109	Aprt	1428	816	909	594
CGGAACAGAATGCCCTCCTT	FBgn0000109	Aprt	328	111	236	245
CTCCTCATAGCCACCGAGCT	FBgn0000109	Aprt	361	215	247	144
GTACTCCAGTTTGTATTCCA	FBgn0000109	Aprt	292	54	110	191
GTATCCGAACTTCCCAAAGG	FBgn0000109	Aprt	116	70	12	44
GTTGACGATCTACTAGCCAC	FBgn0000109	Aprt	130	81	81	38
ATCCTGCAGAGCGGCCAGCT	FBgn0000114	aret	846	254	562	435
CCTGGACTATGATTACTCGG	FBgn0000114	aret	393	484	379	141
CGGAACGGGGGCGGTAACGG	FBgn0000114	aret	664	159	381	363
GACGTACGGCGAGAAGGAAC	FBgn0000114	aret	78	0	17	61
GTCGCTGGTACGGATGATGG	FBgn0000114	aret	1153	258	706	667
TGCACTCGATCAACGTTCTG	FBgn0000114	aret	518	122	509	558
TGTGGTGATGCTGCAGACTG	FBgn0000114	aret	1369	398	1123	765
CCTGGCGAACAAGCAGGACA	FBgn0000115	Arl1	205	91	72	48
CGCCCACCTGCAGTCTGTAG	FBgn0000115	Arl1	703	302	377	338
CGTCCTTGGAGATGCCAATG	FBgn0000115	Arl1	423	63	118	119
CTGTAGTAGCAACGCCAATA	FBgn0000115	Arl1	98	0	10	27
GATCAAGATGCGCATCTCCC	FBgn0000115	Arl1	537	832	161	162
TCGGCGGACCGGGACCGCAT	FBgn0000115	Arl1	405	31	171	160
TTCCAGGTCTGGGATTTGGG	FBgn0000115	Arl1	453	109	193	114
ATTAAGGAGGCTCAACAGTT	FBgn0000116	Argk	408	33	289	139
CACCTTCAAGTCGACCCTGC	FBgn0000116	Argk	581	515	706	408
CGTGGTTCTCCAGGCCAGAC	FBgn0000116	Argk	293	333	165	165
CTTCAACAGCGACTTGGAGT	FBgn0000116	Argk	59	19	7	11
GAGAACAGCGGCATCAACCA	FBgn0000116	Argk	252	304	121	125
GGCCGCTGGAAGCACCTTCT	FBgn0000116	Argk	0	0	0	0
TTGACAGAGGCCAATACCAA	FBgn0000116	Argk	98	0	87	68
ACAAATGCTAAAGCACGCGG	FBgn0000117	arm	414	129	474	311
ACATGGCAGCACGTACACGT	FBgn0000117	arm	1675	508	1455	985
CAGCCATCTTAGAGCCATCC	FBgn0000117	arm	251	141	162	118
CTTGCTCTCCTGGTTACCAT	FBgn0000117	arm	282	182	207	171
GCCAGACAGCGATGGAACCT	FBgn0000117	arm	512	97	210	229
GTGTCCAGGTCGAACATAAG	FBgn0000117	arm	99	0	92	109
TTCAGCAGCTTGATCAACTC	FBgn0000117	arm	492	61	502	637
ACACTCAATGATCTCCCGTC	FBgn0000119	arr	716	321	335	333
ACGAAATCTAACAGCGGAGT	FBgn0000119	arr	223	56	77	51
AGATCTGGATCAGCCGCGAG	FBgn0000119	arr	604	60	431	422
AGTGTAATCCGGTGAGTCCA	FBgn0000119	arr	495	18	163	177
CTTGTCCGTATACCAGTCCA	FBgn0000119	arr	363	43	197	176
TCCCTCACTCCAGCCTTATG	FBgn0000119	arr	612	113	353	333
TCCTGGATGATTACCTATAC	FBgn0000119	arr	122	47	101	67
ACGAAGTACTGGACTCCGCA	FBgn0000120	Arr1	650	464	522	324
ACTGCACCTTGCGGATGCCC	FBgn0000120	Arr1	563	464	346	350
CGTCGTCCTCGCGCCCATAT	FBgn0000120	Arr1	405	353	337	311
GAGGGATGTCCCCTGAACCC	FBgn0000120	Arr1	75	4	97	28
GCACACCTGCTGCGAGACCA	FBgn0000120	Arr1	725	183	655	386
GCATCTGAATTCAATAGCCC	FBgn0000120	Arr1	29	2	25	30
TCCTTGCGAACGACGGTGCA	FBgn0000120	Arr1	127	28	31	31
ACGGAGCTGGGCGAATTGGG	FBgn0000121	Arr2	751	331	547	503
CCGGCACAGGATAAGCTCCT	FBgn0000121	Arr2	243	74	298	170
CGTCGATGGAGTGATTGTGG	FBgn0000121	Arr2	1681	1684	1049	935
CTATCGCTATGGTCGCGAGG	FBgn0000121	Arr2	139	13	27	24
CTTGTGCTGGCGATCGTCCT	FBgn0000121	Arr2	365	147	315	244
TACACCATCCGGGCATTTGT	FBgn0000121	Arr2	1606	511	1432	1113
TCTGGAGGTTACGCTGGACA	FBgn0000121	Arr2	783	450	651	568
CAAACTTCTTATGTACTCTA	FBgn0000137	ase	23	0	17	26
CAAGACCAACAAGAAGTTGG	FBgn0000137	ase	147	54	158	99
CCACACCCATATCCAGTCAA	FBgn0000137	ase	429	148	521	343
CCCAAGGAAAACCCCAATCC	FBgn0000137	ase	44	25	83	40
CTTTCCAAAAGGTTTCAACG	FBgn0000137	ase	174	29	110	151
TCTTTCCCTAGCGTTTCTAC	FBgn0000137	ase	274	7	276	243
TGCTCCTCTACCCGCCCCCT	FBgn0000137	ase	852	600	849	727
ACCGTACATCGAACAGTACT	FBgn0000139	ash2	251	80	147	111
CTGATGGAATAGTCCGTACA	FBgn0000139	ash2	117	133	120	55
GCCACCGCATGGCTATCCAT	FBgn0000139	ash2	1018	413	375	285
GGCACGGATTCGGGTCCCAC	FBgn0000139	ash2	277	2	53	78
GTTTCCTACCAGCTTGGTAA	FBgn0000139	ash2	327	65	169	147
TCCATCGTCGGTGAGTCGCA	FBgn0000139	ash2	1241	405	1019	821
TCGCTGGACGGTGCTGTACC	FBgn0000139	ash2	934	1707	902	646
AGCACAACTTAAGCCTGGAG	FBgn0000140	asp	303	123	145	130
AGGTATCCATGGAGCTAGTG	FBgn0000140	asp	450	106	209	184
CCGCGTAATATCACCAATGT	FBgn0000140	asp	477	604	237	282
CCGCTCGCCCAAGTTTCATG	FBgn0000140	asp	764	3325	730	540
GAGACTAACCCGAGTCATGG	FBgn0000140	asp	175	3	91	61
GTCGCCACATAAAGAGACCA	FBgn0000140	asp	60	0	57	50
GTTGACATATACGGCCACTT	FBgn0000140	asp	573	549	162	175
ACATTTAAGCGTGCAGTAAT	FBgn0000146	aub	309	38	177	84
CTTTCTTGTATGAACATAAA	FBgn0000146	aub	20	0	51	14
GCGACGATCTGGATTCAGCC	FBgn0000146	aub	269	347	278	69
GGCACGGGCTACGGGAATGA	FBgn0000146	aub	534	158	262	242
TAACCAGTTCCAAAACATAG	FBgn0000146	aub	83	0	80	29
TCTCATACTGCGCAGGGCCA	FBgn0000146	aub	343	44	333	170
TTCCGCATGCAATTATGGCC	FBgn0000146	aub	864	231	602	480
AAAGGAATCCCAGTTCGTGG	FBgn0000147	aurA	333	91	36	24
ATGCAAAAGAACTTGCTATT	FBgn0000147	aurA	184	178	171	169
CAGCACATGGTCAGACGGAT	FBgn0000147	aurA	371	126	305	303
CCAGATTGGCGAGTCCAATG	FBgn0000147	aurA	26	0	1	5
CGGAGCAGCAAACTCTGATG	FBgn0000147	aurA	262	31	80	115
TGCGAGCTCTGAATCCTCCA	FBgn0000147	aurA	375	25	253	212
TTGATCAGGAAGCCAGGCCT	FBgn0000147	aurA	356	461	469	250
AAGTCACCGCGGATGGTGCC	FBgn0000150	awd	1244	394	75	87
AGCCCGCGCTGGACGCCATC	FBgn0000150	awd	398	0	19	18
GGTCGCCCTGAAGTTCACCT	FBgn0000150	awd	744	3	91	30
GGTCTGAATGTGGTCAAGAC	FBgn0000150	awd	75	0	26	55
TCCGCCCGCCCCTTCTTCCC	FBgn0000150	awd	1394	153	193	124
TTCACGAGTCCGGGGAAGAA	FBgn0000150	awd	164	4	17	7
TTCATCATGGTCAAGCCCGA	FBgn0000150	awd	347	70	26	45
AGACCACGCTGGAGATCGTA	FBgn0000152	Axs	486	69	350	324
AGCATGCAAAAGTTCAATCA	FBgn0000152	Axs	54	0	36	67
ATCAAGGACGTAATCCAGGA	FBgn0000152	Axs	416	59	401	303
CAAGCCGCGATCCGCATATA	FBgn0000152	Axs	326	29	227	122
CACCCCATCGTTGGAATCCA	FBgn0000152	Axs	301	159	351	210
GAGGACATCCGGAACTACTT	FBgn0000152	Axs	142	243	105	149
GTGTCATCTTGCCGGTGATG	FBgn0000152	Axs	591	186	407	341
AGATTCCTTGAAGTGATGTG	FBgn0000153	b	137	72	93	84
ATCAAGCTGGCCGTCTTCCA	FBgn0000153	b	40	4	13	86
CAGCGTGTACACGTACGAGG	FBgn0000153	b	1096	414	1056	757
CATCCGGCGGCAGAGTTCGA	FBgn0000153	b	416	111	333	198
CCATCACCCTGGCCGCCATT	FBgn0000153	b	933	708	814	595
GCCGCTGATTATCTTCACCT	FBgn0000153	b	271	124	276	187
TACAACTGATTGATGAAGTA	FBgn0000153	b	284	1	327	235
CAGTTGCAGCGAGCTGTAGA	FBgn0000157	Dll	359	785	277	217
CATGGACGGCGGGAACACGG	FBgn0000157	Dll	570	348	640	261
CCGCTCGCTCCGGCAGGGCC	FBgn0000157	Dll	240	8	226	146
TATCAGCATTTCGGACCGCA	FBgn0000157	Dll	733	344	868	671
TCCTTCGGTGGACTGGCGCA	FBgn0000157	Dll	647	256	433	340
TTGGCGGGAACGGGTAGCCG	FBgn0000157	Dll	462	290	465	368
TTTCCCGGGATGTTAATGCC	FBgn0000157	Dll	314	223	229	162
AACTGCAGAAGGAAAATGTG	FBgn0000158	bam	470	170	303	309
AGGAGAACTTCGGTAGACTC	FBgn0000158	bam	64	13	19	80
CATATCGAACAGATAGTCCG	FBgn0000158	bam	204	29	133	178
CCGGCCAAGAAGTCGCGATC	FBgn0000158	bam	324	60	331	198
CTGCATATGATTGGTCTGCA	FBgn0000158	bam	291	22	163	202
GGCGGTCAGGTGATCATGCA	FBgn0000158	bam	491	45	410	316
TACTCACAAGTGGCTTTCCT	FBgn0000158	bam	958	935	914	767
AATGGACTGATGAAGCATGA	FBgn0000163	baz	120	0	84	55
ACACGCGATAATCCCGCCGG	FBgn0000163	baz	532	33	385	347
ACCTGCAGCGAGGTGCCCAC	FBgn0000163	baz	1004	960	701	716
CCGGGCAGCCGAGCCGAGAG	FBgn0000163	baz	179	76	254	114
CGTCACGGTCACCCAGGAAT	FBgn0000163	baz	535	59	306	367
GGAACCATAACCCTGCTGGT	FBgn0000163	baz	543	901	392	241
GGCCATGGAGACACTACGTC	FBgn0000163	baz	257	9	267	157
AGCCCGGCGAGGCAGCGCCT	FBgn0000166	bcd	89	17	49	75
CCGCAAGTCGGGGGGCTGTG	FBgn0000166	bcd	1554	810	509	456
CCGGAGGGGGGCCAGGACCT	FBgn0000166	bcd	249	2	66	27
CCTCACAGCCCCCCGACTTG	FBgn0000166	bcd	758	280	645	462
GACGAAAGTCCGAGTCTGTG	FBgn0000166	bcd	49	0	52	15
GTCCTTGACCAGGACGCGAC	FBgn0000166	bcd	0	0	0	0
TACATGCGATCGGGAATGTC	FBgn0000166	bcd	873	374	609	755
ACATTGGATAGTCCTCCGGT	FBgn0000173	ben	624	213	520	373
ATGGCATTGATCCCAGGCAC	FBgn0000173	ben	427	58	289	344
CAAGCTGGAGCTGTTCCTAC	FBgn0000173	ben	932	411	412	443
CAATATGGTCCGGATCTGCA	FBgn0000173	ben	683	152	514	276
CGGCCCAAACGATCGATGTT	FBgn0000173	ben	514	14	256	218
TCACGATCACATGGAAGTAA	FBgn0000173	ben	145	13	108	70
TGATGCAGGAGCCAGTGCCT	FBgn0000173	ben	1415	355	1380	892
CATCCGGGTCTGTATCCCGG	FBgn0000179	bi	259	2719	334	241
CCATCCAGATTCGCCCACAA	FBgn0000179	bi	378	103	322	277
CGGCAGCTTCAGGATGTCAT	FBgn0000179	bi	278	241	213	199
CTTGCTACTGGACATTGTGG	FBgn0000179	bi	633	716	613	488
GAAATGGTCATCACCAAGAG	FBgn0000179	bi	58	0	59	67
GACGTCCTCGGCGGTAGTAT	FBgn0000179	bi	662	243	419	405
GATCCCAAGGTCACGCTGGA	FBgn0000179	bi	610	345	459	363
ATAGCACAGAACCACCAGAA	FBgn0000180	bib	289	105	113	81
CACGGTGTGCAGACTTTCGT	FBgn0000180	bib	323	89	185	189
GCATAGAGCCAGGGTTACGG	FBgn0000180	bib	509	259	291	269
GCCAACATGGGCCAGATGCC	FBgn0000180	bib	328	633	135	187
GCTCCGCTTGGGAGCCTGCA	FBgn0000180	bib	6	0	3	1
GTACTGGTTCGGACCACTGG	FBgn0000180	bib	345	172	347	250
TAACTGTGCCTGGTTACCAG	FBgn0000180	bib	712	130	691	544
CAGAATGCCGGGCACCATCT	FBgn0000181	bic	201	8	22	33
CGTCGGTGGCGGGCGTGGAG	FBgn0000181	bic	1247	139	200	131
CTTCAACAATCCGAAGGCCC	FBgn0000181	bic	90	0	6	15
GTTCGTCGGCAGCGAGGCCT	FBgn0000181	bic	667	77	50	49
GTTCTCGCCATGACCCGTGA	FBgn0000181	bic	319	31	71	40
TTCAGCTGGTTGATGTCCTG	FBgn0000181	bic	1680	1395	1235	1122
TTGCAGGCGCAGGTGCGCAT	FBgn0000181	bic	95	0	1	1
AAAGTCAAAAATCAATGCTA	FBgn0000182	BicC	16	4	27	1
ACGTTCATGTCGCTCAGATC	FBgn0000182	BicC	918	77	631	483
AGAGGGCGTGGAGCGAGCCC	FBgn0000182	BicC	292	585	146	109
CAACAACATCAAGCGCATAA	FBgn0000182	BicC	194	28	265	146
CCCTGGAGTCAAGACTGCTA	FBgn0000182	BicC	239	111	195	100
CTCGAATCGCTCCAATCCCA	FBgn0000182	BicC	55	1	19	7
TTTGGTCAAGGGATCCGAGA	FBgn0000182	BicC	243	97	156	175
CGAACTGGACATCACACAGG	FBgn0000183	BicD	524	147	199	148
CTCCGAAAAGAGATCACATT	FBgn0000183	BicD	336	257	266	305
CTGGACTAGAGCATCGACAT	FBgn0000183	BicD	254	60	54	85
CTTGTTGGTCACTTTCTGTG	FBgn0000183	BicD	414	100	117	116
GGAAGCGCTAGAGACCTTAC	FBgn0000183	BicD	173	2	64	38
GGACAAGAGCGACAGCGAGG	FBgn0000183	BicD	36	196	29	10
TAAGCAACTGCGCCATGAGT	FBgn0000183	BicD	1143	580	488	384
ACGATTGATTACGAACAACG	FBgn0000206	boss	147	4	99	84
CGTTTCGGTTGCTATTTCCA	FBgn0000206	boss	183	137	98	183
GCAGTTGACGGTCAATAGTG	FBgn0000206	boss	687	1065	645	558
GCCCATCAGTATTACCACAA	FBgn0000206	boss	45	0	27	20
GTACCGACAAGCCCATGATA	FBgn0000206	boss	75	138	81	17
TGGACGCTTTGCAATCTGGA	FBgn0000206	boss	306	181	307	259
TTCCGTGCCCACCGATAGAA	FBgn0000206	boss	532	639	485	391
ACATGTGGTGGAACAGTGCA	FBgn0000212	brm	379	11	92	70
ACCAGATCAAAGGCTTGGAG	FBgn0000212	brm	327	680	11	27
ATATGCCACCGCACCACCAG	FBgn0000212	brm	545	97	118	137
CCAGATGGCCCCATACTCAG	FBgn0000212	brm	332	168	81	79
CTTCTTTCGATCCATAAGGT	FBgn0000212	brm	72	0	33	0
GCATTCCGTGGGTTTGGTAG	FBgn0000212	brm	1238	99	155	110
GCCACCGTTGTAATGCGATT	FBgn0000212	brm	667	77	106	126
AGGAGTGGTGGTGTAGATGG	FBgn0000216	Brd	1019	214	752	542
AGTGGTTCTTCAGTTGCTGG	FBgn0000216	Brd	480	80	421	403
CATGGCCTTGGCGGGTGTGT	FBgn0000216	Brd	1174	1081	1005	930
CGGCTTCCAATTGCTCGTTC	FBgn0000216	Brd	493	18	519	412
GGTGGCCTGCAAAATCTTCA	FBgn0000216	Brd	180	105	118	98
GGTGTTCATCAGAGTTTCGT	FBgn0000216	Brd	272	133	229	164
GTGGGCAGTGGGAGCTCCTT	FBgn0000216	Brd	471	72	332	266
AGCCCAGCGCATACCCAGCA	FBgn0000221	brn	770	187	72	55
ATGCTCATAAAGAGCGCGGT	FBgn0000221	brn	330	79	106	49
CACGTCTTTCTCACTATCCT	FBgn0000221	brn	295	230	472	200
CTTGTCCAGTCCAGAGGATG	FBgn0000221	brn	726	203	272	295
GACCCTCGTAGCCCCAAGTC	FBgn0000221	brn	510	23	19	26
GGCAGCGCAGCAGCAGTTTG	FBgn0000221	brn	1200	350	539	374
TACCCGCTGAACGATGACAC	FBgn0000221	brn	474	156	212	158
AGAGCGATGACTGCAAGGTG	FBgn0000227	Bsg25A	438	64	321	245
CACTCTGGAAACTCTTACAC	FBgn0000227	Bsg25A	162	177	120	105
CCTCACCATCGAAATTGAAA	FBgn0000227	Bsg25A	87	26	110	66
CGGGAAACTTCGGTGCCATT	FBgn0000227	Bsg25A	985	360	948	842
GAATCGCCGATGGTGACGAT	FBgn0000227	Bsg25A	936	244	624	404
GATCATAGGGCAATAGGGTC	FBgn0000227	Bsg25A	536	141	312	237
GCTGATGAGGAACACCATCC	FBgn0000227	Bsg25A	188	18	110	57
CGCCGGTCTAGGCCACAGCA	FBgn0000228	Bsg25D	452	82	392	197
CGTATTGTCCGAGTCCGTGA	FBgn0000228	Bsg25D	563	595	382	438
GATCACTGGACCAGCATGAC	FBgn0000228	Bsg25D	440	858	379	351
GCAACTACAGACTTGCCTAT	FBgn0000228	Bsg25D	418	150	224	240
GCCCAAACGTCGAGCAGCAT	FBgn0000228	Bsg25D	869	221	811	659
TCAGTTTGCTCCCGCTGGTG	FBgn0000228	Bsg25D	307	15	304	165
TCGCAATGGACTGTGCTCCG	FBgn0000228	Bsg25D	1541	1537	1230	823
CCAACACTACACCGTCGAGG	FBgn0000229	bsk	822	235	604	403
CCCATGCCAAGCGAGCATAT	FBgn0000229	bsk	907	236	567	632
CGGTGTGCTGTTTCCTGGAA	FBgn0000229	bsk	222	146	320	289
CTTTATGATGACTCCCTATG	FBgn0000229	bsk	135	52	64	77
GTCGGCCTTTACAACTATAT	FBgn0000229	bsk	64	10	65	20
TACTATCACCCAGCAAAATG	FBgn0000229	bsk	151	3	89	96
TTGCTTTATCAAATGTTGTG	FBgn0000229	bsk	109	14	128	95
AGCCGGAACTCGAGCCGGAT	FBgn0000233	btd	300	62	138	141
CGCCTGATGCTGTTGCGCAT	FBgn0000233	btd	1865	528	1617	1338
CTCCTGATGCGAGAACCAAG	FBgn0000233	btd	55	77	8	8
GCCGATTGTATGCTGGAGTT	FBgn0000233	btd	385	285	326	217
GCGGTCGCCAGTGCCGCCTA	FBgn0000233	btd	9	3	4	0
GTAATAATCGGAGGCGTACT	FBgn0000233	btd	184	39	115	115
GTATCCACAGGCCTCATCCA	FBgn0000233	btd	526	248	398	389
ACCACGCAGGTCAAGAGGCC	FBgn0000239	bur	653	85	106	81
ACTGACACCTAACTTTACCA	FBgn0000239	bur	295	20	19	19
CAGTCCGTGCTGTTAACCCA	FBgn0000239	bur	629	3	45	11
GATGAGGGTACAAAGCACGG	FBgn0000239	bur	244	0	27	9
GTGGCAGCTGGCGTATCCAG	FBgn0000239	bur	825	54	62	17
TAAGATTGTTATACTTGATG	FBgn0000239	bur	25	99	4	0
TCCTCAGCGTAGACTGAGTT	FBgn0000239	bur	644	124	500	354
CCCGCTGAACTGCAATCCTG	FBgn0000241	bw	873	408	612	577
CGACTGCGTGGTAACCTGAC	FBgn0000241	bw	384	142	314	158
GACCTGGTTCAAGGAATGTT	FBgn0000241	bw	403	466	319	157
GCCGCAAGAAGCGCGAGCTG	FBgn0000241	bw	300	53	285	154
GCTGTTGCTTAGGACTCCCA	FBgn0000241	bw	333	145	261	161
GGAGAAGCGCCAGAGGGTGG	FBgn0000241	bw	423	151	299	365
GGCGGCAGGATCGTCTACCA	FBgn0000241	bw	601	169	502	450
AATGGAAATGGGAATCTAAG	FBgn0000244	by	52	0	6	5
ATCTGAATCTGGATGATGTT	FBgn0000244	by	277	47	260	290
CATGTGGTTCTGGCCATAAA	FBgn0000244	by	164	8	97	75
CGACGTGTAGTGGTATGTAT	FBgn0000244	by	1094	985	556	420
GGGCTGAAGAACGATAGCAA	FBgn0000244	by	114	241	50	52
TCTGGATAGGGAGTCGTCCG	FBgn0000244	by	244	294	139	163
TTCCTCGTGGTATACGGTGT	FBgn0000244	by	862	208	502	422
AAGATCGGGAGCACCGTTAG	FBgn0000246	c(3)G	228	20	134	130
AGAGAACATCCAGAAGTACA	FBgn0000246	c(3)G	62	12	21	7
TAATCTCAAGAAGAAAGACT	FBgn0000246	c(3)G	8	0	0	0
TCAGAAGCTGTCGCCCCACA	FBgn0000246	c(3)G	423	105	232	221
TCAGCAACGATTGACTGATC	FBgn0000246	c(3)G	572	149	374	202
TGAACTCTAGGAGCCACTAG	FBgn0000246	c(3)G	298	384	248	196
TTGCGCCTGCAGGGCCATCC	FBgn0000246	c(3)G	183	217	131	183
AGTTCCCCGACAACCCGCGA	FBgn0000247	ca	239	258	143	155
CTCGCAATCATGGGGCAGTT	FBgn0000247	ca	881	162	461	481
GCAGTGCATCGAGTTTGCCG	FBgn0000247	ca	1376	832	1296	1141
GCCTTCGTACAGTGAGGCAG	FBgn0000247	ca	569	700	519	249
TCCAGACCGGTGGAGTGATT	FBgn0000247	ca	1293	793	730	503
TCGGTTACGCCGGAGCCCCT	FBgn0000247	ca	498	118	213	129
TTTGGTAAGCGTCTCTGGTT	FBgn0000247	ca	1011	243	608	388
AATACCGGAATCGAGGACAA	FBgn0000250	cact	237	16	93	69
ATCACTGGTTTCGTTTGGCA	FBgn0000250	cact	1031	261	722	547
ATGATATTAATGCTGCTGGG	FBgn0000250	cact	308	257	178	91
CACGGCGAACGCGAATCCTT	FBgn0000250	cact	103	0	32	33
GGGGTTAGCCGCGTTTGAGG	FBgn0000250	cact	499	17	248	158
TGAATCGGCGGTGGCAGTGG	FBgn0000250	cact	3093	1030	1374	974
TGGCTTTCGACGGTCCATTG	FBgn0000250	cact	444	75	198	153
AGGCAGAAGTCGGCGCCCCC	FBgn0000251	cad	755	1526	447	476
AGGCATGGGCGTGATGATGG	FBgn0000251	cad	1021	284	724	718
CCGCCGAGTGGAACATGTGA	FBgn0000251	cad	656	453	627	323
CTGTTGGTCTCGTTGAGCTG	FBgn0000251	cad	452	332	369	318
GTTATCCGCCGTGCTCGAGG	FBgn0000251	cad	241	10	89	72
TGCGGAACCTGGTCCTCCAT	FBgn0000251	cad	1159	555	1175	789
TTTGGCCTATGCCTCAGCGG	FBgn0000251	cad	434	208	498	250
AGCCTTCAGAGTGTTCGACA	FBgn0000253	Cam	242	0	38	50
CCATCATGGTAAGGAATTCA	FBgn0000253	Cam	246	101	16	8
CGTCACGTGATGACAAATCT	FBgn0000253	Cam	232	56	199	202
CTGTTCCTCTGTCAGCTGAT	FBgn0000253	Cam	505	449	269	159
GGGCACAGTTATGCGCTCCC	FBgn0000253	Cam	493	15	305	269
TCCTGCAGCTCGGCCTCTGT	FBgn0000253	Cam	3402	1220	946	740
TGGCAACGGCTTCATCTCGG	FBgn0000253	Cam	810	346	249	119
CACCGCATCCACAGCCTCAT	FBgn0000256	capu	786	100	576	460
GAATTCGTTTGAGACTGCAC	FBgn0000256	capu	201	21	160	97
GTCCATTGGTACATTTCATA	FBgn0000256	capu	161	16	136	120
GTCCTTGGGAGCAGGTGGGG	FBgn0000256	capu	644	530	613	462
GTGGGCGTACCGAAGCCGGG	FBgn0000256	capu	474	770	250	255
TCACTGGTGGGGCACAAATT	FBgn0000256	capu	383	310	357	233
TCCAATGAGCACTTGGATTG	FBgn0000256	capu	882	271	1135	826
ACTCACATCGCGGAAGGCAT	FBgn0000257	car	840	160	305	287
ACTTGAAGGGCCATGGTCAG	FBgn0000257	car	633	88	185	87
GCCACACAACTCACCTACGA	FBgn0000257	car	579	15	106	42
GCCGCCCACGTGAAGGCAGG	FBgn0000257	car	441	70	201	126
GGTCGCATTCCGAAGATCTA	FBgn0000257	car	83	9	7	10
GTGCTGGACGAGACCATGAT	FBgn0000257	car	335	191	112	49
TGTACAGAGTCCGCTCATCC	FBgn0000257	car	332	134	200	93
ATGAGCAGGTACCCAACTAT	FBgn0000259	CkIIbeta	241	6	28	11
CGAAATAGGCGCCATCGGTA	FBgn0000259	CkIIbeta	404	32	21	11
GCGATTTGTTAGTATATATC	FBgn0000259	CkIIbeta	0	0	0	0
GGTGACCCAGGAGACTTCCT	FBgn0000259	CkIIbeta	259	57	23	37
TCCAACGCTTGCCGATAGTT	FBgn0000259	CkIIbeta	787	120	101	96
TCGGTCATGTCGGACTGCAG	FBgn0000259	CkIIbeta	1004	118	420	250
TGACTTTCACAGTAGACACG	FBgn0000259	CkIIbeta	280	0	3	13
AATCAAGGATGCCTCCCAGA	FBgn0000261	Cat	0	0	0	0
ACCAAAAGCACCAGCTCCCT	FBgn0000261	Cat	408	16	312	231
ATCCTCAGTGTAGAACTTGA	FBgn0000261	Cat	491	18	449	362
ATGAAGCTGGGGAATAGGAT	FBgn0000261	Cat	133	42	85	88
GTGCGATTCTCCACCGTGGG	FBgn0000261	Cat	298	111	238	280
TCAGTTGGCTAGCACTGATC	FBgn0000261	Cat	817	654	776	678
TGCAGCAGGATAGGTCCTCG	FBgn0000261	Cat	1196	406	1196	1224
CACGCCCGAATACCTGGCCC	FBgn0000273	Pka-C1	722	1023	388	298
CCGCCCTCGATGACTTCGAA	FBgn0000273	Pka-C1	145	2	96	113
GCCGCGTAGAAGCGCGAGTG	FBgn0000273	Pka-C1	373	200	165	131
GTTCTCCCACCTGCGCAAGG	FBgn0000273	Pka-C1	371	147	489	225
TAGCGCAGCGAGACGAGGAA	FBgn0000273	Pka-C1	3	0	0	0
TGACTCGCAGGGCTACCTCA	FBgn0000273	Pka-C1	726	356	370	282
TGTGCTGGACGATCATGACA	FBgn0000273	Pka-C1	278	11	172	113
AAGAGCAAGTGCCACCTGGG	FBgn0000274	Pka-C2	454	192	367	320
ATCCTCCCGCTGGTCAATGG	FBgn0000274	Pka-C2	1564	398	1413	857
CATACTTTACGTCCCAGCTG	FBgn0000274	Pka-C2	740	399	975	446
CCAGTCGCCCTACACCAATC	FBgn0000274	Pka-C2	652	275	613	751
CCCGTTCCTCATCTACCTGG	FBgn0000274	Pka-C2	1068	806	1067	835
CGCCAAGATGATGAGCAAGG	FBgn0000274	Pka-C2	414	249	461	391
TCCGTTGCCGAGGACGGCCC	FBgn0000274	Pka-C2	142	47	152	103
AATGTCGCCGCAACTGCCCG	FBgn0000276	CecA1	498	248	397	205
ACGCGTTGGTCAGCACACTC	FBgn0000276	CecA1	504	494	376	345
CACTCGGGATGCCACAATCC	FBgn0000276	CecA1	487	866	367	285
GGCAGTTGCGGCGACATTGG	FBgn0000276	CecA1	1126	940	1057	1109
AATGTTGCAGCCACTGCTCG	FBgn0000277	CecA2	653	167	595	434
ACTCGCGACGCCACAATCCA	FBgn0000277	CecA2	130	0	53	52
GCTGGTTGGCTAAAGAAAAT	FBgn0000277	CecA2	70	2	62	58
GGGACTGGGAATCGCTCAAC	FBgn0000277	CecA2	268	15	177	111
TCGAGCAGTGGCTGCAACAT	FBgn0000277	CecA2	2229	745	2053	1593
TTGGACAATCGGAAGCTGGT	FBgn0000277	CecA2	625	465	686	450
ACGCATTGGTCAGCATACCA	FBgn0000278	CecB	589	61	486	548
CATCAGCCTGGGAAACTCAG	FBgn0000278	CecB	163	74	226	160
GACCTGGATTGAGGCATCCC	FBgn0000278	CecB	259	146	133	158
GCTGGTTGGCTTAGGAAGCT	FBgn0000278	CecB	186	2	293	94
TACCAGGGATGCCTCAATCC	FBgn0000278	CecB	530	76	536	327
AGCATTGGACAATCGGAAGC	FBgn0000279	CecC	94	38	44	77
AGGACTGGGAATTGCGCAAC	FBgn0000279	CecC	431	66	309	314
CTCATCCTGGCCATCAGCAT	FBgn0000279	CecC	936	630	1033	598
GCCAAGTTTCTTCAGCCAAC	FBgn0000279	CecC	100	7	170	120
GCCGGTTGGCTGAAGAAACT	FBgn0000279	CecC	62	85	50	14
GCGCATTGGCCAGCACACCC	FBgn0000279	CecC	481	473	471	335
AACCGGTAACCAGGGAACCG	FBgn0000283	Cp190	114	38	33	66
ACAGCTAAAGGTACACCGTC	FBgn0000283	Cp190	825	257	154	154
CTTCATGTACACAGGCACCC	FBgn0000283	Cp190	187	9	44	35
GTGCGCCGGCGTATTCCCTT	FBgn0000283	Cp190	333	277	105	66
TCCGTGAAAGTGGACAACTG	FBgn0000283	Cp190	435	63	60	81
TGCCTGAGATGCGGCGTAAA	FBgn0000283	Cp190	675	657	617	623
TGCGGATGACTGGTTCGCCG	FBgn0000283	Cp190	1338	432	706	520
ACAGGAAGGCGGGCGTCTGA	FBgn0000286	Cf2	893	295	586	571
ATATCACGGGGCGCCATTGC	FBgn0000286	Cf2	1130	153	737	518
CAGCGTGGCAATGGCTCCCT	FBgn0000286	Cf2	807	226	473	320
CATCACAATTGAAGCAGGGG	FBgn0000286	Cf2	448	112	470	332
CTCAAACTGCTGGTGACACA	FBgn0000286	Cf2	385	99	180	149
CTGTCCGGCAGCCAGCATGG	FBgn0000286	Cf2	977	106	294	310
GTACTCGTTGGGCTGCTGGG	FBgn0000286	Cf2	723	435	428	399
ACAAACGAATGGGCGTTCAC	FBgn0000287	salr	602	509	476	315
CCAGGCAATTGGGCTCGTTG	FBgn0000287	salr	1191	529	1000	974
CCGTTGCAAGATCTGCGGCA	FBgn0000287	salr	990	1094	943	715
GTGAGAGTGCCTACCCAAGG	FBgn0000287	salr	424	9	319	300
TCAGATGCAAGAGGAATACT	FBgn0000287	salr	179	237	88	114
TCCTCCTTCAGGCCATTGGT	FBgn0000287	salr	1152	1005	747	504
TGGCAGAAGATGCACTGGTT	FBgn0000287	salr	833	258	763	554
ACCCACGCACGCGTGCACAC	FBgn0000289	cg	367	6	112	83
CCATATGTATGCGAGGAATG	FBgn0000289	cg	381	50	56	37
CCATCCGTCGATAGTAGATA	FBgn0000289	cg	341	22	81	84
CCCATTCGCGGGTCCATAGC	FBgn0000289	cg	415	355	117	78
GCAGAAAGTCATACAAGGAC	FBgn0000289	cg	93	0	98	98
TCACCTGCTGCTTCACTCCA	FBgn0000289	cg	1792	557	506	456
TGCCGGCGGAGCATCGACGG	FBgn0000289	cg	366	33	119	123
CCCGGTAATCCCGGACAGAA	FBgn0000299	Cg25C	149	154	197	170
CCCGTGGGTCCAAGAGGGCC	FBgn0000299	Cg25C	142	84	143	62
CTGGGGGTCCAAAGTTACCT	FBgn0000299	Cg25C	124	50	75	95
GCTCACCCTTGCGGCCAACT	FBgn0000299	Cg25C	622	201	619	379
GCTGGGCGGGACGGATACCC	FBgn0000299	Cg25C	412	28	381	142
TCCGGAATGCCCGGACCTCG	FBgn0000299	Cg25C	271	137	209	100
TGAGACCGGGTGGGCCCATA	FBgn0000299	Cg25C	719	973	437	311
CCCCACTGTCCAGCATCTCG	FBgn0000303	ChAT	965	200	694	668
CTCGTTGAGCCAGTAGTAAT	FBgn0000303	ChAT	241	45	173	89
GAAGTGGGCCACGTCGTGGA	FBgn0000303	ChAT	365	46	179	93
GAGCACATAGAGGATCTGTG	FBgn0000303	ChAT	841	133	654	458
TCAGCGGTCAGCAGACCCAC	FBgn0000303	ChAT	225	45	128	178
TCGTTCAGTCGCTCCCGCGA	FBgn0000303	ChAT	290	111	249	315
TTCCAGGGCGCGGATATAGT	FBgn0000303	ChAT	652	444	430	318
ACGGTTGGAGTCGTAAACAG	FBgn0000307	chif	33	0	24	34
AGTTGCAGAGTCCCCGTCAG	FBgn0000307	chif	499	681	284	334
CAATTGGAACGCGGACTATT	FBgn0000307	chif	253	293	174	249
GATAAGCCAGAGGTCATAGG	FBgn0000307	chif	158	12	76	63
GTTACAACGACTCAATGGAG	FBgn0000307	chif	130	86	60	18
TCTGCCTCTTACATCCGAGG	FBgn0000307	chif	540	55	236	164
TTTGCTGGTAGTGACTCGTG	FBgn0000307	chif	779	2008	261	325
CACTCCGCTCCGGCCGAGCT	FBgn0000308	chic	452	38	15	24
CAGGACGGTCTCACCAGCAA	FBgn0000308	chic	247	59	47	33
CCACGCGGTCTGTGCCGGAA	FBgn0000308	chic	879	526	54	73
CCTTTCCGGCACAGACCGCG	FBgn0000308	chic	397	45	35	54
GAGCTCTCCAAACTGATCAG	FBgn0000308	chic	145	2	8	2
GGCCTCGCAGTGCGTGACCA	FBgn0000308	chic	286	25	56	62
GTGGCCGGCGATGCACGCCT	FBgn0000308	chic	184	0	3	2
ACTACGCAATCTGCCTCCAG	FBgn0000316	cin	618	350	455	311
ACTCTCCATGTATATTACAC	FBgn0000316	cin	80	91	56	58
ATCCTTGATGGAAGCCCTAA	FBgn0000316	cin	181	39	158	109
CCTCACGCTGTTCACCTTAT	FBgn0000316	cin	363	2	308	224
GAGGAACGGGATTTGCACCA	FBgn0000316	cin	100	30	72	143
GCGGGAAAGAGCCGCATATT	FBgn0000316	cin	216	78	207	111
TGAAACCTTTGCTAATACCC	FBgn0000316	cin	86	27	113	32
AGCGCCAATGGCGTGATCGA	FBgn0000317	ck	44	7	55	16
CTTCTCATCTGCCGACAGTC	FBgn0000317	ck	160	138	119	62
GATGAAATTGCGCCCCAAGG	FBgn0000317	ck	219	109	179	99
GCCTTTGTGAAAGGCATATA	FBgn0000317	ck	39	0	5	13
GTATCACACAATGGATCGTA	FBgn0000317	ck	496	199	366	258
TGTCCTGAGCAAAGATTTGT	FBgn0000317	ck	322	42	603	319
TTGCGTATGGAGCGGAAGTA	FBgn0000317	ck	877	236	564	478
AAGATGGAGGAACTGGAGAA	FBgn0000318	cl	134	16	62	13
CGTCCTTGCCGCCACTGAAG	FBgn0000318	cl	373	79	180	135
GATGCGCTGAAGAAGGCCCC	FBgn0000318	cl	348	3	159	199
GATGCGTGTTGGGATCCTTG	FBgn0000318	cl	456	74	192	191
GCACGAAGTGCGAGTTGCCC	FBgn0000318	cl	116	68	46	43
GTCCACGTCCTCTTCAGTGG	FBgn0000318	cl	1312	715	956	608
TTTGAACTGCCCCTTCCGCA	FBgn0000318	cl	351	179	260	191
CAAACTGCTACAATCCCGAA	FBgn0000319	Chc	219	29	107	35
GCAAAGCAGAACAGCGTGGT	FBgn0000319	Chc	929	141	227	113
GCCCAGTCTCAGCAAAGCAT	FBgn0000319	Chc	279	105	20	26
GCGCGCCCTCGAGCACTACA	FBgn0000319	Chc	636	52	161	158
GCGCGTCTGGAGGGCACCCT	FBgn0000319	Chc	372	146	147	79
TATCATGAATCCAGCTAGCA	FBgn0000319	Chc	252	12	142	82
TTCATTCAGCACGCTCACGA	FBgn0000319	Chc	686	180	160	155
CCGCCCTTCTACTCCGGATA	FBgn0000320	eya	304	505	128	186
GCAGCAGCAGCGGTCTACGA	FBgn0000320	eya	691	78	736	316
GCCAGCAATCCGCTGGACGG	FBgn0000320	eya	64	154	62	68
GGCCAAGATGGAACCCGGAG	FBgn0000320	eya	51	0	67	26
GTTGCCGCTGGCGGCATAGC	FBgn0000320	eya	84	9	66	54
TCCATGACTCGCACTCGAGC	FBgn0000320	eya	453	387	513	336
TGGCACTGGCTCGAGTGCAG	FBgn0000320	eya	665	801	514	623
CACAAGGCTATCATGCAGAG	FBgn0000326	clt	475	529	392	315
CCCTACGCGGAACCACCAGT	FBgn0000326	clt	946	195	414	281
CGACGACTGGCTGAACTCCT	FBgn0000326	clt	497	24	260	198
CTTTAGGTGCATATACATTA	FBgn0000326	clt	35	0	79	4
GACCTTCCTGCAGTCAGAGA	FBgn0000326	clt	239	63	149	149
GTTCTCCTGCACCCATTCGA	FBgn0000326	clt	445	10	346	299
TTCCTTAGTCTGCCCGAGGA	FBgn0000326	clt	335	366	320	251
AGGAACTCGATGACAAAGAG	FBgn0000330	cm	44	5	16	22
AGTCTGTTTATTGTAAACAG	FBgn0000330	cm	50	5	11	6
CGTGCGCTACAAGCGCTGGG	FBgn0000330	cm	74	42	41	55
CTCCTTGAGGATGTTGCTCT	FBgn0000330	cm	401	525	321	230
CTGGATCTCGGCAAAGACCG	FBgn0000330	cm	85	119	111	34
GATTACAGTGCAAAGGGACA	FBgn0000330	cm	143	46	110	93
GTAAGCACTACTTTGCCCTC	FBgn0000330	cm	348	151	334	207
ACTCCTGCCCTGAACCACTA	FBgn0000337	cn	249	100	236	122
CAATCTGCGAGAGGGATCCA	FBgn0000337	cn	298	275	159	124
GCCCATGCGGGCAAAGTTCA	FBgn0000337	cn	91	69	78	61
GCCCATGCTGATCTTATAGT	FBgn0000337	cn	240	295	128	104
GTTCAGCTGTCGACGTCCCA	FBgn0000337	cn	470	420	305	260
TCCCAGGAGTACATAGAAAC	FBgn0000337	cn	167	1	178	147
TCTGCCTCGCATGGGTATGG	FBgn0000337	cn	776	140	563	237
AAAGATGTGCAGAAGGTATT	FBgn0000339	cni	120	65	29	39
AGTCCGGGTCCCGACATCAC	FBgn0000339	cni	438	314	145	141
CAAATATGATAGGCTATGAG	FBgn0000339	cni	217	52	47	42
GAATGCAATGACATGAAATA	FBgn0000339	cni	61	0	14	9
GTACATAGTGGCCCTGATCG	FBgn0000339	cni	803	251	207	213
GTGGTGGGATCATAAAGTCC	FBgn0000339	cni	95	8	30	15
TCAAGAATGCATCCCCGATC	FBgn0000339	cni	465	254	156	174
AAACGCCTGGGTCCCAACAG	FBgn0000346	comt	150	23	133	114
AGTCCATTATAAACCCGGAT	FBgn0000346	comt	42	17	18	18
CGCATCCCGTGTCTTCCCAC	FBgn0000346	comt	33	57	28	8
GAGCTGGCATCAAAGCGATA	FBgn0000346	comt	140	0	83	67
GCAAAGATGAAGTGCTGACC	FBgn0000346	comt	470	735	265	374
GGCCATTTGATCGGAGTCAT	FBgn0000346	comt	287	267	181	224
GGGTACGGGCAAAACTCTGA	FBgn0000346	comt	102	8	61	56
CCACAGCATGACATCCTGTC	FBgn0000351	cort	1049	741	1012	682
CTGGGAGGTGAGGTCGCCTA	FBgn0000351	cort	512	212	419	341
GCCATCCGGCGAGTACTTGA	FBgn0000351	cort	250	0	204	196
GGAGTCGTTATCGACCACCC	FBgn0000351	cort	26	0	27	27
TATGCCAGGCATCTCATGGG	FBgn0000351	cort	1505	596	1447	952
TCACTTTGACCGCCAGCTAC	FBgn0000351	cort	426	314	457	323
TCATACCCAACCGATTTGAG	FBgn0000351	cort	445	101	523	372
ACAGATCCAGGCCTCATGTA	FBgn0000352	cos	580	465	313	365
AGCCGCCGGAACTTGAGCCT	FBgn0000352	cos	1126	517	843	696
CTTCCAGCGGTGACACGCAC	FBgn0000352	cos	371	4	228	195
GCGGGACCAGGGGACAACTT	FBgn0000352	cos	286	108	141	154
TCGGTGGAATCCGTCAGAGT	FBgn0000352	cos	611	157	531	321
TCTATCTTGTCGTCCAGATC	FBgn0000352	cos	124	28	139	81
TGAGCGGAAAGACCGTCTGG	FBgn0000352	cos	837	243	423	531
AGCCTGCGATCGGAGGGTAA	FBgn0000355	Cp15	368	18	276	198
CCCGCCTACGGACCATCCCG	FBgn0000355	Cp15	726	642	473	411
GATGTAGGCGAAAAGGGCCA	FBgn0000355	Cp15	70	0	46	63
GCCACGGGATGGTCCGTAGG	FBgn0000355	Cp15	629	60	415	416
TACCCTCCGATCGCAGGCTG	FBgn0000355	Cp15	612	268	531	316
TCAGCGCGTCGTCTACGAGG	FBgn0000355	Cp15	471	546	902	450
TCCGCCGCTGCCGTGAATCC	FBgn0000355	Cp15	945	1151	882	704
AGCACCGTCCAGCTTGGCGG	FBgn0000356	Cp16	2090	855	1460	1182
CCAAGCTGGACGGTGCTGAC	FBgn0000356	Cp16	1651	929	1208	1138
CCTACGTCTTCTCTGCCTGA	FBgn0000356	Cp16	4	0	9	15
GCCAATCGCCCCAACTACGG	FBgn0000356	Cp16	276	47	319	243
GCTCCCATCCATAACGGTTG	FBgn0000356	Cp16	313	136	272	142
GTCCAGAGGGCCGTAGGGCT	FBgn0000356	Cp16	254	17	165	74
TATCCGGATCCGCCGTAGTT	FBgn0000356	Cp16	352	116	208	209
AAACGGCAGAGATGGCGCAG	FBgn0000357	Cp18	793	161	770	620
ACCGCTGTAGGCAGAGGACA	FBgn0000357	Cp18	340	25	247	196
ATATGGCGGTGCCTACGAGT	FBgn0000357	Cp18	745	232	615	609
CGGTCAGGGCAGGCTGCACC	FBgn0000357	Cp18	1058	236	752	462
CTCCAGCGCTGGGAGCGGCC	FBgn0000357	Cp18	43	25	35	15
GGATACGGTGGTGCCCCAGT	FBgn0000357	Cp18	428	166	376	262
TGCCCTCGCCAAGCTCGCCC	FBgn0000357	Cp18	366	100	394	209
CGCCATATCCACCGCTGACC	FBgn0000358	Cp19	1088	686	817	623
CGTCCCATCCAGGTCAGCGG	FBgn0000358	Cp19	1512	1062	1170	875
CTCGCCCCCGGAGTACAGCA	FBgn0000358	Cp19	507	195	347	276
GCAGCGTTATGAGCGCCCCG	FBgn0000358	Cp19	348	77	292	192
GCGGGCTGGACAGTCCAACG	FBgn0000358	Cp19	234	70	109	112
GCTCTGCTGGCCACCGTAGT	FBgn0000358	Cp19	436	264	196	159
GTGCCGGCTACGGACCCCGT	FBgn0000358	Cp19	512	555	368	274
ATTCACGTACTCCTCGAGTC	FBgn0000359	Cp36	388	59	203	276
CCCAAACGACGGGCCTCCTC	FBgn0000359	Cp36	260	89	233	111
CGGTGGGCCGCTGTTCACAT	FBgn0000359	Cp36	1206	593	701	521
CTGGCCAGCAATATCCGTCA	FBgn0000359	Cp36	225	193	191	195
GCATCTGTTCCGCTCCCTGT	FBgn0000359	Cp36	1188	291	1112	702
GGACATGGACAGTACCTGTC	FBgn0000359	Cp36	335	101	305	258
TAGACGGGGTTGAGGCTCAG	FBgn0000359	Cp36	379	75	319	255
CTTGTACGGAATGTTCTGGT	FBgn0000360	Cp38	658	446	565	507
GAACAAGCAGGGCTACGGAC	FBgn0000360	Cp38	370	281	469	197
GCCAACTACGGCAGTTCCCA	FBgn0000360	Cp38	643	703	587	363
GCCGCCGGTGTGGCACAGGC	FBgn0000360	Cp38	415	28	341	306
GCTCAACCTTGACGCGACGT	FBgn0000360	Cp38	499	71	309	216
TGTCAAGCGTCCGCCCACCA	FBgn0000360	Cp38	662	1133	906	688
TTGCGGAGAACGATTGCTGG	FBgn0000360	Cp38	1014	616	1243	640
ATCATTGAGCTGGTAATCAG	FBgn0000370	crc	422	9	329	255
CCCGCAAACAAAGTACAATT	FBgn0000370	crc	151	1	99	85
GCCTTTACGAGCACGGGTTT	FBgn0000370	crc	479	333	223	203
GCTGTACTGGGACCTCAAGA	FBgn0000370	crc	175	214	121	56
GTCAGTGAGCGGAAACAGAT	FBgn0000370	crc	114	114	54	45
GTTGCTTAGTGATGAGGAGA	FBgn0000370	crc	102	26	67	65
TTCGATGCTTACAAACAGGC	FBgn0000370	crc	128	48	116	90
ATGTGCTTCCAGCCCCGGCC	FBgn0000376	crm	194	1	8	12
CCCGCCAATATGGAGGCCTT	FBgn0000376	crm	252	39	44	43
CGGTGATGCTGAGCAAAGGT	FBgn0000376	crm	994	116	128	97
GTGACCATGCACAATTGTCC	FBgn0000376	crm	922	315	447	489
GTGCTGGCGAACTTGGTCCT	FBgn0000376	crm	892	79	88	40
TGATCAACTACGGCGAGATG	FBgn0000376	crm	1388	197	105	189
TTGGACGACGGGCCCTTGGA	FBgn0000376	crm	181	7	42	28
ACAAGGAGATCGACCGGGCA	FBgn0000377	crn	404	664	130	211
ACCGCATGGTAGTCAGCCAT	FBgn0000377	crn	630	98	145	165
CCTGTGTGCGATCTTTAGGT	FBgn0000377	crn	827	122	271	222
CTGGTACAAGTACACCTACA	FBgn0000377	crn	222	74	36	26
GAGTCTCATGGGTTTATCCA	FBgn0000377	crn	266	132	146	64
GATCCGTGAGACGTACGAAC	FBgn0000377	crn	191	21	19	26
GGGCGTTGGACAATGAGCAC	FBgn0000377	crn	91	0	24	8
ACATCAATGCCAACTACATA	FBgn0000382	csw	114	2	19	45
ATCGCTGCAACAGGACAGTC	FBgn0000382	csw	944	128	265	174
CTACAAGCGTAATCCCATGG	FBgn0000382	csw	246	225	34	30
GCACAAGCGGAGCGAATCCT	FBgn0000382	csw	250	113	110	79
GCCCTCGTGCCCCGCCTGCA	FBgn0000382	csw	835	76	190	164
TGGCTGTCGCAGATGCACCA	FBgn0000382	csw	712	243	43	54
TGTCGTCCGTGCGCACGGAA	FBgn0000382	csw	433	217	479	394
ACAGACGGCCTAATATCGAA	FBgn0000384	cta	121	355	56	52
AGCGCTGCTCCAGTTCCTCA	FBgn0000384	cta	748	327	370	227
ATATACCAAAACGTTATAAG	FBgn0000384	cta	41	25	38	45
ATATTATCACATATCTAGTA	FBgn0000384	cta	22	91	10	5
GCATCGCACGCGGGTGGGAG	FBgn0000384	cta	730	18	832	417
GCTCTGCTCCATTCGATATT	FBgn0000384	cta	146	36	104	59
TTCGTGATGACATTGTTGTT	FBgn0000384	cta	649	86	362	296
AACCAAAGACGCATTGGCAG	FBgn0000392	cup	893	515	666	791
GAGCGGGTATAGCTCTTGAC	FBgn0000392	cup	553	7	409	290
GCGCCTGGGTAACATCTCCA	FBgn0000392	cup	305	110	332	186
GGCCGAACACTCCTGTGATG	FBgn0000392	cup	1135	728	1017	806
GTGCTCCAGGTCACAACTAA	FBgn0000392	cup	221	27	164	114
GTGGCTAGCGGAGCCTGGAC	FBgn0000392	cup	200	156	178	128
TCGGGCCGAGAGAACTTGCA	FBgn0000392	cup	235	318	165	155
ATCCTCCACGTGGGACTTCT	FBgn0000394	cv	868	752	682	545
CGCACCAGCTGCCAGACGAC	FBgn0000394	cv	861	708	621	468
CTTCAACGCCGTGGCCACTC	FBgn0000394	cv	238	44	178	112
GATTTCGACAAGTACTTGAA	FBgn0000394	cv	36	0	30	1
GCCCTCATCCGGAGTGGCCA	FBgn0000394	cv	294	409	362	205
GCTCCTGAATCGCTTCGTCC	FBgn0000394	cv	419	321	335	268
GTCCAAGAAGTCCCACGTGG	FBgn0000394	cv	396	420	494	235
CAGCGCGGACAGCACTCATC	FBgn0000395	cv-2	259	231	110	85
CCAGTTACAGCCACCACGAC	FBgn0000395	cv-2	819	718	812	564
CCCGAATTCCAGGAGCCAGA	FBgn0000395	cv-2	242	41	136	115
GCGCATCTGGGCACACCGGA	FBgn0000395	cv-2	743	268	477	475
GGCATAAACTGCGTCTTCTC	FBgn0000395	cv-2	7	0	18	1
TGTACCAGAACAACGAGACG	FBgn0000395	cv-2	234	117	367	405
TGTCTGGTCTGCCAGTGCCG	FBgn0000395	cv-2	403	822	404	255
ACAATGTGCCGCGTCCGGCC	FBgn0000404	CycA	378	50	102	99
CAGCCGCTGGCCGTAATTGG	FBgn0000404	CycA	695	1062	379	220
CTCGCCAACTGGAAGAGTCA	FBgn0000404	CycA	483	106	149	127
GTTGATGAGAATGTGGAGTA	FBgn0000404	CycA	177	33	78	94
TCCGTGGACCGCTCCATTCT	FBgn0000404	CycA	824	605	499	413
TGAGGACAACAACGATACCC	FBgn0000404	CycA	232	93	87	132
TTTGTCGACTAGGGAGGCCA	FBgn0000404	CycA	131	0	54	67
ACAACAAAACGCGCGGCCTT	FBgn0000405	CycB	577	179	491	239
ATTCCTGAAACTCCCATCAC	FBgn0000405	CycB	171	29	78	66
CCACTGGAAGAAACAGCCAC	FBgn0000405	CycB	43	0	24	26
CCGCCCAAGGTCAACGAGGG	FBgn0000405	CycB	373	94	256	301
GACCAGGATGCCCCTTATTA	FBgn0000405	CycB	208	28	120	71
GGACATTGATGCCAATGACA	FBgn0000405	CycB	83	0	11	38
TCCCATCGCAGCGAAGGATG	FBgn0000405	CycB	1574	194	459	308
ACACTGACCTTGGAGGAGGG	FBgn0000406	Cyt-b5-r	597	199	384	281
AGCATGGGACACACGCCAGG	FBgn0000406	Cyt-b5-r	186	194	100	62
CCGACGATGAAAGTAGTTGT	FBgn0000406	Cyt-b5-r	511	69	341	169
GGACTGTGGCGCATCAACGA	FBgn0000406	Cyt-b5-r	416	77	276	150
TCGGTATGTTGGAAACTTGG	FBgn0000406	Cyt-b5-r	68	5	85	43
TGGCGAGTGTGGCCCTCTGC	FBgn0000406	Cyt-b5-r	1519	584	1087	984
TTGGTCTCACGAATCCAGAA	FBgn0000406	Cyt-b5-r	136	72	102	89
ACCCTGGCCGGCGGGTCCAT	FBgn0000411	D	514	105	425	372
CCAAGCGCCTGGGTGCCGAG	FBgn0000411	D	877	470	554	502
GCAGCGTCGTCAGATCGCCA	FBgn0000411	D	370	200	288	352
GCCACATCGCCGGGACAAGA	FBgn0000411	D	187	17	114	70
GCTCCAGCTGAGTCCCGGCA	FBgn0000411	D	357	94	201	184
TCCCAAAGCCTGGCAGCCAT	FBgn0000411	D	1363	1752	1730	1109
TCTGTTGGGCGGAGACCGCC	FBgn0000411	D	38	0	25	32
ACAGCGGGGTCGCCCACCGA	FBgn0000412	D1	426	518	143	127
CCAGCCGACGGTCGGCCCAC	FBgn0000412	D1	145	2	28	21
CGACCGCGCGGACGACCGGT	FBgn0000412	D1	844	162	141	128
CGACCGTCAAAGGCATCCGT	FBgn0000412	D1	1255	1166	516	490
CGGTTCCGCCAAGAAGCGCA	FBgn0000412	D1	228	0	146	105
GGACGACCCAAGAGCAGTGG	FBgn0000412	D1	951	119	451	314
TCGCTGGGCTGGTGCTTCTT	FBgn0000412	D1	1456	701	1062	763
ACCACTCAACCGCCAACTAG	FBgn0000414	Dab	471	150	331	198
AGCAGCCTCCGAGTACGGTG	FBgn0000414	Dab	1014	218	522	460
AGCGCCCTCTAGCAATACCT	FBgn0000414	Dab	166	354	156	57
CGGAGCTAGATAATCATCCT	FBgn0000414	Dab	29	12	6	43
GGTGGCAGTATGCTATACGA	FBgn0000414	Dab	213	4	47	83
TAGCCAAATCATCCATTCCC	FBgn0000414	Dab	223	137	138	103
TGCAGCCTGTAGTCCAGCGG	FBgn0000414	Dab	1490	553	1345	1171
AGGATTCTGCAAGCAGTCAA	FBgn0000416	Sap-r	74	0	48	35
AGTATTGGTCAACAATGCTA	FBgn0000416	Sap-r	69	0	50	35
ATCTCTTGCTGGCTGAACTT	FBgn0000416	Sap-r	340	48	148	187
CAGATATCACCAGCATGAAG	FBgn0000416	Sap-r	170	108	62	59
CCACCCTCGACCAAAGCTCC	FBgn0000416	Sap-r	268	58	140	77
GCCGGCATCCAAGGCAACTA	FBgn0000416	Sap-r	297	359	121	143
TTTGGCGCAGATGTTCTCCA	FBgn0000416	Sap-r	986	329	533	346
CACGGCCAGTGAGTCCACAC	FBgn0000422	Ddc	505	205	334	311
CGCGTGCACGGAACTCGAGG	FBgn0000422	Ddc	1076	444	946	445
GATTCTCGGACTGCACGGAA	FBgn0000422	Ddc	520	386	393	251
GGACCAGGCTCACTCATCCG	FBgn0000422	Ddc	474	288	318	247
GTTCTGCCGGAAGTGAAGCC	FBgn0000422	Ddc	361	535	306	311
GTTGGAATTGTGTTACTAAT	FBgn0000422	Ddc	143	146	105	39
GTTTCATGCCTACTTCCCCA	FBgn0000422	Ddc	269	19	218	81
CATGCAGCTGGCGAACACGG	FBgn0000426	SmF	1322	92	116	45
CCAGGAAGCCCTTGTACTCC	FBgn0000426	SmF	612	102	139	116
CCCTTCCTGAACGGCCTGAC	FBgn0000426	SmF	795	273	103	67
CTCGCCAAGATTACCAGTCA	FBgn0000426	SmF	264	25	30	38
GAAGTGGGGCCAGGAGTACA	FBgn0000426	SmF	152	133	4	3
GTGATCGAGGGCTCCGTGAC	FBgn0000426	SmF	541	80	90	105
TCCCGTCAGGCCGTTCAGGA	FBgn0000426	SmF	1780	377	229	184
AGCACGGGTGATCTTGTGAA	FBgn0000427	dec	590	181	508	506
ATTCTTCCCAGGAATGACAC	FBgn0000427	dec	129	459	101	126
CAGAGCGGCTTGTCCCAGTA	FBgn0000427	dec	254	51	190	149
CGACAATCTACAGCCTACAG	FBgn0000427	dec	255	214	236	166
CTCAGGACGTACCCTTACCT	FBgn0000427	dec	453	48	364	341
GCCAAAAACGAGCCCACTTG	FBgn0000427	dec	342	58	479	381
GCGCTCGAATGCCCTCAATT	FBgn0000427	dec	280	31	216	151
ATATTACGGCGGGTACGGTG	FBgn0000439	Dfd	980	660	721	409
CTATTCGATGACCGCATCTA	FBgn0000439	Dfd	218	488	104	91
GCCCATCCGCACCAGAGCCT	FBgn0000439	Dfd	1050	680	1080	894
GCCCCTTCAGTGCAGCTCCA	FBgn0000439	Dfd	399	93	369	248
GTCCAGAGTCCCATGTCCAT	FBgn0000439	Dfd	545	265	388	208
TCCGCATTCCATGCACCCGG	FBgn0000439	Dfd	479	40	340	377
TCCTGCGGATATGAATTCGG	FBgn0000439	Dfd	501	192	425	249
ATACCCTCGCGGCCTCACTT	FBgn0000442	Pkg21D	1029	196	777	727
CATCCGCCAAGGAACCGCCG	FBgn0000442	Pkg21D	185	155	91	100
CCCGCTGCTATCAAGAAACA	FBgn0000442	Pkg21D	58	0	31	88
CTATCCAGGGGAGACTATTT	FBgn0000442	Pkg21D	133	83	172	201
GCCCTGGAGGCGCTTTCTCT	FBgn0000442	Pkg21D	469	204	432	272
GGACTGCACACAGCTCTCGG	FBgn0000442	Pkg21D	1277	1522	1053	773
TCTGCTGATGAACCTTAGTG	FBgn0000442	Pkg21D	360	61	313	172
ACTGTGAAACCGGGCACAGG	FBgn0000447	Dhod	741	173	222	204
ATCCCAAGCCGAGAGTATTC	FBgn0000447	Dhod	348	33	71	53
GACCACCATGAGCCCGATAG	FBgn0000447	Dhod	375	283	164	141
GGCATCAGGCCGTGCTCCAA	FBgn0000447	Dhod	580	20	127	78
GGGATTCGATAAGAACGCGG	FBgn0000447	Dhod	40	5	2	7
TCGCTGGGAATCGTTACAGT	FBgn0000447	Dhod	711	320	614	459
TGCCGTAATGCCCGCCACCA	FBgn0000447	Dhod	847	92	442	222
AGCAGCAGCAGCGGCAGTAA	FBgn0000448	Hr46	462	375	378	310
CCACCAGGCCAGCACAGTCG	FBgn0000448	Hr46	938	603	1057	609
CCAGCTTATCAGCATCGCTG	FBgn0000448	Hr46	201	49	158	122
CCTATCGGATCCACCGGCAT	FBgn0000448	Hr46	451	384	361	292
GCCAGCAATACCAGCCAGGA	FBgn0000448	Hr46	398	180	398	193
GCCCTCGTCCACGATGTGGA	FBgn0000448	Hr46	585	330	633	392
TTCCAAGTCCGGCTGCACGG	FBgn0000448	Hr46	850	260	842	602
ACCACGAGGACCCTTTGGAA	FBgn0000449	dib	816	183	446	310
ATCCACACGCTTGATGGATG	FBgn0000449	dib	1422	543	965	816
GGGCAGGATGCAGCTATTGG	FBgn0000449	dib	961	403	886	637
TAGAAATCTAATGAACTCCT	FBgn0000449	dib	8	0	4	0
TGCCCACCAATGGTCCGGAA	FBgn0000449	dib	500	350	348	373
TGGCTAAGATTGCACCAAGC	FBgn0000449	dib	556	215	553	279
TTCCTGGGCAGGACATTGTC	FBgn0000449	dib	851	457	740	508
ACAGACGGTCAACAATGAGG	FBgn0000451	ect	215	113	138	109
AGGCTGTTCGATGATATCCT	FBgn0000451	ect	115	9	34	69
CATCGATGAAGTGGTTGTGG	FBgn0000451	ect	1917	844	1598	1184
GAGGAGGATGATACGCCCCA	FBgn0000451	ect	131	3	118	29
GCCAGCAGCAGCAACAACGA	FBgn0000451	ect	234	58	130	120
GCTCACGGAGGAGGCGGCAG	FBgn0000451	ect	242	181	169	133
TTGAAGCGTCGCCCCTCCAG	FBgn0000451	ect	378	72	374	501
ACACTGAGCGTGGTCACACG	FBgn0000454	Dip-B	607	148	453	278
ACTCTGATGCTGGTCGGCAA	FBgn0000454	Dip-B	423	79	349	208
ATCAGCAGCCCGGTTTACGG	FBgn0000454	Dip-B	650	278	637	421
CCTCCAGAATGAGAGCTTCC	FBgn0000454	Dip-B	88	0	98	48
CTGCTCCAGAGCTCCCAGAA	FBgn0000454	Dip-B	265	87	149	105
GAATGTGATCAGTGACACCC	FBgn0000454	Dip-B	197	310	208	146
GAGACGGGGGCATAGACCAC	FBgn0000454	Dip-B	187	36	52	75
ATCCTCGGACGCGCACATCA	FBgn0000455	Dip-C	966	233	697	475
CCCTCAAATTCCATTCTACC	FBgn0000455	Dip-C	139	1	103	47
CCTGGATGGGCGAACTGCTT	FBgn0000455	Dip-C	62	10	42	51
CTCAATGTGAGTATCAGCTT	FBgn0000455	Dip-C	174	178	72	73
GATCCCTGTTGTTCCGGAAG	FBgn0000455	Dip-C	340	16	118	142
GGCATGCCGGCAGCCGCCCA	FBgn0000455	Dip-C	133	11	30	61
GTCAAGGAGCCGGGCTGCTA	FBgn0000455	Dip-C	338	171	251	162
CACGGTGGAGGGCTGCAATA	FBgn0000459	disco	825	459	630	471
GATGCACTGCAGCTTGAGCC	FBgn0000459	disco	624	201	473	340
GCAGGCCAATAGCTCTAGTC	FBgn0000459	disco	218	142	196	137
GCCGGGTGAGCTGGCCGGAG	FBgn0000459	disco	145	8	102	66
GCTGTTCCGGGCGAGAAAAC	FBgn0000459	disco	39	54	5	62
TGACCGGCCAGATTGATGGG	FBgn0000459	disco	1467	1190	1275	1070
TGTCCGCCGAACATGACGTA	FBgn0000459	disco	671	270	625	465
ATCTGCAACGAGGGTTGGGG	FBgn0000463	Dl	1598	1753	1391	1085
ATTCTGGCAGGGATTGACAT	FBgn0000463	Dl	552	556	404	278
CCAAACCAGGACGAACGTTG	FBgn0000463	Dl	619	163	515	401
CGCCATTCTTGCAGGGTCTG	FBgn0000463	Dl	762	990	872	668
GGAGCGACGGGCAAGTGCCT	FBgn0000463	Dl	391	332	166	115
GGGCGTGATCACGTCCCCGT	FBgn0000463	Dl	62	0	61	15
GTCGCGGGGCCGGCAGAACT	FBgn0000463	Dl	412	328	340	232
ACACCCGAGGGAACACCCGG	FBgn0000464	Lar	416	210	240	351
ATCCACCAACTAGGGAGCAC	FBgn0000464	Lar	732	559	749	528
CCACTCCAGACGCACCGAAG	FBgn0000464	Lar	307	45	325	171
GTGAAACTGAACATCATAGC	FBgn0000464	Lar	258	13	288	232
TACTCCGGATTGAGCCCGTG	FBgn0000464	Lar	914	337	957	642
TCGGAGGCGTATACCCTGGA	FBgn0000464	Lar	292	130	283	173
TTCGCTATTGTCGACCATCT	FBgn0000464	Lar	405	210	354	270
CAGGTGCCCGCCGCCCAGAA	FBgn0000473	Cyp6a2	473	145	247	422
GAAGAACTGGTGGACGTCCT	FBgn0000473	Cyp6a2	387	52	434	156
GATCGTGGCCAGTTTCACAA	FBgn0000473	Cyp6a2	649	402	470	310
GCTGACGCCGACTTTCACCT	FBgn0000473	Cyp6a2	3	0	0	0
TACAACAAGTACCGGAAGAG	FBgn0000473	Cyp6a2	251	264	168	92
TCACCCACTGTATGGCAACA	FBgn0000473	Cyp6a2	536	117	468	300
TGGTGCGGAAATCACTGACA	FBgn0000473	Cyp6a2	319	77	163	120
AGTGCTTGGGCAGTTTGTAA	FBgn0000477	DNaseII	340	18	292	190
ATGCTCTGCGTCACACTGAA	FBgn0000477	DNaseII	451	77	410	365
CTGCTGAAAACCGTGCCATT	FBgn0000477	DNaseII	450	487	283	242
GTTTCCTGTAAGGATGAAGC	FBgn0000477	DNaseII	139	123	122	62
TCTGCCAGGTGTCATAGTTC	FBgn0000477	DNaseII	474	291	410	316
TGGCTGGGATCGTCGTTCAA	FBgn0000477	DNaseII	255	34	291	177
TTGGAAATTTGGGCACCGAG	FBgn0000477	DNaseII	103	48	161	126
AGAAAACCGTGCGCACCCTC	FBgn0000479	dnc	578	204	515	417
CCGCCGAGGCGCTTAGGATT	FBgn0000479	dnc	390	41	353	243
CTGCATGGATCCTCCCGTGG	FBgn0000479	dnc	864	1519	870	647
GATTCTTGAGATACCGACTA	FBgn0000479	dnc	24	5	5	22
GCAGTAGTGCCGGCACTACT	FBgn0000479	dnc	2	0	1	3
TCCATGGCCGACCTAGAGCT	FBgn0000479	dnc	259	156	125	112
TCTGCATGATATGCTCAAGC	FBgn0000479	dnc	302	9	229	243
ACACCAGCGGTAGCGGACTT	FBgn0000482	dor	162	157	108	67
ACTTGGGACGGCCCAGACCC	FBgn0000482	dor	317	52	83	52
CGCATTGAGCATAATTCCTC	FBgn0000482	dor	62	1	45	48
CTCGGTCAGCACGAACGCTT	FBgn0000482	dor	669	176	137	132
GCATTCGACGAGGCCCGAGT	FBgn0000482	dor	320	12	70	33
GGGTCAGTACGAGCTAGCAA	FBgn0000482	dor	238	9	67	86
TAACCTCAGGGTGACGCGAG	FBgn0000482	dor	812	270	119	155
CGAGGGGGAGGGCAACGGCC	FBgn0000489	Pka-C3	179	75	104	311
CGGCTGTTGGTCGCCGGATC	FBgn0000489	Pka-C3	630	174	499	437
CTACCAGATAATCAAAACAG	FBgn0000489	Pka-C3	11	0	0	11
GCAGACCGGAAGCCGAGTCA	FBgn0000489	Pka-C3	404	38	421	275
GGACGACAGGAACTCCGGCA	FBgn0000489	Pka-C3	238	218	154	132
TCAAAATTGACAACCGGAAA	FBgn0000489	Pka-C3	15	0	86	29
TGGATCGGATGACTCGCTTG	FBgn0000489	Pka-C3	1286	962	1122	862
AGCGGCAACGGGCGCTATGG	FBgn0000490	dpp	551	141	396	301
ATCACTATCACTGAACGAGG	FBgn0000490	dpp	662	78	662	363
ATCTTGGAGCGGTCGATCTT	FBgn0000490	dpp	339	202	359	216
GCTTTGGCTGGTGGCTGCGA	FBgn0000490	dpp	156	0	148	71
TCGACTAGAGTGGAGGGGTC	FBgn0000490	dpp	772	365	704	549
TGTTCGAGTTGCTAGCACCG	FBgn0000490	dpp	365	179	303	327
TTGGTCAGCAGACCCGGCTT	FBgn0000490	dpp	244	44	189	115
CACGCCACTGGGATCCGCAC	FBgn0000492	Dr	966	812	885	800
CCGACTGAGCAACTTTAGTG	FBgn0000492	Dr	816	435	769	569
CCGAGCAGTAACACTCCCGC	FBgn0000492	Dr	855	70	625	687
CGGGTGGCTAGGACTCAGGT	FBgn0000492	Dr	616	536	570	377
GAAGGTGTTGGCGGGAACTT	FBgn0000492	Dr	0	0	0	0
GCAGCTGGGCGGCCATCGCC	FBgn0000492	Dr	166	345	93	115
GCCGAACTGGTCAGGTTCTG	FBgn0000492	Dr	411	194	457	309
ACTCGATGGACGCATCGAAC	FBgn0000499	dsh	217	19	155	101
GAAATCGCGCAGCGTCACCT	FBgn0000499	dsh	71	63	43	32
GCCACCGCTCACATATCAAT	FBgn0000499	dsh	382	239	285	173
TCGCTGAACGCTGCTATAGT	FBgn0000499	dsh	855	312	560	514
TGACTGATTGGTACCATCGG	FBgn0000499	dsh	384	417	314	211
TTGCTGCTGTAGCTTCCTGT	FBgn0000499	dsh	2252	875	1660	1418
TTTCTGGGCATATCCATTGT	FBgn0000499	dsh	257	54	470	237
ACGAAAGAACGAAAGCTAAG	FBgn0000500	Dsk	32	0	9	3
CCAGAGTGGCATAAACAGCG	FBgn0000500	Dsk	373	30	299	265
CCCAATAATACCAATTGAGC	FBgn0000500	Dsk	374	479	430	313
GAATTGGAGTCAAAAATTGG	FBgn0000500	Dsk	36	0	24	28
GACTAGTCTACAGAACGCTA	FBgn0000500	Dsk	169	3	120	39
TGATCGGCGACTACAGGAAT	FBgn0000500	Dsk	744	399	483	316
TGGTCCAACTAAATTCGCAA	FBgn0000500	Dsk	100	0	90	76
AGTACCGCTTGTGTCCCTTT	FBgn0000504	dsx	825	579	430	436
CCGCCGCACAGCGACCATGG	FBgn0000504	dsx	824	209	294	289
CGTGCTGGAGCCACCCAGAT	FBgn0000504	dsx	220	25	79	37
CTGGTGCTGAGCCACCGAGG	FBgn0000504	dsx	549	51	263	205
GTGATGACTCAGGAGGGTCG	FBgn0000504	dsx	295	842	356	199
TCAAAGAACGACGTCTGTGG	FBgn0000504	dsx	91	3	57	42
TCGAGCAACGGATCCAGCGG	FBgn0000504	dsx	824	270	709	663
AAACTCCTCCTCCTCATCCA	FBgn0000520	dwg	356	222	104	67
CAGCATGCTAAACTACTGCA	FBgn0000520	dwg	340	10	55	22
CAGTGGAGGCAGATGTGCTG	FBgn0000520	dwg	1556	450	170	137
GATGATTGTGATACCCGCCG	FBgn0000520	dwg	148	501	37	58
GCAGTTGAGCACCACTACCT	FBgn0000520	dwg	368	6	208	103
GCGCCTCGTCCAGGCCCAGG	FBgn0000520	dwg	477	160	204	154
TCGTGCTGCTGGCTCTGGTT	FBgn0000520	dwg	2050	689	644	523
ATGGTGCAGCGAGGCCGATG	FBgn0000524	dx	1695	1192	906	911
CAACGTGCGCACAATGACCC	FBgn0000524	dx	370	10	367	222
CTACGCACCCAGCTCGCCGG	FBgn0000524	dx	680	167	421	259
GGGTGCTGTTGCCTGGTCAT	FBgn0000524	dx	648	54	421	355
GGTGTACGGCAGGCCGATGT	FBgn0000524	dx	723	822	422	287
GTGGTTCACGGGCGGCCCAC	FBgn0000524	dx	647	104	536	466
TGCGCATGGGTCCGCTGGGT	FBgn0000524	dx	2607	1961	2109	1705
CATGAGCAACGAGCGCAGAA	FBgn0000527	e	261	127	181	121
CGCCATCGTGCTCTACACCT	FBgn0000527	e	1034	349	775	780
CGGCTCCAATCTGCTCTCAG	FBgn0000527	e	619	207	578	386
CTCCGCAATCGAGTCCACGA	FBgn0000527	e	559	50	306	265
GTTCTTCACCGGACGATAGT	FBgn0000527	e	414	28	192	229
TCGTCGCGAATCACCAAGGT	FBgn0000527	e	618	309	436	447
TCTGACTGGGCGCCATTCCC	FBgn0000527	e	788	106	678	465
CCGCAGCAACCAGGCTGCGT	FBgn0000529	bsh	116	12	147	49
CTTGCTGTGCGTGGGCGTGG	FBgn0000529	bsh	807	701	653	735
GATCAGATTTCGCAGCAGTT	FBgn0000529	bsh	129	9	111	83
GCTCTTTGGCGCGTAGTTGT	FBgn0000529	bsh	327	97	306	188
TGCACCACTACCTCCATTCA	FBgn0000529	bsh	822	541	772	506
TGTTGCGACGGATGTTTGTG	FBgn0000529	bsh	865	227	688	531
TTGAAACAATATGTGCTCGA	FBgn0000529	bsh	175	184	143	140
ATTCAATTAGAGCCATCCAG	FBgn0000533	ea	186	22	140	42
CCCACCGACTGGCGGTTGTC	FBgn0000533	ea	867	541	347	304
CCGCTACAGGGAGAGCTCAT	FBgn0000533	ea	97	24	51	86
CTGCCGCTGCCAGGACAATG	FBgn0000533	ea	577	46	198	139
GCGGCCCAGGTGCCCAACTA	FBgn0000533	ea	259	87	136	179
GTCCGTGTCCCGGAGCGGGG	FBgn0000533	ea	285	268	142	185
TGCGCTGTGCATCCATCTGG	FBgn0000533	ea	1202	1382	953	612
ACAACGTTCGTGGGTCCCGG	FBgn0000535	eag	505	266	297	303
ATCCTTTAGCGTGGGCAGAT	FBgn0000535	eag	508	424	264	380
CTGACAGACAAGGAGACGGT	FBgn0000535	eag	433	819	329	184
GACCTTGAGGGCACTGAACA	FBgn0000535	eag	197	45	89	107
GCAGAGCAGTAGGATCAACA	FBgn0000535	eag	459	324	278	262
GCAGGTCATGGTGAAATATA	FBgn0000535	eag	47	1	25	27
TTACTCCATATATACGAGTA	FBgn0000535	eag	32	1	39	75
ACCAAGAGCAACAGTTACAC	FBgn0000536	eas	263	11	176	184
ACGTGGCTGAGGTCCCAGGT	FBgn0000536	eas	1213	731	985	729
CCTACTGATAGATCGCAAGG	FBgn0000536	eas	204	253	143	179
CGACGTAATTCAAGGGGCCA	FBgn0000536	eas	304	44	214	237
GACAAACCCTGCGTCTTGAT	FBgn0000536	eas	758	228	667	558
GTTCACAGACGATCGGGCAG	FBgn0000536	eas	312	547	179	236
TCCAAACTGAACGATGAGAA	FBgn0000536	eas	57	0	92	35
AACGTCTGGCATGAGCAACT	FBgn0000541	E(bx)	368	4	32	21
CCGTGTAAGGGTATTCAGTG	FBgn0000541	E(bx)	1109	176	62	86
CTATTCGACTAGTTCACCTC	FBgn0000541	E(bx)	187	38	41	28
GTGTGCAGCGCTGGCTTGTG	FBgn0000541	E(bx)	3145	859	320	354
TACGAGTCGGAGTATCACTA	FBgn0000541	E(bx)	525	18	46	53
TCAGTAGGTACGTCATTCAT	FBgn0000541	E(bx)	624	75	99	25
TTAACCGGACGTGCAGTAAT	FBgn0000541	E(bx)	765	135	79	41
AACACCTGCGGCGCCAAGAT	FBgn0000542	ec	343	100	193	159
CTGCAAGTGCGGAGCCAATT	FBgn0000542	ec	149	26	53	90
GGAGTGGCTGATATCTTCCC	FBgn0000542	ec	273	82	222	137
TGGGTCTGCTGGGCCCATCG	FBgn0000542	ec	478	51	450	370
TGTGCCCGGAGCCACTGCGT	FBgn0000542	ec	641	315	516	447
TTGGGACTCTGAGCGACCGG	FBgn0000542	ec	182	4	153	88
TTTCTGGGAGGTCAGAGCCG	FBgn0000542	ec	161	133	109	64
CCCCGACAACGTACAGGATG	FBgn0000543	ecd	874	209	301	246
CGCACGCGTGTGGCCTCCGG	FBgn0000543	ecd	894	111	401	322
GAAGCCAAGGCTGCTCTCCT	FBgn0000543	ecd	612	11	18	27
GACCTCCCACCGCACTTCCA	FBgn0000543	ecd	782	129	188	79
GGCGGACGCCCTGCCCGACT	FBgn0000543	ecd	3	0	0	2
TGCCAGCCGAGTCTCTTCTC	FBgn0000543	ecd	576	91	165	149
TGCGAGCAGCGGTACAGGGT	FBgn0000543	ecd	2436	628	454	303
ACTTCGCCGAGCTCTCAGCA	FBgn0000546	EcR	563	71	100	57
GCATTCCGGCCGCATACCCA	FBgn0000546	EcR	145	43	10	8
GGCCAACTGATTGTACGTTA	FBgn0000546	EcR	411	20	49	16
GGTGCAAGAGGAGCTGTGCC	FBgn0000546	EcR	1217	245	272	300
GTTCGGGCGCGCCTGCGAAA	FBgn0000546	EcR	392	175	157	101
TCACCTGTGAGGGCTGCAAG	FBgn0000546	EcR	1024	145	75	93
TCGCCTTCGAGCAGCTTGAA	FBgn0000546	EcR	318	158	157	86
AATCCCGATCAGGGCCTCAA	FBgn0000547	ed	246	187	297	214
ACCATTACCCACATGAACCA	FBgn0000547	ed	315	258	394	220
ATGTTTCCGGGTGAGATCAC	FBgn0000547	ed	211	107	251	138
GGTCACTGTATCGCCCTCTT	FBgn0000547	ed	417	174	328	249
TATCCCTGAACCATCTGTAC	FBgn0000547	ed	313	167	361	257
TCCGGCATGATCGGCTCGCA	FBgn0000547	ed	1426	1800	1707	1361
TGTACTCCATCAGTATAACA	FBgn0000547	ed	119	90	134	86
CAGGAGGCGGGCAACGCCAA	FBgn0000551	Edg78E	51	0	48	81
CTCGGGCGACACGTAAGCCA	FBgn0000551	Edg78E	111	3	42	30
CTGTTCTGTCTTGCTCTCAT	FBgn0000551	Edg78E	347	54	546	141
GAGGAGGGCTACCATCCAGT	FBgn0000551	Edg78E	138	33	48	94
GTTCTGGAAGCTGCGGATCT	FBgn0000551	Edg78E	320	2	230	174
TACGCCTACGAGACCAGCAA	FBgn0000551	Edg78E	126	2	100	196
TGGATGGTAGCCCTCCTCGT	FBgn0000551	Edg78E	902	987	549	560
AGGAGATGTTAAGTCCCAGT	FBgn0000552	Edg84A	181	7	116	45
ATGCCTGAGAAAGCGGCTTC	FBgn0000552	Edg84A	243	122	182	197
CCAGATGATTTCGCTGGCAG	FBgn0000552	Edg84A	206	133	223	193
CGATGGTTACAGACGAACCG	FBgn0000552	Edg84A	221	40	145	120
GCCATCCCGAGACTCCGACT	FBgn0000552	Edg84A	439	102	218	112
GCGCTATTTGTGACCCTCAT	FBgn0000552	Edg84A	101	5	130	102
GTTGAATCCACGGACATCAT	FBgn0000552	Edg84A	234	3	122	136
CTTCCATAGGGCAATGTCGA	FBgn0000557	Ef1alpha100E	230	179	204	124
GAACTGGAGAGTTCGAGGCC	FBgn0000557	Ef1alpha100E	180	38	125	88
GCGCAAGGAAGGCAAGGCAG	FBgn0000557	Ef1alpha100E	367	446	417	213
GGCACGAAGGCCACCGAGGC	FBgn0000557	Ef1alpha100E	491	460	387	302
GGCGTGAAGCAGCTTATTGT	FBgn0000557	Ef1alpha100E	1303	426	1075	772
TCGACTTGCCGGAGTCCACA	FBgn0000557	Ef1alpha100E	425	244	292	306
TGGACAAGCTGAAGGCAGAG	FBgn0000557	Ef1alpha100E	368	132	425	290
ACCGTCGGTTACACGAAGGG	FBgn0000559	EF2	296	0	9	17
CATCTCAGAGAACTGCTTGA	FBgn0000559	EF2	480	56	19	29
CGGTCAGAGTGGACTTGCCG	FBgn0000559	EF2	733	62	61	58
TACATCATTAGAGGACCATC	FBgn0000559	EF2	225	65	24	17
TCCTCCGTCATCGTTATAGG	FBgn0000559	EF2	984	26	62	72
TCGCCGGTAAGGTGGCCACC	FBgn0000559	EF2	234	279	13	21
TTCACCGTCGACGAGATCCG	FBgn0000559	EF2	569	0	5	15
AGTTGGACCGGCGACCGTAG	FBgn0000560	eg	556	288	407	264
CCACGGAGCTCCCTCCACCG	FBgn0000560	eg	806	713	726	374
CCAGGCGCGGCAAACCTATC	FBgn0000560	eg	285	11	194	203
CCGCCTGCGCAAGTGCCTCC	FBgn0000560	eg	511	795	373	379
GCCGTGGCTGACTTGATGCA	FBgn0000560	eg	846	190	664	341
TCGTACTTACAACAACATAG	FBgn0000560	eg	124	45	65	84
TTTGCCGCTTGCAGGAATGA	FBgn0000560	eg	277	180	236	104
AAGCAGGAGCCAACACCTGG	FBgn0000562	egl	362	249	296	164
AGGACAGGTCGTGGACGGTG	FBgn0000562	egl	1091	411	551	376
ATGCACGGGACTGGCGTGCG	FBgn0000562	egl	1098	323	1161	1021
CGGCCAGAGTCCGTATAACC	FBgn0000562	egl	249	268	129	87
CTGCAGCAGGGTGACTAGAT	FBgn0000562	egl	729	148	446	292
GGTGGACAGAGCCAGGGGTT	FBgn0000562	egl	313	174	198	195
GTGCCCGTCCGCAGTCTCCT	FBgn0000562	egl	489	155	229	186
AACAAAATCAATGCCACCCA	FBgn0000564	Eh	167	0	181	112
CGTCCAGTGCAAGACCATGC	FBgn0000564	Eh	435	22	405	214
CTGGAAGTAATCTCCCAGCA	FBgn0000564	Eh	43	1	35	17
CTTTCCTGCCTCAAGTTCAA	FBgn0000564	Eh	118	0	107	59
GTGCGTATAATGACTTATGG	FBgn0000564	Eh	121	94	58	119
TGCTGGGAGATTACTTCCAG	FBgn0000564	Eh	222	220	209	166
TGTGGCAGTTGCAATGTGCC	FBgn0000564	Eh	665	98	842	519
ACCACCGTGGGCTACGCCGG	FBgn0000565	Eip71CD	504	493	434	379
AGCCACGGCCACTTTCGGCA	FBgn0000565	Eip71CD	1288	429	1092	817
GAGCTCAGGATGAGTGACAC	FBgn0000565	Eip71CD	88	15	48	62
GCCTCTTGATGGGCGTGGTC	FBgn0000565	Eip71CD	214	187	190	116
TCCCACGGTCATTAGCTTTA	FBgn0000565	Eip71CD	588	173	681	419
TGGCAAATCCGAGCTGCCTC	FBgn0000565	Eip71CD	590	1400	809	421
TGGGGCGCAGAATCCCTGTA	FBgn0000565	Eip71CD	425	93	371	340
ACCTTCAAGCAAGATGCACC	FBgn0000566	Eip55E	437	106	77	30
AGCCGGAGACCAAGTTGGTG	FBgn0000566	Eip55E	810	168	461	282
CCAGACGGGTGGCAACCTGT	FBgn0000566	Eip55E	643	1119	315	195
CTCCAAGGGTCGCTGGAAGT	FBgn0000566	Eip55E	287	34	64	63
CTGCGCAATAGCCTCGATGT	FBgn0000566	Eip55E	640	22	102	89
TCCTAGTGGGATTTCCACTG	FBgn0000566	Eip55E	314	84	183	196
TGAGAACGTGAGGCCGTATT	FBgn0000566	Eip55E	365	205	149	100
AACCCGCAGCAGAGCGTCGG	FBgn0000567	Eip74EF	190	16	204	41
AAGCTGGAGTACGCCCTCAT	FBgn0000567	Eip74EF	384	126	264	182
CAACAGCAGCAGCCGCACAA	FBgn0000567	Eip74EF	676	667	455	301
CGTCTTTATGTGGAGCAGAG	FBgn0000567	Eip74EF	184	175	93	106
GCAGCAGGGTCTACACGGTG	FBgn0000567	Eip74EF	2147	1763	1480	994
TGTCAAGCAATCGACAAGTC	FBgn0000567	Eip74EF	237	64	207	207
TTTGGCTAGCAGATCATCGT	FBgn0000567	Eip74EF	424	341	258	267
CGACGGGATGCGATCCAGAA	FBgn0000568	Eip75B	212	21	214	176
CTGAAAAAGTGCATTGCCGT	FBgn0000568	Eip75B	707	487	729	558
CTGGGTGAGCAGCTGGAAGC	FBgn0000568	Eip75B	178	7	37	78
GAACTCACAGGTCTCGAGGT	FBgn0000568	Eip75B	568	15	172	174
GCAAACGCGGCACAGCACTG	FBgn0000568	Eip75B	750	533	501	366
GCAGATCAGGCGCACAAACA	FBgn0000568	Eip75B	198	74	96	64
GTGTGGGCATGGAGTAGGAG	FBgn0000568	Eip75B	328	57	170	140
CAGCGCCATCCCACGCACCG	FBgn0000575	emc	1552	391	496	341
CTGCGACCTGCAGACCGAGC	FBgn0000575	emc	502	47	58	42
GCCGCTCTGACGGCGGTGAA	FBgn0000575	emc	52	0	56	19
GCGGGACTAGAGACTTTCGC	FBgn0000575	emc	272	41	226	155
GTCTGCCAGACAGGTGCCTC	FBgn0000575	emc	557	320	333	152
TCCCCGTCGCCGCGGTGCGT	FBgn0000575	emc	1457	362	262	153
TCCGTTCACCGCCGTCAGAG	FBgn0000575	emc	630	283	284	230
ACGAGGGCTGCGAGGACTGG	FBgn0000576	ems	971	377	661	653
ACTCTGGGGACCGGATAGAT	FBgn0000576	ems	88	0	49	62
CCCACACCAAAGCAGAAGAT	FBgn0000576	ems	354	341	161	160
CCCGCCATGATGCATCCCGG	FBgn0000576	ems	1328	680	1063	845
GCCTGGGATCAAGGTGAGTG	FBgn0000576	ems	620	697	751	589
GCTGCACCACAATGCCGCCA	FBgn0000576	ems	353	110	314	203
TTGAGGGAGACGGCCATCTG	FBgn0000576	ems	1101	661	1313	880
ATCGCTCAGGATGTTGGAGA	FBgn0000577	en	547	61	762	450
CGCCCACCAGCAGCAGTCGA	FBgn0000577	en	1743	660	1234	1168
GAAACTCATGTCACCGATCA	FBgn0000577	en	262	119	219	214
GGGAACGACTCGCCTCGAAG	FBgn0000577	en	64	0	29	22
GTCCACGCCGCTGACCATCA	FBgn0000577	en	1039	810	765	656
TGCCTATCCCAGGATACACG	FBgn0000577	en	403	210	286	175
TGGACTGCAGCGATCCTCCA	FBgn0000577	en	657	165	422	288
ATCAACTGCTCCATTCTGAA	FBgn0000578	ena	317	55	205	141
ATGATGCGGAGAACTTTGCT	FBgn0000578	ena	514	83	339	401
CGGGGCGCGGGCCTCTGTGA	FBgn0000578	ena	943	432	573	347
CTATCGCACGATGACCAGCG	FBgn0000578	ena	314	68	114	115
GCAGAACAACACGTTCCGTG	FBgn0000578	ena	870	436	920	661
GCTGGTGCGATGATGACCCT	FBgn0000578	ena	495	103	366	187
GGTCGCGTGGCGAACAACCC	FBgn0000578	ena	63	0	34	34
ACGCCAGTGGAGGCGCCGGA	FBgn0000579	Eno	235	6	25	10
ATCAACGGCGGCAGCCACGC	FBgn0000579	Eno	278	30	37	16
GGCCATGTGAACGACACCCT	FBgn0000579	Eno	280	0	74	74
GGTGGTCAGGTCGACCTCCA	FBgn0000579	Eno	206	13	34	40
TCGGCAATGTGTTTGTACAG	FBgn0000579	Eno	1083	171	81	95
TTCACAGAGGCCATGAAGAT	FBgn0000579	Eno	221	13	18	9
TTCGGAGCCAACGCCATCCT	FBgn0000579	Eno	542	2	45	24
ACCAGATCTACCACCGTGGG	FBgn0000581	E(Pc)	541	57	85	106
CAAACGCTGAAGGTAAGCCC	FBgn0000581	E(Pc)	168	2	54	31
CGTGACGGTCAACAAATGTA	FBgn0000581	E(Pc)	210	11	11	19
CTGACTGAGCCAGTCCTCAT	FBgn0000581	E(Pc)	868	4	39	49
GTTGAGATGCGCGACTTCAA	FBgn0000581	E(Pc)	263	3	32	16
TGCTGATGATTGGCTCGCGG	FBgn0000581	E(Pc)	1192	483	519	547
TTGCAGCGAGCGATATGCAC	FBgn0000581	E(Pc)	564	0	46	15
CTGTCGAGGGCACTCGTAGA	FBgn0000588	esc	340	29	107	91
GAGGAGTCGGAGGAATCATG	FBgn0000588	esc	272	2	191	159
GCCATCCTGGGCGGAGTGGA	FBgn0000588	esc	401	44	351	169
GCTCGTTAATGGCCTGTCCA	FBgn0000588	esc	540	178	315	288
GCTGCGCGTGCTGGATGACG	FBgn0000588	esc	226	88	45	70
TCCGTGGTTCTCCTTCACGT	FBgn0000588	esc	1052	983	1072	561
TGGATACCGCGGAGTCATCC	FBgn0000588	esc	319	122	207	254
AGTTCTTGTAGACGCGTCCC	FBgn0000591	E(spl)m8-HLH	314	47	162	163
CCAGCAAAAGACACCAAAGA	FBgn0000591	E(spl)m8-HLH	3	3	2	10
CCCAGGTCGACGCTCATGCC	FBgn0000591	E(spl)m8-HLH	116	29	34	20
CGTGTCATGGCCTCCACACC	FBgn0000591	E(spl)m8-HLH	1891	1149	1800	1262
CTGGTAGATCTGGGTCTTGG	FBgn0000591	E(spl)m8-HLH	671	321	586	432
GCCGAGCTACGAGGTGATGA	FBgn0000591	E(spl)m8-HLH	367	439	320	280
TCTTAAAGCTGTCCAGGGGG	FBgn0000591	E(spl)m8-HLH	405	236	409	383
CCAACCAACAGTACGTTCTG	FBgn0000592	Est-6	780	419	714	538
CCCCGGTGGCGTGCCTGCAG	FBgn0000592	Est-6	570	529	490	419
CCGTGAATGTGGGCCACCAC	FBgn0000592	Est-6	407	48	375	356
CGACCACGTAGCTTGCCCTG	FBgn0000592	Est-6	1813	2363	1122	1068
GTTATACAGAAGGGAGCAAG	FBgn0000592	Est-6	121	3	71	38
TCACGAAACCCAATGGCCCC	FBgn0000592	Est-6	304	675	357	241
TGATACAGATGACCCTCTGT	FBgn0000592	Est-6	0	0	0	0
ACAACCCATTATCTTTGCCA	FBgn0000594	Est-P	255	12	322	228
ACATGAAAGCACCTCCATGC	FBgn0000594	Est-P	544	27	385	298
ACGGCTGAGGTGCTTCAAAA	FBgn0000594	Est-P	257	313	157	196
AGACACTTGCCGGGAAACTA	FBgn0000594	Est-P	113	9	57	80
GCACTCAACTGGAGACTGCG	FBgn0000594	Est-P	1032	503	656	514
TGTTCTTCTTGATCCATTGT	FBgn0000594	Est-P	142	12	116	54
TTCGGTGAGCGGCAATGCAT	FBgn0000594	Est-P	877	958	815	399
AGCGGGGGCGTAGGGCGGAT	FBgn0000606	eve	742	299	437	447
AGGAGTTATCCGGACTGGAT	FBgn0000606	eve	223	112	208	120
CCAAGCGACCCAGCTGGTCA	FBgn0000606	eve	181	27	79	36
CCAGGCCGCCGCCAACAGCG	FBgn0000606	eve	172	98	145	103
CCTTGATCGTGCTCTCCGGG	FBgn0000606	eve	681	635	494	440
GCCACCGGAATGCCCCCGAT	FBgn0000606	eve	479	337	258	283
TGGCCAAGAGGTCCACAACC	FBgn0000606	eve	292	60	272	91
CCGCAAGGATACGGCTTGTC	FBgn0000611	exd	484	68	396	294
CGCATCAGTTGCGGATCTGG	FBgn0000611	exd	1914	3187	1287	833
CTCGATTCGCAACACCCAGG	FBgn0000611	exd	245	82	269	183
GCAATCACTTGACGAGGCCC	FBgn0000611	exd	398	154	371	236
GTGCGCAAGCAGAAGGACAT	FBgn0000611	exd	243	1	297	189
TCTGCGGCTGCGGCCAGCCA	FBgn0000611	exd	38	1	101	31
TGCCAGCTTGGCACGGTAGT	FBgn0000611	exd	33	3	6	6
ATCCATTAGACGACGTCCAG	FBgn0000615	exu	121	674	177	58
CAACGACTCCAGGATCATGT	FBgn0000615	exu	546	81	268	227
CAGTTCCCGCTTACCCTGAA	FBgn0000615	exu	324	137	278	177
GATCTTGTCCACGACCAAGG	FBgn0000615	exu	171	59	151	54
GCCGGTAATTATATCCTGGT	FBgn0000615	exu	226	211	260	145
TCAGTTGCTCAAGCCAGTTG	FBgn0000615	exu	810	417	799	517
TTGGTCACGGTACTGTCCCT	FBgn0000615	exu	1755	724	1443	1068
CCACCCATTAAGCCGCACTG	FBgn0000617	e(y)1	789	369	187	67
CCGGTGAGACAGTAGCGGTC	FBgn0000617	e(y)1	417	70	65	175
CCTGGACATTCAGCTCCTTC	FBgn0000617	e(y)1	595	57	134	87
CTGCATTCTGGACGACGCCA	FBgn0000617	e(y)1	195	8	204	130
CTTGTCCAGCGTAACCTCGG	FBgn0000617	e(y)1	318	23	42	23
GCTAGAACGTGGCGCTCCAA	FBgn0000617	e(y)1	495	163	73	84
TAACGACGGTCTTCAGTGGA	FBgn0000617	e(y)1	41	0	24	21
CAAGGCACGCACCCTGGTCC	FBgn0000618	e(y)2	957	63	54	35
CGCAACATCCTGATGGAGAA	FBgn0000618	e(y)2	284	518	244	186
CGGCGCAGTTGATCAGTACA	FBgn0000618	e(y)2	487	8	37	47
GATCGCCGAGGTAACACCCA	FBgn0000618	e(y)2	116	0	2	17
GCCAGCCACATTCCGTAAGG	FBgn0000618	e(y)2	576	0	88	56
GCCTTACGGAATGTGGCTGG	FBgn0000618	e(y)2	312	126	23	19
GGTCCCGGATGCCGTCAAAA	FBgn0000618	e(y)2	133	2	3	4
AAGCTACCGTACGGATGAGG	FBgn0000625	eyg	1197	282	687	560
ACCAATCGGGCCATCTCCCC	FBgn0000625	eyg	436	350	386	278
ACTTGGAGACAGCTCCCTGC	FBgn0000625	eyg	701	931	587	519
AGCGGCAACGGACCACAGGG	FBgn0000625	eyg	967	1038	691	489
CGAAACGTGAGAATTCCAGG	FBgn0000625	eyg	81	93	91	25
GATGCTGCTCACCGATGGAG	FBgn0000625	eyg	516	172	233	226
GTTCTCATCCGCTGATTCCA	FBgn0000625	eyg	517	331	470	379
ACCCTACGATCCGCCGCATG	FBgn0000629	E(z)	1717	277	762	614
ACGTGCCGACGAGATCAAGG	FBgn0000629	E(z)	256	15	92	165
AGGACCTCGTCGCCCATATA	FBgn0000629	E(z)	79	0	2	3
CCACGTGTACATGGTGGGTA	FBgn0000629	E(z)	1951	140	329	341
CCAGGATCCGGAGCGCCCAC	FBgn0000629	E(z)	489	176	234	179
CTGATGGCCTGAAAAATAAT	FBgn0000629	E(z)	27	0	28	25
GGCCTTGATGCCGTCAATGT	FBgn0000629	E(z)	784	284	326	287
ACCAGCATGTGGTACAAGAA	FBgn0000633	fas	203	356	155	209
AGCACCTCCCAGGTGAGCGT	FBgn0000633	fas	517	154	206	260
GAGTCGATCAGCAAATACGG	FBgn0000633	fas	141	67	103	35
GCACCTCGGCGGACACCTTT	FBgn0000633	fas	448	185	548	276
GGAGAACACGAGGCGCTATA	FBgn0000633	fas	151	39	63	93
GGAGCTAGTGGCCTGGACTG	FBgn0000633	fas	598	347	244	318
TCCGCCTCGTAGGGATTTGG	FBgn0000633	fas	1009	542	607	517
ACACAGGAGGAGTACACGAA	FBgn0000635	Fas2	240	76	278	172
ACACTGGTAAAGTCCATCGT	FBgn0000635	Fas2	856	137	592	688
AGTGGGGTACTGATTCTCAG	FBgn0000635	Fas2	253	337	233	128
ATCGGCGACCAGGGACGGCT	FBgn0000635	Fas2	633	543	551	425
GAAGTCCAGCGCAAGCCAGT	FBgn0000635	Fas2	190	256	165	173
TCCGTTAGCCAGGATGATTA	FBgn0000635	Fas2	716	186	851	458
TCCTTCATGTGGCTAAAGTC	FBgn0000635	Fas2	489	86	459	308
ACACCCGGATTCACGTACTT	FBgn0000636	Fas3	541	536	416	223
AGCTCGATGATGGGCTGCTG	FBgn0000636	Fas3	914	606	604	465
ATGATGTAGGCAGCTTCCTG	FBgn0000636	Fas3	1375	277	896	723
CCTCCGTGCAGGAAATCCAG	FBgn0000636	Fas3	62	0	75	23
GACCATCGATGGAGCTATTG	FBgn0000636	Fas3	345	77	256	205
GAGGTAGAGTCCATACACGG	FBgn0000636	Fas3	198	58	120	212
TACCACGAGATGTTAGCCGG	FBgn0000636	Fas3	883	987	628	623
AGCCAGGGAGGTCTCCGCAT	FBgn0000639	Fbp1	631	568	455	390
CACATGCTCCAAACGACCCA	FBgn0000639	Fbp1	185	327	173	82
CCCATCGCTCATGGACATCG	FBgn0000639	Fbp1	1220	1011	1255	1174
CTGGGTCAGGATGTAGACAC	FBgn0000639	Fbp1	505	144	520	269
GAGAGGAGACCGCCTCAGTG	FBgn0000639	Fbp1	493	84	516	228
GCGAAGGGTGTCAAAGTCCT	FBgn0000639	Fbp1	331	83	170	180
TGCATGTGGATCTCCCTCCA	FBgn0000639	Fbp1	627	481	560	441
CAAGGATGTGGAGACTACGA	FBgn0000640	Fbp2	335	122	273	214
CACATTGATGTGATGATCAA	FBgn0000640	Fbp2	222	22	197	132
GAACAGGCGATGAAGAAAAT	FBgn0000640	Fbp2	7	4	21	0
GAATCCGAGGATGCCGTGCA	FBgn0000640	Fbp2	488	248	333	150
GATGGGCATGGGTGGCATGG	FBgn0000640	Fbp2	1332	1167	923	680
GTCTACGCCGCTGCCATGCA	FBgn0000640	Fbp2	512	412	523	354
GTCTATGTGGGCAGCTTCAG	FBgn0000640	Fbp2	465	316	391	242
AAGCGAATTGGAAGCCAGCA	FBgn0000644	Fcp3C	191	17	121	98
ACAGGCAGTCCCGCTGTCGG	FBgn0000644	Fcp3C	1332	587	1017	863
ATCAGCGGACTCGCGGTGGT	FBgn0000644	Fcp3C	1561	1285	1213	1260
CCTTCCGACGATCCGATGAT	FBgn0000644	Fcp3C	837	556	504	360
CGGCTTCTTGTAGACTATCT	FBgn0000644	Fcp3C	169	69	133	79
GCACAACAGCCGAAGAGGAT	FBgn0000644	Fcp3C	234	26	194	123
GTTTCCGTAGATACCAAGAT	FBgn0000644	Fcp3C	142	31	91	95
ATTGAGGAGGACGTCTATTG	FBgn0000658	fj	338	15	242	186
GCTCCAGATGGAAGGCATTG	FBgn0000658	fj	255	86	285	125
GGTCTTTGCGGATGGAACAA	FBgn0000658	fj	145	182	125	43
TCCACGCGGTAGCTGCTCAG	FBgn0000658	fj	1166	724	859	679
TGGCGGGGCAGGCCGAACAT	FBgn0000658	fj	412	228	356	303
TTCCCAAGAGACTTGGTCCT	FBgn0000658	fj	326	683	187	196
TTCTTGGACAGCCTCCTCTC	FBgn0000658	fj	180	0	164	135
ACCGATGACATGCCACCCAC	FBgn0000659	fkh	836	426	754	602
ATCAGTGAGATGTAGCTGTA	FBgn0000659	fkh	538	159	306	285
ATGTCGGCGGCGGGATTGAG	FBgn0000659	fkh	1233	355	1017	877
CCAGCATGGGATCACCGCTC	FBgn0000659	fkh	411	261	392	192
CCTGGCTTGTCCGGCGTCCT	FBgn0000659	fkh	203	85	212	117
GCCAGCATGAACGGCAGCAT	FBgn0000659	fkh	1025	408	881	592
TCCATTTCCCGGGATCCCGG	FBgn0000659	fkh	33	15	39	31
CAAAACAGTGGGGCCACTGG	FBgn0000662	fl(2)d	842	253	549	347
CAAGCGCTGTCGCTGTTCGG	FBgn0000662	fl(2)d	543	49	106	81
CCGCGCATTGCTGAGCCATG	FBgn0000662	fl(2)d	1094	254	162	163
CTGGGCAAGATGACCTCCAA	FBgn0000662	fl(2)d	318	983	244	186
GAGGGCAGTTGGCGCCTGTT	FBgn0000662	fl(2)d	851	382	154	68
GTCCGGCGTGAACTTCCATG	FBgn0000662	fl(2)d	905	168	76	47
TCCTCCAAGCCGGAGGGCGT	FBgn0000662	fl(2)d	232	229	223	242
AGATGACTCTGGGTATGATC	FBgn0000667	Actn	135	32	74	58
CAAATGGCTGTTACACCAGG	FBgn0000667	Actn	675	420	604	538
CTCGTGGAAGGGCCTGGAGC	FBgn0000667	Actn	330	2	168	209
GCAGTATTAAGATTCTCCAG	FBgn0000667	Actn	89	91	118	30
GCCACGCGTCCAGTCCTCGT	FBgn0000667	Actn	1218	644	1019	708
GCTGTGGTGCCAGCGCAAGA	FBgn0000667	Actn	268	84	180	144
GGCCTGGCGCGAGTTCAACC	FBgn0000667	Actn	158	0	153	48
AACTTGGAGTAGTCCAGTTG	FBgn0000709	fliI	296	10	214	210
AGGTGCCCGAGGGTTTGGAG	FBgn0000709	fliI	1332	1125	685	636
CCCTCGGGCATCGGCAAACT	FBgn0000709	fliI	347	135	155	155
CGGATTGTGCGATAGGTCCA	FBgn0000709	fliI	250	19	18	50
GCCAGACTGCGTCTACAATG	FBgn0000709	fliI	290	37	80	110
GCTGCTTCAAAGCACCGCAT	FBgn0000709	fliI	261	6	40	35
TCCCACTAGCATAGACAGTT	FBgn0000709	fliI	89	1	45	52
ATGGCGGCGGTGGCCTCCTT	FBgn0000711	flw	510	140	335	282
ATGTCGCCGCAGATGATCAG	FBgn0000711	flw	432	318	131	156
CAAACAGGTCCAGATGACGG	FBgn0000711	flw	1074	720	621	546
CTCCTCGCGCGGATGATGGA	FBgn0000711	flw	640	147	297	304
GCCCAGCGAGACGATGATAT	FBgn0000711	flw	297	81	306	150
GTCGCCGAGGAACAAGTAGT	FBgn0000711	flw	231	10	127	108
TCTCGCGCGACTTGAGACAG	FBgn0000711	flw	337	40	150	193
ATCCGAAACAGGACTTCATG	FBgn0000715	FMRFa	706	1566	560	518
ATCCGATGAACTGGAGGGCA	FBgn0000715	FMRFa	533	92	632	206
GAACTCCAGCTCCGCCCTCT	FBgn0000715	FMRFa	392	170	286	384
GACCTGGTAGATGCACTGCT	FBgn0000715	FMRFa	790	377	565	412
GGCCCTGTACCAGATGCAGT	FBgn0000715	FMRFa	569	201	395	285
GTGCATGAAGTTGTCCTGCA	FBgn0000715	FMRFa	529	46	573	454
TTTCTGGAAGTGCAGCACCA	FBgn0000715	FMRFa	321	64	355	224
ACAGTCCAACATTGATCCCA	FBgn0000719	fog	122	257	87	105
ACCGTCTGTTCCTTCGGGAG	FBgn0000719	fog	548	393	377	286
AGTCCCCCACCGCCACCCAT	FBgn0000719	fog	715	851	617	403
CGTGCTCACCCGTGCCCGTG	FBgn0000719	fog	799	305	675	395
GCCAGCAAATCGACGCCGCC	FBgn0000719	fog	114	10	61	38
TCCCCGGTGCCAACGCTGGG	FBgn0000719	fog	735	239	423	549
TCGATGGGGCGCGAGGTGAT	FBgn0000719	fog	1386	885	863	664
CAAACTGAGACGTCTCTGGG	FBgn0000721	for	439	512	378	289
CAGCTTTCCCAAATACGACA	FBgn0000721	for	71	0	60	37
CTCGCATCGACGGCTTTGCC	FBgn0000721	for	128	5	103	38
GAACTGGAAGATGCTTCGGA	FBgn0000721	for	385	51	432	246
GACATAGTGGTTAACTGCAG	FBgn0000721	for	191	20	117	142
TCAAGATACAGGAAATGCAA	FBgn0000721	for	84	108	143	38
TTCAGCGGTACGCCACGGTT	FBgn0000721	for	1099	631	1016	628
ATCAATCCGACCGAGGAGTA	FBgn0000723	FER	336	28	250	140
ATGATCGAGCATGTGAATGG	FBgn0000723	FER	587	289	287	246
CAACGGCATTCAGTCCAACA	FBgn0000723	FER	228	9	57	76
CCTCGTGGGCGGCGCGACTT	FBgn0000723	FER	0	0	0	0
GAAGCAGAAACAGAAGCTGG	FBgn0000723	FER	157	190	118	51
GTGGTCCAGTTCATCCATGT	FBgn0000723	FER	767	355	566	300
TTGCGACGATGACCTCACCC	FBgn0000723	FER	339	15	108	108
AGCCTGCCATCGATCACCAG	FBgn0000808	gd	509	369	500	395
CTCCTCGGGATCTAGCAGCA	FBgn0000808	gd	233	119	181	193
CTCGTATGTGGAGCGGCTGG	FBgn0000808	gd	341	255	418	242
GAAGCGGTACTGAAACACCT	FBgn0000808	gd	99	26	87	65
GCTGACATGAGGAGCAGTTT	FBgn0000808	gd	569	265	467	395
GTAACCAAGGCAGTCGCCCA	FBgn0000808	gd	201	76	215	117
TGGATGTGCGGCGTACTGGG	FBgn0000808	gd	1287	891	1166	1251
AAGCCACCGCGAATCTGATT	FBgn0000810	fs(1)K10	407	42	263	304
AGCGATTGGCAGCGCCATCC	FBgn0000810	fs(1)K10	207	350	167	102
CCCTTCATAGACTTCTTCTT	FBgn0000810	fs(1)K10	240	33	249	171
CGTTCGGGCAAAATTAACTC	FBgn0000810	fs(1)K10	47	0	23	62
CTGCTGAAGTCAATGTACAG	FBgn0000810	fs(1)K10	496	439	296	383
TGGTCCAGTTCTGATAGAAT	FBgn0000810	fs(1)K10	240	50	176	126
TTGTTGCGGTGCTGCAGATT	FBgn0000810	fs(1)K10	1774	1067	1323	1371
ACTCTAAGCTGCGTGCGGTA	FBgn0000826	png	1969	1498	1559	1490
AGAGTTGGGATTGATCAAGG	FBgn0000826	png	118	0	104	102
CGCAGGAACTCAACGATGTG	FBgn0000826	png	638	213	793	345
GCAGCTGCCGTCAGGCACCG	FBgn0000826	png	126	25	66	42
GTCCTCTACGAGCTGTGCCT	FBgn0000826	png	661	513	572	492
TCTCGGGCTTGATGTCTCGG	FBgn0000826	png	757	647	635	445
TGCCACCAAAACGAGGTGCG	FBgn0000826	png	1718	1212	1611	1242
AATCATGCGACAGCCCGACG	FBgn0000927	fs(1)Ya	224	1219	221	132
ACACGCGCGTCGATGACCTG	FBgn0000927	fs(1)Ya	494	60	457	240
ATTGCTGTGCGCGAGCCATT	FBgn0000927	fs(1)Ya	248	131	189	129
GAATGCTCTTGGACATGACC	FBgn0000927	fs(1)Ya	228	243	282	137
GATCAGTGAAATGGGCGTTA	FBgn0000927	fs(1)Ya	193	41	216	95
TTCCAGGCGCGCTGCTGCAA	FBgn0000927	fs(1)Ya	553	282	634	582
TTGAAGGTAATCGGCTCCTT	FBgn0000927	fs(1)Ya	189	46	204	136
CAAAGATGCAGGTAGGTCCA	FBgn0000928	fs(1)Yb	590	733	497	475
CAATTGGGTCTTGTCCCAGT	FBgn0000928	fs(1)Yb	338	51	431	329
CTGATGATGGTGCTTATGTC	FBgn0000928	fs(1)Yb	590	167	749	475
GTTGTGGGCAACTTACAGAT	FBgn0000928	fs(1)Yb	287	95	205	188
GTTTGCTGGGCAGTGCGTCG	FBgn0000928	fs(1)Yb	878	624	711	824
TGGCTGCGCTGGCACACGGT	FBgn0000928	fs(1)Yb	1278	1091	1281	687
TTGGAGCAACAAGTCCACGC	FBgn0000928	fs(1)Yb	606	306	676	556
ACCAGTAGTGGGCTCGCCCA	FBgn0000964	tj	457	677	356	191
GCCCTATCCGGGCTCCCAGG	FBgn0000964	tj	100	11	58	64
GTGGCTGACCAACTCGATAC	FBgn0000964	tj	168	31	125	101
GTTAAATGGACGACAATCCA	FBgn0000964	tj	121	0	62	97
TCTTCGGGAGCGGGCGTTCC	FBgn0000964	tj	49	0	56	66
TGCCCGGTGTCCTCGCATAG	FBgn0000964	tj	1212	1729	907	656
TGCTCCGGCGGGCTCTGGTC	FBgn0000964	tj	1100	1114	894	628
ACGCTCATCTTGGACTTCGA	FBgn0000996	dup	622	1320	300	252
ACTGATAGCATCATCCAAGG	FBgn0000996	dup	143	3	46	38
AGCGGCGGTGACAATTAGTC	FBgn0000996	dup	384	111	144	114
CACCTGTTGGACGTGTTCAA	FBgn0000996	dup	418	98	32	16
CTCCTTGCGGTTGTGAAACA	FBgn0000996	dup	218	18	193	151
GTGATGGTGAAGTTAACCTT	FBgn0000996	dup	210	15	78	63
TGATCGGCGAGGCATCCTTG	FBgn0000996	dup	732	364	254	145
CCCTTGGAAGTCGAGAACTT	FBgn0001075	ft	166	194	150	188
CGCGTACGGTGAGCGAGTAT	FBgn0001075	ft	1243	399	1028	936
GACATTGCAGTAGACCGTTA	FBgn0001075	ft	329	99	232	229
GCTTTCGTTGGGGCGCAGGT	FBgn0001075	ft	228	45	292	219
GTCAGCAAAGGATATAGATT	FBgn0001075	ft	97	2	67	25
GTCAGGACATGAGTTCCCGA	FBgn0001075	ft	313	26	237	124
TCCGATATCCCGATCAACTG	FBgn0001075	ft	645	131	715	351
AGGAGCGACCCAGCACACTG	FBgn0001077	ftz	771	322	564	374
AGTAGGTGGGCGGCAGGCTG	FBgn0001077	ftz	775	795	733	614
CAGACGCAGAAGCTGAAGAA	FBgn0001077	ftz	163	0	157	44
CTCTTGGTCGTAGCTGGGAG	FBgn0001077	ftz	306	137	407	248
GTGGCTCTGGCTGTTTGTGG	FBgn0001077	ftz	1098	282	944	749
TTCGAGGGGCGGCAGAGAGG	FBgn0001077	ftz	580	230	484	366
TTGCACGGGCGGTACAGTCT	FBgn0001077	ftz	723	492	464	406
AGCGCCACGCCGGGACACGG	FBgn0001078	ftz-f1	927	158	268	267
CCACGGAACCGGAGGACATG	FBgn0001078	ftz-f1	806	33	137	129
CTGCTGCTGCTGCTGCGGAG	FBgn0001078	ftz-f1	973	267	443	374
GCAGCCCTCCAGTCCCGCTC	FBgn0001078	ftz-f1	438	54	362	179
TCACACTCGCAACAGAGCGG	FBgn0001078	ftz-f1	1083	231	420	385
TCCGGCCAACTGCAACGTGT	FBgn0001078	ftz-f1	1565	654	1274	648
TGGCTACATGCTGCTCCCCC	FBgn0001078	ftz-f1	1626	1873	1234	694
CGTATACAAGGCGACACGCA	FBgn0001079	fu	128	42	105	56
CTCCATTGTAGGACAGGTAG	FBgn0001079	fu	200	9	172	151
GCAGGCCCTGTAGGAAGGAG	FBgn0001079	fu	648	189	681	528
GGTGAGCACGTGGGTACCCA	FBgn0001079	fu	527	157	393	303
GTGACACAACAGCTGCGTCC	FBgn0001079	fu	1534	1283	1211	968
TCGATCATCTCGATGACGTG	FBgn0001079	fu	395	23	421	361
TTTGCGGTTTGAGATCCCGG	FBgn0001079	fu	250	9	200	199
CAGCCTCAGTTTGTGCGAGG	FBgn0001083	fw	912	127	706	870
CCGTCTGACCGAGCAGCGAA	FBgn0001083	fw	102	3	86	75
GAGCCGGGCTATGTGCTAGT	FBgn0001083	fw	466	129	206	229
GCGCCAATCCACACAAGCTG	FBgn0001083	fw	323	21	396	230
GGAGCGGACTAGCTTCGGCG	FBgn0001083	fw	960	170	684	727
TCGCCACCGGCTATGGGCTG	FBgn0001083	fw	691	102	712	543
TGCGCCATGGACGGCTGGAG	FBgn0001083	fw	2171	827	2161	1657
AGCAAAAGAGCGAGCCACAG	FBgn0001084	fy	14	0	5	12
CAGATCCCACCAGCCCTCAG	FBgn0001084	fy	0	0	0	0
CGTCCTTCTTCAGTCTATCG	FBgn0001084	fy	271	27	340	168
TACACAACTCCTGGGCTACA	FBgn0001084	fy	1215	431	781	739
TATCCAGAATCAGGCTCCCG	FBgn0001084	fy	262	246	167	105
TCCATCACCCTGATCGTGTG	FBgn0001084	fy	2124	2073	1580	1284
TCGACGGTGGCCTCCTTAAA	FBgn0001084	fy	339	38	145	100
ACTACCCGTAAACACCAGAC	FBgn0001085	fz	61	192	50	50
AGTTCGTAGCCCATTCCCAG	FBgn0001085	fz	460	76	321	263
AGTTGGATGTGCCTACGTGG	FBgn0001085	fz	786	336	531	615
GGCATAATGGTCATGTTATA	FBgn0001085	fz	69	28	27	55
TCCAAATTTCCCGTCCATGG	FBgn0001085	fz	353	121	274	280
TTCTCTCTCCGGGAAGAACA	FBgn0001085	fz	22	3	24	0
TTGTGCAGACCGGAACGTAC	FBgn0001085	fz	1038	1711	1114	620
AGACGCGCGGACCTGCGCCC	FBgn0001086	fzy	220	0	9	3
ATGGAGTACACGACCTTCAG	FBgn0001086	fzy	251	5	42	9
GGCCCAGGTCGGTGACTCCA	FBgn0001086	fzy	547	166	101	53
GTCCAGGCTTCGGCTCACAA	FBgn0001086	fzy	494	35	124	133
TCGCTTTATTCCGAATCGGG	FBgn0001086	fzy	132	18	4	10
TGCCGACAATATAGTGGCTG	FBgn0001086	fzy	524	191	261	171
TTTGAGGAGGGCGACTACGC	FBgn0001086	fzy	776	345	154	178
AGTATTTCTACGCTATCCCG	FBgn0001087	g	32	0	9	14
ATACAGGAGACTCATCGCCG	FBgn0001087	g	347	10	125	138
CGCGCCCTGGACCTGCTCTA	FBgn0001087	g	713	486	423	331
CTCACAGAATCAATACGATG	FBgn0001087	g	166	1	132	67
CTGAATGGAGGCACTGTGGT	FBgn0001087	g	841	302	297	290
GATGATATTGAAGCCCGCCC	FBgn0001087	g	124	5	66	70
GCCAAGTCGCGGGACAGATC	FBgn0001087	g	386	311	155	143
AAGCTGACGATGGCCGTAAG	FBgn0001089	Gal	198	17	150	129
CACAAATGTAGGGACCTGGG	FBgn0001089	Gal	201	200	247	172
CGATCCAGAGACGTACCGGA	FBgn0001089	Gal	663	657	385	484
GATGGAGAATACAACTGGGA	FBgn0001089	Gal	104	0	133	46
GGGCTTTGTGTGGGACTGAG	FBgn0001089	Gal	80	121	76	97
TCATGGTCGATCGTAAACCT	FBgn0001089	Gal	299	15	158	159
TCTCGTCTCGCAGCCAGTTG	FBgn0001089	Gal	1221	482	1158	884
ATTGGCGGCTGGGGCTTCGG	FBgn0001090	bnb	949	258	856	564
CAAGGGAGCAGGCTCAACGG	FBgn0001090	bnb	908	474	555	709
CCAAACGCTGGCCAGGCACA	FBgn0001090	bnb	378	106	265	335
CTCCACGCTGTTGATCTCCT	FBgn0001090	bnb	869	147	678	496
GACGTCGGGCTGCTCTGGAA	FBgn0001090	bnb	611	297	571	358
GCGGGCGGGCTGCTCGGGCA	FBgn0001090	bnb	641	517	520	347
TCGGGCAGGGTCTTCTTCTC	FBgn0001090	bnb	85	322	39	92
ATTAACGGATTTGGCCGCAT	FBgn0001091	Gapdh1	301	16	316	221
CAGGGGAGCCAGGCAGTTGG	FBgn0001091	Gapdh1	1002	129	128	33
CGCCAAGAAGGTCATCATCT	FBgn0001091	Gapdh1	497	55	156	72
GCACACGAACATGGGCGCAT	FBgn0001091	Gapdh1	542	85	61	42
GCGGACGGTAAGATCCACAA	FBgn0001091	Gapdh1	120	0	8	0
TCGTTTCAAGGGCACCGTTG	FBgn0001091	Gapdh1	530	35	19	15
TGCTGGAGCCGAGTATGTGG	FBgn0001091	Gapdh1	1183	57	127	95
GACCACCAGGAAACCGCCCT	FBgn0001092	Gapdh2	512	114	542	264
GCAAACGAACATGGGAGCAT	FBgn0001092	Gapdh2	679	404	664	328
GCCCTCAACGGTAAGCTCAC	FBgn0001092	Gapdh2	348	220	573	272
GGCCAGAGGAGCCAAGCAGT	FBgn0001092	Gapdh2	624	145	420	306
GTGAGTGGATGCCTTGTCGA	FBgn0001092	Gapdh2	510	179	365	196
TGGCGGCGCGGAGAACCAAG	FBgn0001092	Gapdh2	320	403	188	162
TTCAAGTTCGATTCGACCCA	FBgn0001092	Gapdh2	193	150	151	105
ATCAACCAGGGCGGTATCCA	FBgn0001098	Gdh	599	247	636	359
CACAAGACGCCCACCAAGGG	FBgn0001098	Gdh	252	293	171	187
CGTGCTCGGAGTACTCCTTA	FBgn0001098	Gdh	613	249	554	330
GCCCTTCTTGGCCAACTCAA	FBgn0001098	Gdh	62	1	32	13
GGGGGCGGGCACATCGACAC	FBgn0001098	Gdh	302	331	301	123
TCGACCATGTCGAAGAAGCG	FBgn0001098	Gdh	114	14	129	49
TGCGTGGATGTGCCATTCGG	FBgn0001098	Gdh	1684	470	1434	1021
AAAATGTGGCGCAACTCCTC	FBgn0001099	gdl	251	172	205	86
AAATAGAAGTGGCCGAGTGG	FBgn0001099	gdl	254	61	202	179
CCAATTGCGAACTTACCATT	FBgn0001099	gdl	630	63	290	242
CGTTGTAAAAACTCCGGAGT	FBgn0001099	gdl	145	76	105	38
GCACTACCTTCGCTGGTTGC	FBgn0001099	gdl	1370	743	973	979
GCCAATTGTGTGCTAAACGA	FBgn0001099	gdl	289	83	258	160
TGTAATAGTAAAAGCATTAA	FBgn0001099	gdl	0	0	0	0
ACTATCTAAATTCGCTGGAT	FBgn0001104	Galphai	134	202	118	116
CAACACGGTGCAGAGTCTAA	FBgn0001104	Galphai	450	140	292	234
CAGCAGTTTCACCTCCGAGG	FBgn0001104	Galphai	177	12	159	131
CCATGACACGGGCTACTCGC	FBgn0001104	Galphai	1374	1053	951	740
CGGGCAATGTCCGTTCGGCT	FBgn0001104	Galphai	1259	569	685	571
GCGATAAGGAGGCCATCGAG	FBgn0001104	Galphai	850	485	609	489
GCTCCTGATGAAGAAACTCT	FBgn0001104	Galphai	41	395	23	12
ACCATGGCCGGGCAGCTCAC	FBgn0001105	Gbeta13F	1202	316	735	699
AGTCCCTAAAGAACGCCATT	FBgn0001105	Gbeta13F	291	176	290	178
CAGGCCACATAGCTACCGGA	FBgn0001105	Gbeta13F	398	343	285	245
CATTCCACTGCGATCCTCGT	FBgn0001105	Gbeta13F	1387	633	947	680
CTCGTATCAGCCTCACAGGA	FBgn0001105	Gbeta13F	413	162	333	252
GCACGACATATCACCGGAGC	FBgn0001105	Gbeta13F	301	59	213	132
GCGGCCGATGGGTTCCAGCG	FBgn0001105	Gbeta13F	384	96	334	121
ACTCAGAGAAGTGGTCAACT	FBgn0001108	DCTN1-p150	213	49	78	21
CAAAAACAGCGGCTCCATCA	FBgn0001108	DCTN1-p150	181	3	77	19
CTGCTCAGCCGCGCCTTTGT	FBgn0001108	DCTN1-p150	360	26	176	120
CTTGGCACGGTTGCCTACGT	FBgn0001108	DCTN1-p150	716	429	166	175
GATGGCGCGAGTGTAAGCCT	FBgn0001108	DCTN1-p150	886	580	448	302
GCGCTCTGAAGTCACCGAAC	FBgn0001108	DCTN1-p150	51	0	21	12
TGTCAGCGGGGCTACGCCCA	FBgn0001108	DCTN1-p150	34	0	3	1
CATCAGATATAGCTCAGCCC	FBgn0001112	Gld	459	124	415	243
CATTGACTACCGCTACAACA	FBgn0001112	Gld	608	537	350	378
CCGCACACTAAGAATGTTCT	FBgn0001112	Gld	377	209	421	262
CTAAATGGTCAGAACTCTAC	FBgn0001112	Gld	14	0	4	2
GGGCACGGAATATCACGCCA	FBgn0001112	Gld	193	67	215	62
TGTGATCTCGAGGATCCCTG	FBgn0001112	Gld	296	51	273	192
TTGTATGGGAACTTGCCCAC	FBgn0001112	Gld	212	95	123	101
CCCGCGATTCAGATAACCTC	FBgn0001114	Glt	87	10	30	24
CGCCCAGCGAGCACCGCCTC	FBgn0001114	Glt	357	392	272	135
CGGGCGAGGCAATCGTATAG	FBgn0001114	Glt	210	39	96	41
CTGGTGGTTGGCGACCCTCT	FBgn0001114	Glt	366	73	201	169
GATTGCCGGCACGACCGCTA	FBgn0001114	Glt	376	109	151	72
GGTATACAGGTAGGCCGGCA	FBgn0001114	Glt	453	102	123	137
TGCACTGCCCATGATTATCG	FBgn0001114	Glt	1191	668	743	644
ACAGTCGACCGGCATTGTCC	FBgn0001120	gnu	1137	855	757	742
AGGAAGGGTACCGCGAGATA	FBgn0001120	gnu	208	104	119	124
CCTGGTCTCCCCATTTATAA	FBgn0001120	gnu	56	24	35	52
GCACCCCACTTTGAGTCCTC	FBgn0001120	gnu	386	285	258	353
GGGAGTGAGTGGGGTCAGTG	FBgn0001120	gnu	323	50	134	131
TACTGGGAGTGGGACTTCTT	FBgn0001120	gnu	500	84	321	312
TGAAAATCGACGGGGCAAAG	FBgn0001120	gnu	43	25	50	22
CCTTGAGATTGCGCTCGATG	FBgn0001122	Galphao	570	261	350	403
CGACACCGAGCCCTTCTCGG	FBgn0001122	Galphao	1222	523	1004	645
CTGCCAGAGGCGTTTCATGG	FBgn0001122	Galphao	816	93	428	415
CTGGACGATTTGGATCGGTT	FBgn0001122	Galphao	315	31	249	118
CTGTAACAACAAATGGTTCA	FBgn0001122	Galphao	196	37	146	191
CTGTACTGAATACTTAGGGT	FBgn0001122	Galphao	286	87	180	124
GGACTTTAAACAATATCGAC	FBgn0001122	Galphao	31	2	62	33
ACCCAGAGTGGAGTACATTC	FBgn0001123	Galphas	404	350	491	211
ACGTCCGACTGCTTGGAGGT	FBgn0001123	Galphas	1111	491	689	563
ATACTCATTCGACCTCTCAT	FBgn0001123	Galphas	571	148	292	271
CGGACTCGCCCGCCCCCAGG	FBgn0001123	Galphas	409	97	179	172
CTAATGAGCAGGATATTCTT	FBgn0001123	Galphas	121	29	94	71
GAAGAACTATGGAAAGACAA	FBgn0001123	Galphas	23	0	4	1
GAAGGACAAACAGCTCTACA	FBgn0001123	Galphas	166	31	70	66
ACTCGAAACATTCACCAATG	FBgn0001124	Got1	178	76	70	67
CACCGGCATTGATCCCACCC	FBgn0001124	Got1	413	40	146	118
CTTTGGAGTGCAGACCATTT	FBgn0001124	Got1	251	28	113	50
GTTGGACTTCAAGAACATGC	FBgn0001124	Got1	184	49	52	27
TCCAAAAGGACCCGCCATCG	FBgn0001124	Got1	281	35	140	156
TCCCAACAAGGTCAATTTGT	FBgn0001124	Got1	606	273	217	185
TTTGCCTGTGGTGCGCAAGA	FBgn0001124	Got1	642	531	245	185
CGAACACTGGGGAGCACGAA	FBgn0001125	Got2	383	216	251	162
CGCCCACAACCCCACTGGAG	FBgn0001125	Got2	536	46	315	333
CGTGACACCCAAGATGGCAT	FBgn0001125	Got2	703	73	445	348
CTTCCTGGCCAAGTTCTGGC	FBgn0001125	Got2	439	1521	479	335
GACACCTGTGCCCTGGACTT	FBgn0001125	Got2	736	258	552	507
GTGACCGCCCAGTCCATCAG	FBgn0001125	Got2	475	325	362	298
TGGTTCTCCGAGGTGCAGAT	FBgn0001125	Got2	507	477	404	209
AAGTTGGGAATGAACTGGTG	FBgn0001128	Gpdh	140	1	35	10
ATCCCATGCGCCGTGTTGAT	FBgn0001128	Gpdh	2049	821	678	587
CACGGACAAGAAGTATGGCA	FBgn0001128	Gpdh	446	55	181	100
CTCCTCGAACTCCGGCAGAG	FBgn0001128	Gpdh	438	201	232	184
CTTGTCGAAGCCCTTGATCA	FBgn0001128	Gpdh	274	67	155	69
GAGAACGTCAAGTACCTGAA	FBgn0001128	Gpdh	72	1	45	22
TTCGGCCATAGCGAAAATCG	FBgn0001128	Gpdh	98	12	31	66
CGCTCACTCCGCGTAAACAG	FBgn0001133	grau	259	8	146	66
CGTCCGCAGCACTTGATGTA	FBgn0001133	grau	1441	387	566	419
CTCAAAGAGGAGTTCCATGT	FBgn0001133	grau	0	0	0	0
GACCTGATCGTGACCCGGAG	FBgn0001133	grau	391	125	404	362
GCAGACGTTGCAAATAACCT	FBgn0001133	grau	7	0	4	0
TCCATCTTGAATATCCTCTT	FBgn0001133	grau	80	1	32	30
TGTCTTCCGGGGACATGGGT	FBgn0001133	grau	28	0	55	8
ACCTTGCTGGTGGGTCGTGG	FBgn0001134	Grd	1771	679	1133	992
ACGGGACTCAAGCTGGACAA	FBgn0001134	Grd	568	130	494	393
CAGCATGGGCCCAATATCAG	FBgn0001134	Grd	238	109	267	219
GAAAATCGGCCAGATTCATG	FBgn0001134	Grd	256	75	135	147
TCCTCGGCAATGGCGACGGG	FBgn0001134	Grd	618	708	493	415
TCTCGCATTCGAGGGCGCCC	FBgn0001134	Grd	445	348	366	401
TTTGTGAGGATCTATCAGAA	FBgn0001134	Grd	46	107	38	14
CCCGAAACTGTTACCCACAC	FBgn0001137	grk	565	215	545	429
CTTTGAAAATCCGAGTAAAT	FBgn0001137	grk	7	0	2	6
GAACAGGATGGGATAATTCT	FBgn0001137	grk	148	0	113	136
GACTCCCAGCCCGAACGACA	FBgn0001137	grk	176	4	106	73
GATCCCAATCCGGACTCGGG	FBgn0001137	grk	458	78	305	232
GCTCTCGGAGAAGTAAGATT	FBgn0001137	grk	101	20	84	39
GCTGCAGCGCAAGCAACTGG	FBgn0001137	grk	258	32	208	253
ATCAAGCCGTCGATCCAGAA	FBgn0001138	grn	207	304	85	90
CCCGCCAGCGCCTGGAGCAT	FBgn0001138	grn	1054	178	515	438
CTCGGATGGACCGGTTTGCA	FBgn0001138	grn	1026	109	616	652
CTGCTTGGGCGTCGACGTGT	FBgn0001138	grn	281	40	247	185
GCACACTTGAGGCGAGGCAT	FBgn0001138	grn	955	32	616	404
GCTGCCAAGGCCGTTCGTTT	FBgn0001138	grn	564	86	406	246
TTCTACGCGCTGGAGAGCAA	FBgn0001138	grn	109	104	68	61
CATCTCCACGTTAAGGCCAT	FBgn0001139	gro	801	1635	188	258
GCACCCGGATATCCGGCTGG	FBgn0001139	gro	332	52	205	99
GCCACCATGGGCCTGCCACA	FBgn0001139	gro	269	2	91	64
GTAGTGGCATCAAGCAGGAA	FBgn0001139	gro	73	0	50	47
GTGAACTTGATTGGACCCTG	FBgn0001139	gro	218	60	71	98
TCAAGCCGACGGGTCTAGAG	FBgn0001139	gro	53	1	13	1
TCCCACTCACCGCGTCCCAA	FBgn0001139	gro	1255	771	600	647
CAAAGTACCCAGCTCCGTGG	FBgn0001142	Gs1	412	140	349	358
CTCTTGTCTAGAGCCGTGTT	FBgn0001142	Gs1	224	312	86	193
GACGTGGACGGACGTCCCTT	FBgn0001142	Gs1	57	9	42	75
GTTCTCGCCATGGGCCTGGT	FBgn0001142	Gs1	332	291	194	188
TAATTAGCGATCAGGAGCCC	FBgn0001142	Gs1	217	6	163	142
TACTTATGGATCGACGGTAC	FBgn0001142	Gs1	264	118	180	201
TCGTTCTTTCCCGGCTTAAA	FBgn0001142	Gs1	109	12	93	107
ACTCTGGGGAATGAAGTCGA	FBgn0001145	Gs2	221	132	166	77
CAAGCGCAAGACCTGCCTGG	FBgn0001145	Gs2	728	802	641	387
CCATCTACAAGGACCCGTTC	FBgn0001145	Gs2	387	74	330	498
CGAGTCCTCCAGGATCCTAG	FBgn0001145	Gs2	232	64	166	149
GCCATCGATCCACACGTAGG	FBgn0001145	Gs2	93	8	82	71
GCCGCAATAGTAGGGTCCCT	FBgn0001145	Gs2	818	473	769	424
TCCTGCTCAATACCGAACCA	FBgn0001145	Gs2	312	396	268	230
AGACGTCCGGGTATTGGGTG	FBgn0001147	gsb-n	993	667	855	462
ATTTCCCAGCTGAATATGCT	FBgn0001147	gsb-n	545	432	436	415
ATTTCGGGAGAGGTCACCTT	FBgn0001147	gsb-n	237	195	156	128
CGGAAGGACTATACCATAAA	FBgn0001147	gsb-n	16	27	8	8
CTTCACCGCCGAGCAGCTAG	FBgn0001147	gsb-n	497	121	368	325
GATCTTCAGTCGAATGTGAT	FBgn0001147	gsb-n	227	343	197	147
TCTATTAGACCGGGCGTAAT	FBgn0001147	gsb-n	71	2	113	56
ACGGGCGAAGATGCGCTCTA	FBgn0001148	gsb	420	73	338	254
CAAGGTCGTGTCAACCAGTT	FBgn0001148	gsb	367	583	369	389
GAACTTAAACAGTCGCAGCC	FBgn0001148	gsb	221	48	192	129
GCTGTGGGAGGTCCCTGATC	FBgn0001148	gsb	631	1256	414	379
GGCGGGAGATGACACAGGGA	FBgn0001148	gsb	400	153	310	177
TCCATTCGGCCCGGAGTAAT	FBgn0001148	gsb	365	64	311	277
TGCAGTTAAAAAGGAAACAA	FBgn0001148	gsb	29	29	43	22
CGCCAACTACTACTACCCAC	FBgn0001149	GstD1	487	188	318	288
GCACTTAGGGTACAGGGAGT	FBgn0001149	GstD1	595	40	367	193
GGCGCCTTGGCGAACACCTG	FBgn0001149	GstD1	109	0	66	32
GTGTATTTGGTGGAGAAGTA	FBgn0001149	GstD1	130	22	93	77
TACCGTAGCCGACATTGCCC	FBgn0001149	GstD1	1222	239	619	697
TCATGATCACGGAGCGGCAG	FBgn0001149	GstD1	332	52	266	143
TGGACAACGGATTCGCGCTG	FBgn0001149	GstD1	1635	678	1883	1215
ACCTTGGGCGGAGCAGCAGT	FBgn0001150	gt	483	509	280	433
AGGCCCAAGGATCCCTGAAC	FBgn0001150	gt	189	0	152	103
ATCCAGGACCTCTGCAGAGG	FBgn0001150	gt	231	131	284	121
GCATACAGAAGATTGCTGGT	FBgn0001150	gt	1176	3113	1093	874
GTAAAAAGCGGGATACAGGG	FBgn0001150	gt	130	17	144	75
TACGGCGAGGGAGTCTTCCT	FBgn0001150	gt	26	0	133	2
TCCCAGCAACTGCTGCTGGT	FBgn0001150	gt	928	607	766	639
ACGAGGGCAATGCTACCGTT	FBgn0001168	h	583	987	156	134
ACGTCGGCGTTTCTCCATGA	FBgn0001168	h	705	135	334	280
CGCCGCTCAAAAGTGACCGT	FBgn0001168	h	482	105	230	144
GCCGCCCAGCTCGCCGGAGC	FBgn0001168	h	279	59	138	123
GGGATCGGCGGCCTGCTGCA	FBgn0001168	h	977	803	486	325
TAGCAGGCGACGACGCTGGG	FBgn0001168	h	188	31	33	91
TCCAATTTGGAGTGGCGAGC	FBgn0001168	h	225	160	187	156
ATTGGAACTGGCGCGGTCCA	FBgn0001169	H	674	144	567	433
CGACGTTGGGGTCACAGTTG	FBgn0001169	H	769	274	521	388
CGGCCAAGCGTACTGTTCCT	FBgn0001169	H	937	230	730	433
GATTCTGGGCAGCTCTGTCA	FBgn0001169	H	419	215	411	231
TCATCGATAGCGTACCAGCA	FBgn0001169	H	472	173	409	266
TCATCGCTAACCGCCTTCTT	FBgn0001169	H	436	911	629	329
TGGTGGTAAGCGGCTCGTGG	FBgn0001169	H	1777	754	1097	1121
AGTCGAGGCACAGGATTCTT	FBgn0001170	H2.0	0	0	0	0
CAGCGTGGGATAAGTGGGTG	FBgn0001170	H2.0	1492	1010	1615	1095
CGGAACCCGAGGAATCCCAC	FBgn0001170	H2.0	266	12	126	247
CTGATTTGTAATCCATATAG	FBgn0001170	H2.0	14	0	45	12
GCTGCCATCGCAGCATGACT	FBgn0001170	H2.0	148	8	70	60
GTGTGAAGTGAATCCAACGC	FBgn0001170	H2.0	208	18	136	209
TCGCACACGTACCCCTTCGT	FBgn0001170	H2.0	1512	596	1084	1119
CAGTTGTGGAAAAAGTAGCT	FBgn0001174	halo	73	24	24	20
CGTGAGATGCAGCTTGATGG	FBgn0001174	halo	1232	482	882	817
CTACACCCTGTTTGCCTACA	FBgn0001174	halo	692	578	458	336
CTCCTCCCTGTAGGCAAACA	FBgn0001174	halo	300	57	205	164
GCCGCTTGAAGTTTATCTCC	FBgn0001174	halo	0	0	0	0
TCTCGATGGTGTCATACTGC	FBgn0001174	halo	475	1097	520	346
TCTTCATGAACGGGGCATCG	FBgn0001174	halo	81	40	36	28
ACTCGTGAATGTGTTCGGGT	FBgn0001179	hay	1605	475	84	97
AGCATGCTGTGACACCCACT	FBgn0001179	hay	438	198	30	18
ATCGTGGGCATGCTTATAGA	FBgn0001179	hay	577	44	91	24
CGACTCTGCACCCTATCCTA	FBgn0001179	hay	621	726	56	50
CTCCCTCGCTGCGTATGAGG	FBgn0001179	hay	1208	699	399	322
CTCCTGATATGGACGCAGAA	FBgn0001179	hay	186	21	17	32
TCACGGAAATCGACCACTTT	FBgn0001179	hay	293	0	58	47
CATGGCGCACAGGGTATCCA	FBgn0001180	hb	783	518	502	321
CTTGCGGTGCGAGTTTAGCA	FBgn0001180	hb	284	605	334	298
GAAGCTGTGGCAATACTTGG	FBgn0001180	hb	379	125	251	257
GATCTTGTCTGGTTTCATGT	FBgn0001180	hb	513	357	396	211
GCAATTGTGGAGGCAGATGT	FBgn0001180	hb	595	386	565	346
GGCGGTGTGACATCCATGGG	FBgn0001180	hb	493	516	328	279
GTAAACATCGATGACCAACG	FBgn0001180	hb	99	2	59	52
ACCGAAAGGCCAATCTCAAG	FBgn0001185	her	239	165	145	198
ACGTGTCTATCAAACATCCT	FBgn0001185	her	277	182	127	110
AGGGTCTGTTCGTCCTGTAG	FBgn0001185	her	168	53	78	75
CATCACCAGGCACTGCAACT	FBgn0001185	her	1670	860	1077	739
CCTTTAAAAGAAGCCCTGGT	FBgn0001185	her	159	0	130	212
GATTCGGTGGAGGAAGAATA	FBgn0001185	her	60	11	27	21
GCACCATCAAGTGGCGCTTG	FBgn0001185	her	600	172	376	343
ATACCGCAGCACATTATGAT	FBgn0001186	Hex-A	674	121	91	55
CCCCCTGTGCCACGCCCACG	FBgn0001186	Hex-A	821	570	504	389
CGCCAATTGGGTCTGACCAA	FBgn0001186	Hex-A	341	126	78	64
CTGAATGGTCACAATAACGG	FBgn0001186	Hex-A	211	140	84	114
CTGCCCAATGGCAATGAGCG	FBgn0001186	Hex-A	587	403	412	306
GGCCAAGGATACACATCCCA	FBgn0001186	Hex-A	73	20	34	9
TGCTAAAGGATGCCATCGCA	FBgn0001186	Hex-A	979	474	828	688
CCACACCGGGCCCCACCATC	FBgn0001187	Hex-C	532	251	394	243
CCATCGTAATGCAGATTGCC	FBgn0001187	Hex-C	352	250	170	171
CTGCCCACGGGCGACGAGAT	FBgn0001187	Hex-C	66	1	20	10
GTGCAACTAGGCCTTAAGGA	FBgn0001187	Hex-C	283	7	207	117
GTTGGTACCGCCGAGATCCA	FBgn0001187	Hex-C	118	4	73	37
TAAGCGGTCCACGCATCCAC	FBgn0001187	Hex-C	708	342	416	250
TGCTGCACGAGGCCATTCAG	FBgn0001187	Hex-C	851	212	599	661
AACCACGACGGCATCAAGTT	FBgn0001189	hfw	470	180	274	222
CATGTTGCGCACGTGCAGGT	FBgn0001189	hfw	536	133	341	179
CCCAGAACCGAGGAGGACAG	FBgn0001189	hfw	426	119	526	249
CGGACGAGCCGAAACCTCCG	FBgn0001189	hfw	109	152	124	61
GCGTCGGGTGCTCCCTGCAC	FBgn0001189	hfw	351	49	213	162
GGATCCGGCTGCACTAGGCG	FBgn0001189	hfw	797	405	641	512
GTGCCCCATCTGGAGTTCTT	FBgn0001189	hfw	202	72	174	60
ACGCGATACCGCCTTCGCCT	FBgn0001197	His2Av	1126	525	269	277
ATGACGATGGATGCGACCCA	FBgn0001197	His2Av	508	18	59	13
ATTGGAATACCTGACCGCCG	FBgn0001197	His2Av	244	0	32	11
CGCGAATGGCGAGCTGTAAG	FBgn0001197	His2Av	229	19	25	27
CTGATCAAGGCAACCATCGC	FBgn0001197	His2Av	564	85	252	192
GTTGGCAGGCAACGCATCGA	FBgn0001197	His2Av	687	553	62	19
AGGATGAAGTGGATGTTCTG	FBgn0001202	hook	395	19	425	123
CCAAGCGTCGGTGAAGGATT	FBgn0001202	hook	439	155	223	182
CTGCTTCTCTGCACAGTTCA	FBgn0001202	hook	616	188	841	489
GGCACAAAAATGCTTCGAGA	FBgn0001202	hook	158	3	133	115
TCAGTCTGAAGGAGCTCGGG	FBgn0001202	hook	359	284	273	281
TCCACGGTGATCGGAGATGA	FBgn0001202	hook	227	749	139	116
TCTCGAAGCCTGATCTGCAG	FBgn0001202	hook	894	425	1043	939
CCTGTTGCAACGGTAGTTAT	FBgn0001206	Hmr	544	220	402	240
GCACGTGCTATCGTACAGAA	FBgn0001206	Hmr	443	123	275	260
GCGCTTCATGTATACCCATG	FBgn0001206	Hmr	32	0	19	13
GCTGCAGACTCGCTACGAAT	FBgn0001206	Hmr	247	104	213	88
TCCGTCAGCTGAACTAGTTC	FBgn0001206	Hmr	890	948	675	559
TCTTCCAAGTACCTGCAAAA	FBgn0001206	Hmr	23	0	15	18
TGCCGGGCGTCATACAATAG	FBgn0001206	Hmr	309	81	129	105
ATAACCGGGAACACGCAGCG	FBgn0001208	Hn	523	238	326	318
CCACCAGCAAGGGAAAGACG	FBgn0001208	Hn	232	79	137	92
CCTCCTTGGTGTAATCCACA	FBgn0001208	Hn	314	183	287	270
CTGGACAACGACGAATCCTT	FBgn0001208	Hn	282	188	163	130
GATTCGGCTTACATAGTCGA	FBgn0001208	Hn	349	16	304	192
GCCAATCAGATTCTGAGCTA	FBgn0001208	Hn	170	4	147	140
TATTCCGGATCGGTAAAACC	FBgn0001208	Hn	98	9	110	59
AACCAGAACGGCAACTCCAA	FBgn0001215	Hrb98DE	365	119	546	271
ACTCGACCGTCGATCTTGTG	FBgn0001215	Hrb98DE	816	350	340	279
ATGCGCAAGCTGTTCATCGG	FBgn0001215	Hrb98DE	1221	759	757	623
CCACTCGAGCATGATTGATG	FBgn0001215	Hrb98DE	1249	319	655	578
CGTGGACGTGGTGGTCATGA	FBgn0001215	Hrb98DE	0	0	0	0
CTCATCATGGTCGTCCTTGA	FBgn0001215	Hrb98DE	672	46	423	347
TGACGGGGAACGGCGCGCTT	FBgn0001215	Hrb98DE	726	475	527	517
ACCGCGGAGGCCTACCTGGG	FBgn0001216	Hsc70-1	1228	512	1105	829
CGAACGGAAGAGCTTCTATC	FBgn0001216	Hsc70-1	193	212	123	91
CTTATCCAAGCCGTAGGCTA	FBgn0001216	Hsc70-1	24	0	14	7
GCGCCAGGCCACCAAGGATG	FBgn0001216	Hsc70-1	529	482	463	446
GGATCTGGGCCAGAACAAGC	FBgn0001216	Hsc70-1	81	293	47	44
GGGCGTCGACTTCTACACCT	FBgn0001216	Hsc70-1	84	0	64	48
TACCATGGAACCAGTGGCCA	FBgn0001216	Hsc70-1	417	40	425	221
AGCGTTGAGACGCCTGAGAA	FBgn0001217	Hsc70-2	30	0	1	9
ATAGGCCAGAGCTGCCGCAG	FBgn0001217	Hsc70-2	994	795	677	515
CAAATGGGTATCGCCGGCCG	FBgn0001217	Hsc70-2	595	174	562	422
CTCCGTACTGAGCATCGATG	FBgn0001217	Hsc70-2	1430	524	807	613
CTTGCCACCCAGATAGACCT	FBgn0001217	Hsc70-2	306	184	274	179
GGGAGTTTGGCAGAACAGCA	FBgn0001217	Hsc70-2	112	103	83	41
TTGCTGGACTGAATGTGCTG	FBgn0001217	Hsc70-2	0	0	0	0
CGATAACGGAGTGTTCGAGG	FBgn0001218	Hsc70-3	579	135	23	38
GAAACCGCTGAAGCTTATCT	FBgn0001218	Hsc70-3	206	18	15	7
GCACCTGGTGGGAACCAGAC	FBgn0001218	Hsc70-3	97	0	9	5
TCCCAAATGAGTATCACCGT	FBgn0001218	Hsc70-3	1257	70	69	18
TCTTCTCGACAACCTTGAAT	FBgn0001218	Hsc70-3	0	0	0	0
TGCGGCTATTGCCTACGGTC	FBgn0001218	Hsc70-3	349	22	73	37
TGGCACGGTAACGACGGCAT	FBgn0001218	Hsc70-3	462	77	40	16
AGGCTTCAAATGGCGATGCC	FBgn0001220	Hsc70-5	8	0	1	0
ATTGCCGTTTACGATTTGGG	FBgn0001220	Hsc70-5	457	3	27	6
CTCCCACGTCGCCTTTACCA	FBgn0001220	Hsc70-5	567	465	56	27
GCCGAATTCAAGAAGGATAG	FBgn0001220	Hsc70-5	150	27	49	43
GCGCCAGGCAGTGACAAACT	FBgn0001220	Hsc70-5	369	7	35	37
GGGAACAACCAACTCCTGCC	FBgn0001220	Hsc70-5	533	13	111	31
TCAGGATGAAAGCACCGATT	FBgn0001220	Hsc70-5	529	7	107	18
AAACTACAAGCACAACAACA	FBgn0001222	Hsf	55	6	1	0
AACAAAAATGGTGACGACAA	FBgn0001222	Hsf	146	6	49	44
ACCGATGTGAAAGTCATGCG	FBgn0001222	Hsf	559	88	174	257
ATCACCTCTATTGACAATGG	FBgn0001222	Hsf	232	107	52	71
CAACCGTCGCGCAACATGTC	FBgn0001222	Hsf	1000	185	348	244
GTCCACCAGGCGCCACAATT	FBgn0001222	Hsf	1252	122	153	150
TTATTCGAATCAGAGTGTGG	FBgn0001222	Hsf	459	534	197	208
CAGCAGGAGGCCGAACAAGG	FBgn0001223	Hsp22	655	885	413	492
GGAAGGATACGAGGCGGACA	FBgn0001223	Hsp22	203	199	124	74
GGAGCTATAGCCACCTTGTT	FBgn0001223	Hsp22	259	202	179	124
GTAGCCATCCTTGTTGACGG	FBgn0001223	Hsp22	1099	136	1247	619
TCCGCCGGCCACCGTCAACA	FBgn0001223	Hsp22	285	115	218	166
TCGGCCATGCGCCAAAACAT	FBgn0001223	Hsp22	109	11	63	103
TTTGGAGTGTGGCGCTACCG	FBgn0001223	Hsp22	132	30	174	64
AAACAGGTGGGCGCCTCGTC	FBgn0001224	Hsp23	637	139	403	539
ACCCGGTTATGAGGCTGATA	FBgn0001224	Hsp23	381	11	271	225
ACCTTATCAGCCTCATAACC	FBgn0001224	Hsp23	277	353	181	260
AGCCGTGTCGAAAATCGGAA	FBgn0001224	Hsp23	62	74	89	62
GCAGTAGTAGGGCTCATAGA	FBgn0001224	Hsp23	318	71	197	122
GCGACACATCCATGCAGACC	FBgn0001224	Hsp23	467	350	571	298
TCGGCAAGGCTCAACAACAA	FBgn0001224	Hsp23	123	285	106	100
AGCCATCGGGAACCTTGTAG	FBgn0001225	Hsp26	190	9	150	140
CCCCATCTACGAGCTTGGAC	FBgn0001225	Hsp26	641	41	599	442
GAGGAACGCCAGGACGACCA	FBgn0001225	Hsp26	105	107	131	81
GGCATATCGGCGATGCGCAA	FBgn0001225	Hsp26	213	91	200	140
TGAGCTCACTGGGCTTGAAC	FBgn0001225	Hsp26	387	274	336	362
TGCCAAGGGGCAGCACGTAG	FBgn0001225	Hsp26	587	237	478	320
TGGCCGGCAACCGCCCATGT	FBgn0001225	Hsp26	708	678	607	335
ACGCGGATGGAACAGATCGT	FBgn0001226	Hsp27	918	68	625	570
CACACCGTCGGATGAGACAG	FBgn0001226	Hsp27	482	180	236	370
CGACCCAGTCCCAGGGTGTT	FBgn0001226	Hsp27	973	874	745	553
CTGCCCGCCGTGGGCAAAGA	FBgn0001226	Hsp27	79	3	63	32
GCAAATGCCCCCAGTCGGTG	FBgn0001226	Hsp27	691	291	648	631
GCTGCACTTGGCCCGGGAGT	FBgn0001226	Hsp27	605	452	533	333
GGGGTCAAAGCCCTTGGGCA	FBgn0001226	Hsp27	201	25	191	118
AGGGTCGAGTGCACCTCGTT	FBgn0001227	Hsp67Ba	831	160	738	629
AGTGGCGCGAGATCACCCCG	FBgn0001227	Hsp67Ba	678	135	667	354
CCACACGATTGTACGGATGA	FBgn0001227	Hsp67Ba	695	78	686	361
CGGATTCGGGTTGTATCCAC	FBgn0001227	Hsp67Ba	372	50	371	225
GAAGCCGTTCCTATTCACCA	FBgn0001227	Hsp67Ba	169	51	72	104
GCCCATCAAGGGTCAGTCGG	FBgn0001227	Hsp67Ba	670	522	561	340
TTGGGCGATAAGGGCACGTC	FBgn0001227	Hsp67Ba	852	760	655	548
AATCATATTCACCTGCCGGT	FBgn0001228	Hsp67Bb	149	8	130	46
ACTGGACAAGGCTCTAAATC	FBgn0001228	Hsp67Bb	111	0	113	56
AGATACACATCCGGATGGTT	FBgn0001228	Hsp67Bb	607	66	346	279
ATCCTTAACCTGTTCGTACG	FBgn0001228	Hsp67Bb	583	260	498	388
CCAAGACTCGATTTCCCGAC	FBgn0001228	Hsp67Bb	419	82	271	206
CTGGAATGAAGCCCGTCTGC	FBgn0001228	Hsp67Bb	565	289	417	312
GACCGGCAGGTGAATATGAT	FBgn0001228	Hsp67Bb	316	216	202	114
ACGATCATGGACATGTATCC	FBgn0001229	Hsp67Bc	510	43	315	377
ACTGGTCAACGAGTGCATTG	FBgn0001229	Hsp67Bc	1044	1442	964	777
CATCCGGGCAATCAGACCCA	FBgn0001229	Hsp67Bc	139	31	152	136
GAGCTGGCTGCATTGAGCCG	FBgn0001229	Hsp67Bc	424	232	400	265
GATCTTGATTTGCACACCCT	FBgn0001229	Hsp67Bc	117	31	91	36
GCTTATTTGAGGCTCCACCG	FBgn0001229	Hsp67Bc	26	11	11	50
TGGCCGTAGTACATGGAGTC	FBgn0001229	Hsp67Bc	655	287	594	456
ACGACGCAGTGCGCGTGGGT	FBgn0001230	Hsp68	1220	788	757	682
CATCATCAACGAGCCAACAG	FBgn0001230	Hsp68	250	52	175	85
CGTCGAAACGACGCCCAATC	FBgn0001230	Hsp68	26	0	2	5
GAAGTCGTGTCCCTCGTACA	FBgn0001230	Hsp68	495	260	315	253
TCCAATAAGGCGTTCCGAGT	FBgn0001230	Hsp68	1404	857	1111	839
TCCATCTTGACCATTGACGA	FBgn0001230	Hsp68	338	47	163	123
TTGTCGTTGATCACTTTGAA	FBgn0001230	Hsp68	139	0	140	69
AGATCGAAGGGCGTGCGACG	FBgn0001233	Hsp83	1000	42	34	24
ATTGCGGGTCCAGATGGGCT	FBgn0001233	Hsp83	650	2	76	53
CACACCGAACTGACCGATCA	FBgn0001233	Hsp83	432	289	164	60
CCAGCTTGCTGGGGTCAGTA	FBgn0001233	Hsp83	203	77	49	5
CGGAACCAAGGCCTTCATGG	FBgn0001233	Hsp83	1303	188	90	69
CGGTATGACCAAGTCCGACC	FBgn0001233	Hsp83	396	10	48	18
GATCTTGGTGCCACGGCCCA	FBgn0001233	Hsp83	169	1	22	6
ACCGGCGTGTGGATCGTACA	FBgn0001235	hth	1112	549	599	557
AGCTCCATCGGTGTGCGATG	FBgn0001235	hth	594	91	391	266
CCGGTCGGTAATCACCTAAT	FBgn0001235	hth	363	624	184	195
GGGCATGCACGGCTACCATT	FBgn0001235	hth	751	220	367	281
TCGGGATCTGCGGTATAATA	FBgn0001235	hth	144	0	84	56
TGGCCTACACGGCTACGGCA	FBgn0001235	hth	283	60	141	72
TTCGTCGGAATCGTTCAACG	FBgn0001235	hth	421	427	439	229
CACGCCCAGTGCAACTGAGC	FBgn0001247	Ide	249	48	137	53
CAGGACACACGCGACTACCG	FBgn0001247	Ide	261	213	154	150
GAACTGCGTCAAATCGTCTG	FBgn0001247	Ide	236	44	83	119
GCCACGCCACCCCTACGCCG	FBgn0001247	Ide	874	538	636	448
GCCGCCGAGACATCTGTGTT	FBgn0001247	Ide	1515	608	754	521
GGTCAGGCTTTGCCAGGTGG	FBgn0001247	Ide	135	12	96	62
[truncated: 90,896 more rows]

## Sheet: Fitness gene-level
Gene FlyBase 5	Gene FlyBase 6	Symbol	v.1 (Viswanatha et al., 2018 eLife)	v.2_60_days_without anti_CRISPR	v.2_IntAC_60_days_rep1	v.2_IntAC_60_days_rep2	v.2_IntAC_60_days_MAX	Log(FPKM+0.01)
FBgn0261602	FBgn0261602	RpL8	-9.9088	-21.469	-29.789	-29.701	-29.701	3.17085
FBgn0266599	FBgn0266599	Hsc70-4	-21.316	-8.4911	-29.846	-28.451	-28.451	3.28149
FBgn0010411	FBgn0010411	RpS18	-15.033	-12.709	-28.288	-26.875	-26.875	3.42872
FBgn0040918	FBgn0040918	schlank	-0.62833	-8.0634	-28.891	-26.589	-26.589	1.86701
FBgn0037121	FBgn0037121	Rpb8	-12.222	-16.923	-26.227	-26.32	-26.227	1.6455
FBgn0010412	FBgn0010412	RpS19a	-6.6403	-4.089	-25.929	-27.822	-25.929	3.64633
FBgn0002031	FBgn0002031	l(2)37Cc	0.39512	-9.7064	-27.817	-25.924	-25.924	2.19065
FBgn0033889	FBgn0033889	CG6701	-19.184	-9.1434	-26.497	-25.812	-25.812	1.93934
FBgn0010408	FBgn0010408	RpS9	-30.496	-16.722	-27.361	-25.764	-25.764	3.46253
FBgn0015756	FBgn0015756	RpL9	-5.7997	-11.299	-27.119	-25.635	-25.635	3.33481
FBgn0261882	FBgn0283659	l(2)35Bc	-6.9882	-15.952	-27.47	-25.472	-25.472	0.845718
FBgn0011836	FBgn0011836	Taf2	-9.0985	-6.3834	-25.875	-25.241	-25.241	1.12855
FBgn0001942	FBgn0001942	eIF-4a	-7.0899	-15.634	-27.581	-25.012	-25.012	3.28223
FBgn0027057	FBgn0027057	CSN1b	-5.4997	-8.4237	-28.091	-24.918	-24.918	1.50372
FBgn0000541	FBgn0000541	E(bx)	-20.19	-11.113	-26.272	-24.797	-24.797	1.46854
FBgn0039300	FBgn0039300	RpS27	-11.083	-3.2696	-26.331	-24.767	-24.767	3.12287
FBgn0030366	FBgn0030366	Usp7	-7.0439	-18.71	-27.485	-24.76	-24.76	1.59859
FBgn0002638	FBgn0002638	Rcc1	-3.0803	-4.8788	-25.574	-24.7	-24.7	2.15606
FBgn0035529	FBgn0035529	Fdx2	-5.5778	-11.951	-26.221	-24.689	-24.689	1.35938
FBgn0261599	FBgn0261599	RpS29	-20.199	-16.648	-27.346	-24.679	-24.679	2.67579
FBgn0267330	FBgn0267330	KdelR	-7.8469	-10.649	-25.043	-24.678	-24.678	2.34637
FBgn0031822	FBgn0031822	CG9548	-2.6927	-10.807	-26.083	-24.677	-24.677	1.69101
FBgn0017566	FBgn0017566	ND-75	-2.7638	-8.9954	-26.149	-24.609	-24.609	2.07716
FBgn0005533	FBgn0005533	RpS17	-2.5191	-11.598	-24.897	-24.457	-24.457	3.27709
FBgn0025582	FBgn0025582	Int6	-9.0678	-10.022	-25.735	-24.447	-24.447	2.51814
FBgn0035064	FBgn0035064	Aats-tyr-m	-6.1203	-11.086	-26.842	-24.43	-24.43	1.15616
FBgn0263006	FBgn0263006	SERCA	2.4202	-10.031	-26.049	-24.348	-24.348	1.99127
FBgn0026250	FBgn0026250	eIF-1A	-14.381	-11.663	-26.146	-24.252	-24.252	2.23381
FBgn0033844	FBgn0033844	bbc	-16.815	-13.676	-26.6	-24.25	-24.25	2.11106
FBgn0038552	FBgn0038552	CG18012	-0.30811	-3.4142	-26.859	-24.226	-24.226	1.87672
FBgn0035753	FBgn0035753	RpL18	-3.3722	-17.768	-26.712	-24.209	-24.209	3.20215
FBgn0000556	FBgn0284245	Ef1alpha48D	-12.942	-10.564	-25.257	-24.071	-24.071	3.70191
FBgn0038146	FBgn0038146	CG9799	-4.8455	-8.8706	-26.403	-24.016	-24.016	1.47007
FBgn0002626	FBgn0002626	RpL32	-21.41	-10.837	-25.987	-23.981	-23.981	3.65187
FBgn0023167	FBgn0023167	SmD3	-18.627	-7.4839	-23.923	-25.359	-23.923	2.31392
FBgn0005593	FBgn0005593	RpL7	-14.122	-9.8452	-24.578	-23.922	-23.922	3.35126
FBgn0086687	FBgn0086687	Desat1	-16.661	-4.3188	-25.833	-23.825	-23.825	2.33667
FBgn0261394	FBgn0261394	Prosalpha3	-3.9084	-13.076	-23.809	-24.907	-23.809	2.49829
FBgn0015795	FBgn0015795	Rab7	-9.0557	-0.25473	-23.713	-23.859	-23.713	2.12937
FBgn0027094	FBgn0027094	Aats-ala	-7.1955	-5.9124	-24.641	-23.695	-23.695	2.19765
FBgn0030512	FBgn0030512	CG9940	-0.31203	-9.2733	-23.942	-23.685	-23.685	1.09905
FBgn0039635	FBgn0039635	CG11876	-18.518	-14.589	-25.28	-23.678	-23.678	2.04603
FBgn0023175	FBgn0023175	Prosalpha7	-6.7964	-8.236	-25.454	-23.644	-23.644	2.3132
FBgn0000559	FBgn0000559	EF2	-7.8225	-12.504	-27.085	-23.518	-23.518	3.45816
FBgn0027514	FBgn0027514	CG1024	-3.6987	-17.346	-24.95	-23.395	-23.395	1.03203
FBgn0000100	FBgn0000100	RpLP0	-10.101	-10.075	-23.392	-23.888	-23.392	3.19345
FBgn0036853	FBgn0036853	mRpL21	-4.9945	-10.873	-23.767	-23.361	-23.361	1.20645
FBgn0032720	FBgn0032720	mRpL13	-0.90182	-5.0902	-23.883	-23.306	-23.306	1.2926
FBgn0002593	FBgn0002593	RpLP1	-4.8289	-5.5339	-23.385	-23.306	-23.306	3.5244
FBgn0020653	FBgn0020653	Trxr-1	-7.9165	-13.081	-23.518	-23.261	-23.261	2.2983
FBgn0003279	FBgn0003279	RpL4	-12.112	-16.881	-26.962	-23.256	-23.256	3.37057
FBgn0015283	FBgn0015283	Rpn10	-1.8721	-8.2014	-24.355	-23.245	-23.245	2.08147
FBgn0024996	FBgn0024996	eIF2B-beta	-3.855	-14.48	-23.2	-23.978	-23.2	1.58534
FBgn0002607	FBgn0285950	RpL19	-10.119	-10.287	-26.215	-23.152	-23.152	3.55931
FBgn0262739	FBgn0262739	AGO1	-7.8163	-16.379	-25.492	-23.136	-23.136	1.59118
FBgn0001233	FBgn0001233	Hsp83	-14.733	-12.123	-23.131	-24.859	-23.131	3.42338
FBgn0037351	FBgn0037351	RpL13A	-8.5635	-4.953	-24.42	-23	-23	3.53534
FBgn0023170	FBgn0023170	RpL39	-34.982	-14.285	-23.341	-22.987	-22.987	3.47661
FBgn0259937	FBgn0259937	Nop60B	-2.1176	-12.987	-22.978	-23.833	-22.978	2.21274
FBgn0261609	FBgn0261609	eIF-2alpha	-8.3765	-9.2576	-25.781	-22.94	-22.94	2.38562
FBgn0015834	FBgn0015834	Trip1	-0.37989	-8.5983	-22.918	-23.239	-22.918	2.45573
FBgn0011703	FBgn0011703	RnrL	-7.0528	-10.838	-25.517	-22.893	-22.893	2.05469
FBgn0004177	FBgn0004177	mts	-1.7263	-8.944	-23.522	-22.888	-22.888	2.31281
FBgn0024285	FBgn0024285	Srp54	-7.3573	-4.4164	-25.232	-22.84	-22.84	1.80735
FBgn0010348	FBgn0010348	Arf79F	-6.1147	-11.941	-23.269	-22.84	-22.84	3.06651
FBgn0261606	FBgn0285948	RpL27A	-6.7877	-7.5324	-26.033	-22.787	-22.787	3.16968
FBgn0019644	FBgn0019644	ATPsynB	-7.4104	-8.4373	-24.995	-22.784	-22.784	2.30595
FBgn0036398	FBgn0036398	upSET	-10.879	-0.35057	-24.914	-22.782	-22.782	1.09098
FBgn0037232	FBgn0037232	CG9791	-6.3524	-13.219	-25.642	-22.761	-22.761	0.843704
FBgn0032518	FBgn0032518	RpL24	-11.494	-12.934	-24.389	-22.718	-22.718	3.36663
FBgn0040319	FBgn0040319	Gclc	-10.496	-0.014136	-22.814	-22.66	-22.66	1.50275
FBgn0261597	FBgn0261597	RpS26	-16.677	-9.477	-22.6	-23.372	-22.6	2.68754
FBgn0026373	FBgn0026373	RpII33	-3.716	-8.5376	-22.634	-22.554	-22.554	1.73036
FBgn0260936	FBgn0260936	scny	-14.922	-3.3474	-22.498	-23.264	-22.498	1.69624
FBgn0261014	FBgn0286784	TER94	-4.6934	-8.8863	-23.26	-22.44	-22.44	2.36228
FBgn0015245	FBgn0015245	Hsp60	-1.6476	-5.9934	-25.774	-22.434	-22.434	2.52977
FBgn0020497	FBgn0020497	emb	-12.312	-17.261	-25.259	-22.392	-22.392	2.06298
FBgn0250732	FBgn0250732	gfzf	-18.585	-12.888	-23.67	-22.302	-22.302	1.56107
FBgn0026380	FBgn0026380	Prosbeta3	-5.3452	-13.614	-22.254	-24.151	-22.254	2.20972
FBgn0000426	FBgn0000426	SmF	-8.5422	-5.8738	-23.681	-22.229	-22.229	2.14503
FBgn0036335	FBgn0036335	mRpL20	-17.035	-8.696	-25.199	-22.227	-22.227	1.40022
FBgn0003277	FBgn0003277	RpII215	-1.5001	-0.97843	-23.191	-22.203	-22.203	1.82845
FBgn0283468	FBgn0283468	slmb	-10.833	-0.58015	-22.162	-23.124	-22.162	1.51865
FBgn0262743	FBgn0262743	Fs(2)Ket	-8.3678	-0.27712	-23.311	-22.16	-22.16	1.43152
FBgn0020255	FBgn0020255	Ran	-9.4518	-16.353	-23.743	-22.156	-22.156	2.92951
FBgn0031266	FBgn0031266	CG2807	-3.7428	-13.653	-23.9	-22.129	-22.129	1.43513
FBgn0040078	FBgn0040078	pont	-1.4266	-12.666	-24.087	-22.127	-22.127	2.00517
FBgn0040268	FBgn0040268	Top3alpha	-3.472	-11.493	-23.786	-22.122	-22.122	1.49512
FBgn0026090	FBgn0026090	CG14812	-14.029	-9.9676	-22.938	-22.118	-22.118	1.66547
FBgn0030631	FBgn0030631	CG6227	-2.6498	-9.3914	-22.777	-22.106	-22.106	1.31489
FBgn0038271	FBgn0038271	UQCR-C1	-6.0339	-9.77	-23.548	-22.095	-22.095	2.50841
FBgn0001218	FBgn0001218	Hsc70-3	-14.539	-11.472	-22.621	-22.079	-22.079	2.9348
FBgn0086443	FBgn0086443	Aats-asn	-10.257	-15.176	-25.228	-22.04	-22.04	2.20587
FBgn0004868	FBgn0004868	Gdi	0.5801	-0.72293	-23.119	-21.992	-21.992	2.1886
FBgn0025724	FBgn0025724	beta'COP	-10.169	-11.873	-22.492	-21.963	-21.963	2.01606
FBgn0037621	FBgn0037621	M1BP	-10.729	-14.421	-24.031	-21.952	-21.952	1.72959
FBgn0001995	FBgn0001995	mRpL4	-10.767	-2.8234	-22.124	-21.919	-21.919	1.6193
FBgn0027053	FBgn0027053	CSN5	-4.7599	-11.775	-21.912	-23.014	-21.912	2.04565
FBgn0086134	FBgn0086134	Prosalpha2	-13.318	-0.91494	-21.89	-23.841	-21.89	2.47843
FBgn0001179	FBgn0001179	hay	-0.13636	0.84838	-23.45	-21.888	-21.888	1.33337
FBgn0004654	FBgn0004654	Pgd	-8.4308	-11.454	-21.865	-22.028	-21.865	1.93005
FBgn0021765	FBgn0021765	scu	-2.6122	-4.2505	-21.92	-21.826	-21.826	2.04897
FBgn0011211	FBgn0011211	blw	-5.7245	-4.3097	-22.76	-21.819	-21.819	2.49108
FBgn0022213	FBgn0022213	Cse1	NA	0.31933	-21.802	-23.787	-21.802	1.35687
FBgn0010409	FBgn0010409	RpL18A	-2.8253	-11.431	-21.791	-21.864	-21.791	3.40261
FBgn0010551	FBgn0010551	Phb2	-6.3542	-15.123	-25.48	-21.751	-21.751	2.27628
FBgn0025825	FBgn0025825	HDAC3	-7.9048	-9.4233	-24.314	-21.749	-21.749	1.67185
FBgn0000150	FBgn0000150	awd	-7.6311	-13.859	-24.149	-21.738	-21.738	3.1091
FBgn0032597	FBgn0032597	CG17904	-5.6959	-10.149	-21.737	-22.537	-21.737	1.59652
FBgn0040075	FBgn0040075	rept	-8.3783	-11.039	-23.368	-21.732	-21.732	2.19152
FBgn0028426	FBgn0028426	JhI-1	-7.8683	-5.6312	-23.035	-21.726	-21.726	1.34609
FBgn0030969	FBgn0030969	Usp39	-9.9152	-6.4083	-21.645	-23.212	-21.645	1.31229
FBgn0010213	FBgn0010213	Sod2	-1.0558	-9.9442	-21.638	-23.384	-21.638	2.05201
FBgn0036825	FBgn0036825	RpL26	-4.448	-8.3758	-23.788	-21.62	-21.62	3.48041
FBgn0260460	FBgn0285951	mRpS34	-12.415	5.0082	-22.222	-21.606	-21.606	1.69114
FBgn0031497	FBgn0031497	CG17259	-3.8459	-3.4456	-21.672	-21.596	-21.596	2.31469
FBgn0016983	FBgn0016983	smid	-2.0095	-7.2359	-24.638	-21.583	-21.583	1.78368
FBgn0004087	FBgn0004087	Dhfr	-8.3038	-7.3779	-22.161	-21.558	-21.558	1.80016
FBgn0005649	FBgn0005649	Rox8	-6.5388	-18.176	-23.441	-21.556	-21.556	1.78599
FBgn0030855	FBgn0030855	CG5800	1.6114	-12.673	-21.497	-21.5	-21.497	1.66963
FBgn0260635	FBgn0260635	Diap1	-3.9928	-8.7274	-24.469	-21.471	-21.471	2.29483
FBgn0010278	FBgn0010278	Ssrp	-10.291	-17.359	-21.929	-21.456	-21.456	2.31628
FBgn0004237	FBgn0004237	Hrb87F	-0.93147	-12.785	-23.978	-21.446	-21.446	2.30902
FBgn0028411	FBgn0028411	Nxt1	-4.0239	-16.342	-21.422	-21.491	-21.422	2.03306
FBgn0039830	FBgn0039830	ATPsynC	-19.328	-4.9768	-21.404	-22.523	-21.404	2.68191
FBgn0263598	FBgn0263598	Vha68-2	-3.3359	-10.309	-23.353	-21.384	-21.384	1.95429
FBgn0033260	FBgn0033260	Cul4	-6.3872	-10.412	-21.601	-21.37	-21.37	1.59865
FBgn0010217	FBgn0010217	ATPsynbeta	-13.209	-14.873	-21.593	-21.362	-21.362	2.82894
FBgn0010590	FBgn0010590	Prosbeta1	-6.5491	-8.5825	-21.497	-21.344	-21.344	2.15444
FBgn0035147	FBgn0035147	Gale	-13.112	-6.0708	-21.825	-21.338	-21.338	2.84803
FBgn0263133	FBgn0263133	ico	-5.1918	-9.9093	-22.686	-21.319	-21.319	0.845718
FBgn0036974	FBgn0036974	eRF1	-6.957	-4.3582	-23.135	-21.274	-21.274	2.053
FBgn0014189	FBgn0014189	Hel25E	-3.6821	-8.0209	-25.379	-21.251	-21.251	2.36616
FBgn0021995	FBgn0021995	Rs1	-1.7088	-12.845	-23.426	-21.237	-21.237	1.57402
FBgn0040066	FBgn0040066	wds	-10.824	-8.6669	-22.967	-21.234	-21.234	1.5501
FBgn0011272	FBgn0011272	RpL13	-6.7141	-8.8679	-22.468	-21.229	-21.229	3.34913
FBgn0015218	FBgn0015218	eIF-4E	-10.866	-6.6608	-21.225	-22.069	-21.225	2.39959
FBgn0015805	FBgn0015805	HDAC1	-6.4622	-3.6096	-23.952	-21.191	-21.191	2.0447
FBgn0087013	FBgn0087013	Karybeta3	-7.0342	1.4905	-23.946	-21.157	-21.157	2.22581
FBgn0014930	FBgn0014930	CG2846	-3.188	-12.624	-21.143	-21.93	-21.143	1.32704
FBgn0050410	FBgn0050410	Rpi	0.82865	-3.5704	-23.052	-21.138	-21.138	1.85265
FBgn0004867	FBgn0004867	RpS2	-4.487	-9.0158	-21.131	-21.213	-21.131	3.47652
FBgn0030853	FBgn0030853	ND-24	-1.7681	-16.505	-21.966	-21.126	-21.126	1.87783
FBgn0021967	FBgn0021967	ND-PDSW	-5.9904	2.5077	-21.12	-23.808	-21.12	2.3294
FBgn0024698	FBgn0024698	Cpsf160	-12.871	-3.0756	-21.203	-21.118	-21.118	1.39523
FBgn0261885	FBgn0261885	osa	-13.447	-3.0571	-23.054	-21.117	-21.117	1.66285
FBgn0038035	FBgn0286075	lig3	-6.5032	-3.1965	-21.734	-21.102	-21.102	1.14804
FBgn0039348	FBgn0039348	Npl4	-11.41	-11.411	-21.084	-21.382	-21.084	1.36947
FBgn0040283	FBgn0040283	SMC1	-3.4108	-7.9312	-21.04	-21.778	-21.04	1.90047
FBgn0036763	FBgn0036763	CG7441	-1.5421	-4.8492	-23.641	-21.035	-21.035	1.29666
FBgn0035271	FBgn0035271	CG2021	-11.049	-6.8425	-22.323	-20.991	-20.991	2.15598
FBgn0036629	FBgn0036629	CG4573	-1.4063	-6.9924	-20.987	-21.821	-20.987	0.507825
FBgn0020910	FBgn0020910	RpL3	-19.296	-10.037	-24.012	-20.97	-20.97	3.24736
FBgn0260441	FBgn0286213	RpS12	-4.7749	-0.24084	-22.198	-20.96	-20.96	3.17481
FBgn0260858	FBgn0260858	Ykt6	-8.7189	0.083189	-22.913	-20.933	-20.933	1.85068
FBgn0052133	FBgn0052133	Ptip	-17.01	-5.4211	-20.93	-21.74	-20.93	0.929787
FBgn0003062	FBgn0003062	Fib	-2.7227	-4.9525	-21.981	-20.898	-20.898	2.13809
FBgn0024920	FBgn0024920	Ts	-6.1929	-4.4236	-22.637	-20.897	-20.897	2.02735
FBgn0000064	FBgn0000064	Ald	-11.319	-12.932	-23.604	-20.895	-20.895	2.14612
FBgn0030871	FBgn0030871	CG8142	-7.3389	-11.289	-20.879	-23.161	-20.879	1.5558
FBgn0033842	FBgn0033842	cbc	-9.1565	-17.33	-21.647	-20.865	-20.865	1.47711
FBgn0262736	FBgn0262736	Vha16-1	-31.056	-6.5003	-22.453	-20.858	-20.858	3.11127
FBgn0032705	FBgn0032705	Grip71	-5.0443	-16.795	-20.941	-20.852	-20.852	1.11694
FBgn0032006	FBgn0032006	Pvr	-10.299	-13.225	-23.19	-20.848	-20.848	2.3106
FBgn0038649	FBgn0038649	CG7718	-1.0101	-10.564	-22.777	-20.832	-20.832	0.974846
FBgn0030670	FBgn0030670	Pis	-11.326	-3.8291	-22.532	-20.82	-20.82	1.40234
FBgn0015393	FBgn0286786	hoip	-4.5984	-3.7395	-22.262	-20.792	-20.792	2.2007
FBgn0034743	FBgn0034743	RpS16	-16.143	-13.709	-24.694	-20.785	-20.785	3.38426
FBgn0264848	FBgn0264848	vih	-2.5819	-6.8096	-22.52	-20.779	-20.779	2.03747
FBgn0032987	FBgn0032987	RpL21	-5.8269	-5.6202	-20.778	-21.046	-20.778	3.90058
FBgn0044030	FBgn0044030	mRpS14	-4.7423	-13.17	-20.776	-21.169	-20.776	1.73477
FBgn0027081	FBgn0027081	Aats-thr	-5.4741	-6.0201	-23.987	-20.77	-20.77	2.16784
FBgn0031228	FBgn0031228	ND-15	-8.1872	-12.594	-23.875	-20.755	-20.755	1.83398
FBgn0052344	FBgn0052344	CG32344	-14.122	-14.917	-22.211	-20.733	-20.733	1.55751
FBgn0264922	FBgn0264922	smt3	-12.891	-14.819	-20.723	-22.053	-20.723	2.93299
FBgn0005278	FBgn0005278	Sam-S	-12.644	-12.633	-23.201	-20.706	-20.706	1.85364
FBgn0250837	FBgn0250837	dUTPase	-26.85	-14.271	-20.687	-22.314	-20.687	2.52119
FBgn0038049	FBgn0038049	CG5844	-1.4477	-6.165	-20.648	-21.776	-20.648	1.55358
FBgn0035692	FBgn0035692	CG13298	-8.7222	-14.954	-20.646	-21.195	-20.646	2.03907
FBgn0030678	FBgn0030678	CG11679	-12.476	-6.5649	-22.09	-20.631	-20.631	1.17502
FBgn0005655	FBgn0005655	PCNA	-2.4894	-7.6691	-23.317	-20.626	-20.626	2.55018
FBgn0263979	FBgn0263979	Caf1-55	-15.784	-6.2931	-21.784	-20.617	-20.617	1.99568
FBgn0037607	FBgn0037607	CG8036	-4.7077	-3.7877	-20.594	-20.676	-20.594	2.59212
FBgn0034138	FBgn0034138	RpS15	-15.338	-11.143	-21.591	-20.592	-20.592	3.56233
FBgn0022942	FBgn0022942	Cbp80	-16.059	-7.1648	-20.59	-20.651	-20.59	1.36925
FBgn0027093	FBgn0027093	Aats-arg	3.6699	-11.609	-23.448	-20.588	-20.588	1.63465
FBgn0032195	FBgn0032195	CG4908	-15.571	-5.2771	-20.585	-21.208	-20.585	0.936473
FBgn0036762	FBgn0036762	CG7430	-4.7144	-15.382	-23.158	-20.577	-20.577	2.0608
FBgn0015521	FBgn0015521	RpS21	-3.0503	-16.13	-22.344	-20.573	-20.573	3.34758
FBgn0034915	FBgn0034915	eIF6	-5.5806	-7.8253	-22.736	-20.555	-20.555	1.91342
FBgn0037526	FBgn0037526	CG10092	-1.0637	-0.97939	-21.594	-20.55	-20.55	0.875789
FBgn0017457	FBgn0017457	U2af38	-1.0739	-9.5839	-21.01	-20.513	-20.513	1.74363
FBgn0004066	FBgn0004066	Prosalpha4	-9.7484	-8.9623	-22.241	-20.51	-20.51	2.3049
FBgn0025716	FBgn0025716	Bap55	-5.4343	-5.2781	-22.119	-20.485	-20.485	1.64064
FBgn0032444	FBgn0032444	CG5525	-6.8478	-14.397	-23.068	-20.469	-20.469	2.34002
FBgn0029714	FBgn0029714	CG3527	-15.277	-10.921	-20.978	-20.447	-20.447	1.18721
FBgn0010417	FBgn0010417	Taf6	-8.6712	-1.7671	-20.445	-21.518	-20.445	1.36028
FBgn0003870	FBgn0003870	ttk	-2.1172	-9.0457	-21.808	-20.437	-20.437	1.44337
FBgn0022943	FBgn0022943	Cbp20	-7.7642	-4.7533	-20.573	-20.408	-20.408	1.68435
FBgn0016131	FBgn0016131	Cdk4	-8.3993	-8.255	-21.225	-20.387	-20.387	1.64032
FBgn0261933	FBgn0261933	SmD1	-3.5336	-10.393	-22.578	-20.371	-20.371	2.05694
FBgn0259785	FBgn0259785	pzg	-22.597	-13.558	-22.882	-20.367	-20.367	1.71686
FBgn0040346	FBgn0040346	CG3704	-1.3715	-0.78176	-23.696	-20.321	-20.321	1.21355
FBgn0011745	FBgn0011745	Arp1	-2.8436	-6.7188	-20.299	-20.451	-20.299	2.01899
FBgn0003732	FBgn0284220	Top2	-4.6508	-10.415	-25.851	-20.256	-20.256	1.84598
FBgn0003607	FBgn0003607	Su(var)205	-1.9003	2.4944	-22.458	-20.254	-20.254	2.51791
FBgn0008635	FBgn0008635	betaCOP	-3.2344	-7.174	-22.269	-20.246	-20.246	2.04226
FBgn0034986	FBgn0034986	mRpS17	0.48242	-8.8983	-22.903	-20.229	-20.229	1.70926
FBgn0036007	FBgn0036007	path	-8.4474	-13.444	-22.627	-20.22	-20.22	1.39224
FBgn0003884	FBgn0003884	alphaTub84B	-5.5013	1.1385	-22.152	-20.193	-20.193	3.20135
FBgn0260962	FBgn0260962	pic	-1.3176	-3.0711	-20.758	-20.187	-20.187	1.79057
FBgn0035942	FBgn0035942	CG5660	-1.2346	-10.578	-20.185	-20.639	-20.185	0.452725
FBgn0003714	FBgn0003714	tko	-0.3221	-9.7634	-20.904	-20.174	-20.174	2.01267
FBgn0261270	FBgn0261270	SelD	-19.262	-7.9205	-20.159	-20.333	-20.159	2.01558
FBgn0010602	FBgn0010602	lwr	-4.8483	-12.998	-22.186	-20.153	-20.153	2.4941
FBgn0029897	FBgn0029897	RpL17	-8.416	-7.526	-21.244	-20.145	-20.145	3.36925
FBgn0034641	FBgn0034641	mahj	-13.106	-9.3313	-22.293	-20.144	-20.144	1.54291
FBgn0038319	FBgn0038319	mRpL9	-6.7613	-10.476	-21.173	-20.137	-20.137	1.92356
FBgn0010611	FBgn0010611	Hmgs	-1.3373	-11.452	-20.856	-20.122	-20.122	1.98574
FBgn0002413	FBgn0002413	dco	-4.4867	-9.6286	-22.839	-20.113	-20.113	1.85261
FBgn0025725	FBgn0025725	alphaCOP	-1.2082	0.063258	-20.177	-20.111	-20.111	2.21557
FBgn0052343	FBgn0052343	Atac3	-1.2857	-16.108	-22.852	-20.106	-20.106	1.12942
FBgn0019936	FBgn0019936	RpS20	-8.3842	-11.296	-22.52	-20.064	-20.064	3.3215
FBgn0026666	FBgn0026666	l(1)G0136	-5.7334	-4.5362	-20.224	-20.063	-20.063	1.1604
FBgn0033038	FBgn0033038	CG7791	-10.386	-5.4129	-20.063	-20.392	-20.063	1.82087
FBgn0013548	FBgn0013548	l(2)dtl	-3.5551	-1.3036	-20.234	-20.062	-20.062	1.36769
FBgn0011769	FBgn0011769	Fdx1	-9.3475	-15.928	-22.954	-20.053	-20.053	1.11334
FBgn0019938	FBgn0019938	RpI1	-8.2962	-12.208	-21.775	-20.05	-20.05	1.4653
FBgn0021874	FBgn0021874	Nle	0.029533	4.9364	-23.524	-20.031	-20.031	1.51469
FBgn0033688	FBgn0033688	Prp8	-2.4064	-4.4048	-20.012	-20.227	-20.012	1.84838
FBgn0027329	FBgn0027329	Tcp-1zeta	-7.4172	-6.6852	-21.804	-19.999	-19.999	2.40777
FBgn0004406	FBgn0004406	tam	0.88248	-12.823	-21.058	-19.987	-19.987	1.03568
FBgn0002736	FBgn0002736	mago	-2.6872	0.77415	-21.98	-19.959	-19.959	1.93834
FBgn0002787	FBgn0002787	Rpn8	-4.7351	-11.809	-21.791	-19.942	-19.942	2.2137
FBgn0000409	FBgn0284248	Cyt-c-p	-14.749	-10.276	-20.821	-19.924	-19.924	2.54011
FBgn0283469	FBgn0283469	Vps4	-7.9327	-6.9172	-21.841	-19.921	-19.921	2.09744
FBgn0020412	FBgn0020412	JIL-1	-3.9262	-6.8083	-19.938	-19.914	-19.914	1.16106
FBgn0025457	FBgn0025457	Bub3	-5.0118	-12.108	-19.911	-20.673	-19.911	1.8363
FBgn0026089	FBgn0026089	CG14817	-7.6688	-10.504	-20.271	-19.903	-19.903	2.24526
FBgn0015019	FBgn0015019	Cctgamma	-7.9505	-5.3595	-24.223	-19.897	-19.897	2.4013
FBgn0025286	FBgn0285949	RpL31	-4.3567	-8.3065	-22.574	-19.897	-19.897	3.52389
FBgn0029823	FBgn0029823	CG3011	-9.588	-16.194	-22.143	-19.884	-19.884	1.98209
FBgn0040793	FBgn0040793	CG7630	-1.211	-4.8786	-20.559	-19.85	-19.85	2.33544
FBgn0038834	FBgn0038834	RpS30	-9.8168	-6.8259	-21.858	-19.838	-19.838	3.42689
FBgn0028836	FBgn0028836	CSN7	-7.2181	-12.762	-22.122	-19.836	-19.836	1.65709
FBgn0263933	FBgn0263933	ebi	-5.574	-14.259	-21.839	-19.82	-19.82	1.69028
FBgn0032166	FBgn0032166	CG4619	-5.4317	4.8769	-19.801	-20.812	-19.801	1.37365
FBgn0021761	FBgn0021761	Nup154	-10.988	-13.272	-21.798	-19.792	-19.792	1.4571
FBgn0000579	FBgn0000579	Eno	-4.2309	-15.678	-21.455	-19.787	-19.787	2.4906
FBgn0001091	FBgn0001091	Gapdh1	-3.5069	-15.359	-19.783	-21.581	-19.783	2.46022
FBgn0263740	FBgn0263740	eIF-2gamma	-12.938	-9.7922	-19.772	-20.633	-19.772	2.18187
FBgn0035422	FBgn0035422	RpL28	-20.912	-8.1966	-20.183	-19.768	-19.768	3.35417
FBgn0029176	FBgn0029176	Ef1gamma	-7.5881	-6.9592	-19.758	-20.641	-19.758	3.14343
FBgn0024987	FBgn0024987	ssx	0.51609	-8.8302	-20.566	-19.742	-19.742	1.96733
FBgn0035591	FBgn0035591	CG4611	1.3789	-2.6128	-22.053	-19.733	-19.733	1.07223
FBgn0041191	FBgn0041191	Rheb	-5.28	-11.899	-22.215	-19.729	-19.729	1.51591
FBgn0010078	FBgn0010078	RpL23	-20.181	-2.6537	-19.711	-20.241	-19.711	3.65399
FBgn0033571	FBgn0033571	Rpb5	-11.302	-9.6883	-21.885	-19.688	-19.688	2.32936
FBgn0002590	FBgn0002590	RpS5a	-9.4905	-5.343	-20.811	-19.688	-19.688	3.42138
FBgn0029161	FBgn0029161	slmo	-11.593	-1.9039	-19.733	-19.675	-19.675	1.98096
FBgn0002579	FBgn0002579	RpL36	-0.17469	-5.2201	-19.671	-19.767	-19.671	3.39059
FBgn0000239	FBgn0000239	bur	-14.625	-11.447	-19.634	-20.589	-19.634	1.63144
FBgn0033912	FBgn0033912	RpS23	-8.6045	-7.4155	-19.624	-21.015	-19.624	3.53146
FBgn0029870	FBgn0029870	Marf	-5.1854	-3.8181	-19.607	-20.905	-19.607	1.62485
FBgn0039561	FBgn0039561	mfrn	-6.4602	-8.3934	-20.198	-19.591	-19.591	1.59911
FBgn0025615	FBgn0025615	Torsin	-17.755	-14.861	-19.591	-19.723	-19.591	1.84114
FBgn0031493	FBgn0031493	CG3605	-11.645	-12.627	-19.762	-19.577	-19.577	1.82314
FBgn0025635	FBgn0025635	CG17829	-6.9605	-2.5278	-21.606	-19.565	-19.565	0.782837
FBgn0026372	FBgn0026372	RpL23A	-5.0645	-6.9894	-21.443	-19.541	-19.541	3.74771
FBgn0025638	FBgn0025638	Roc1a	-7.0108	-7.73	-20.783	-19.526	-19.526	1.87895
FBgn0005671	FBgn0005671	Vha55	-6.8339	-9.9534	-21.852	-19.519	-19.519	2.5127
FBgn0038107	FBgn0038107	CG17327	0.80952	-3.8707	-19.479	-19.712	-19.479	2.00891
FBgn0261535	FBgn0261535	l(2)34Fd	-5.6651	-2.877	-21.888	-19.467	-19.467	0.778874
FBgn0036734	FBgn0036734	CG7564	-28.756	-3.006	-19.457	-20.123	-19.457	1.85533
FBgn0037244	FBgn0037244	CG14647	-6.6355	-2.5129	-21.899	-19.455	-19.455	1.25006
FBgn0003941	FBgn0003941	RpL40	-11.184	-7.9851	-20.279	-19.45	-19.45	3.48475
FBgn0023174	FBgn0023174	Prosbeta2	0.98639	-17.759	-19.435	-21.985	-19.435	2.18488
FBgn0033859	FBgn0033859	fand	-4.8252	-11.541	-19.429	-21.62	-19.429	1.81614
FBgn0261596	FBgn0261596	RpS24	-3.252	-12.703	-21.602	-19.406	-19.406	3.12743
FBgn0000308	FBgn0000308	chic	-5.8209	-8.0311	-22.87	-19.382	-19.382	2.75249
FBgn0032298	FBgn0032298	CG6724	0.65823	-1.1289	-19.701	-19.372	-19.372	1.64645
FBgn0028969	FBgn0028969	deltaCOP	-4.1767	-4.2729	-20.861	-19.359	-19.359	2.07788
FBgn0004643	FBgn0004643	Zw10	-3.1953	-9.3712	-19.701	-19.358	-19.358	1.4507
FBgn0028974	FBgn0286809	xmas-2	-6.78	-7.1361	-20.884	-19.348	-19.348	0.97679
FBgn0016080	FBgn0286809	xmas-1	-0.15769	-7.1361	-20.884	-19.348	-19.348	0.963343
FBgn0039691	FBgn0039691	IntS11	-10.348	-5.7276	-23.099	-19.337	-19.337	2.34497
FBgn0263051	FBgn0263051	CG43346	-2.6828	-14.72	-19.31	-19.877	-19.31	1.34262
FBgn0019949	FBgn0019949	Cdk9	-1.6454	-8.0858	-19.303	-20.381	-19.303	1.25274
FBgn0037602	FBgn0037602	SLIRP2	0.39953	-12.215	-21.879	-19.301	-19.301	1.11512
FBgn0029502	FBgn0029502	COQ7	-1.3883	-3.5594	-19.25	-19.32	-19.25	1.80166
FBgn0001220	FBgn0001220	Hsc70-5	-1.2972	-12.939	-19.228	-21.154	-19.228	2.25902
FBgn0035600	FBgn0035600	Cyt-c1	-2.8614	0.21177	-19.708	-19.226	-19.226	2.22897
FBgn0262734	FBgn0262734	Rbp2	-10.32	-8.1797	-20.041	-19.204	-19.204	2.39796
FBgn0026418	FBgn0026418	Hsc70Cb	-16.033	-3.6482	-21.313	-19.196	-19.196	2.18326
FBgn0027330	FBgn0027330	l(1)G0020	-5.2722	-11.071	-19.193	-21.433	-19.193	1.47442
FBgn0038947	FBgn0038947	Sar1	-1.0352	-15.564	-23.204	-19.182	-19.182	2.57413
FBgn0011704	FBgn0011704	RnrS	-14.073	-9.1328	-19.277	-19.181	-19.181	2.33024
FBgn0037573	FBgn0037573	eIF4AIII	-11.648	-5.2975	-19.156	-20.516	-19.156	2.15875
FBgn0264492	FBgn0264492	CkIIalpha	-11.085	3.5171	-21.498	-19.152	-19.152	2.4579
FBgn0040751	FBgn0040751	CG13018	1.3717	-4.3263	-19.151	-20.656	-19.151	0.877192
FBgn0032906	FBgn0032906	RPA2	-10.192	-8.4004	-19.149	-19.635	-19.149	2.02304
FBgn0264291	FBgn0264291	Det	-6.8565	-9.6678	-20.235	-19.14	-19.14	1.17638
FBgn0037632	FBgn0037632	Tcp-1eta	-0.27257	-8.296	-22.566	-19.133	-19.133	2.37188
FBgn0040237	FBgn0287225	bor	-6.1678	-12.664	-22.138	-19.12	-19.12	1.92121
FBgn0015324	FBgn0283535	Vha26	1.1433	-1.3738	-19.101	-19.721	-19.101	2.32203
FBgn0039205	FBgn0039205	CG13623	0.81421	3.6382	-22.563	-19.099	-19.099	0.882544
FBgn0031759	FBgn0031759	lid	-4.184	-10.652	-19.195	-19.099	-19.099	1.38382
FBgn0039909	FBgn0039909	ND-49	-12.836	-2.639	-20.4	-19.098	-19.098	2.19943
FBgn0041342	FBgn0041342	Cct1	-5.3476	1.7337	-19.983	-19.083	-19.083	2.08261
FBgn0022246	FBgn0283652	Rpp30	0.54793	-11.186	-19.078	-20.113	-19.078	1.63619
FBgn0250903	FBgn0250903	lmgA	-16.352	-5.1297	-20.99	-19.074	-19.074	1.43241
FBgn0250814	FBgn0250814	UQCR-C2	-6.1739	-12.155	-20.586	-19.06	-19.06	2.25074
FBgn0283477	FBgn0283477	SF2	-3.1863	-10.867	-23.417	-19.059	-19.059	2.54433
FBgn0019886	FBgn0284252	Letm1	-5.3203	-13.246	-20.27	-19.048	-19.048	1.43438
FBgn0035122	FBgn0035122	mRpL17	-8.648	-9.9588	-19.037	-19.855	-19.037	1.66988
FBgn0039857	FBgn0039857	RpL6	-1.9742	-7.711	-19.995	-19.026	-19.026	3.39039
FBgn0004103	FBgn0004103	Pp1-87B	-5.5765	-5.7664	-19.638	-19.005	-19.005	2.62786
FBgn0261276	FBgn0261276	Opa1	-3.5623	-4.9163	-19.87	-18.996	-18.996	2.03739
FBgn0262817	FBgn0262817	CG43188	-18.312	-16.037	-21.143	-18.966	-18.966	1.54419
FBgn0023181	FBgn0023181	Orc4	-3.9648	1.4824	-19.178	-18.955	-18.955	1.18176
FBgn0027868	FBgn0027868	Nup107	1.6754	-5.7169	-20.068	-18.952	-18.952	1.7716
FBgn0265297	FBgn0265297	pAbp	-18.566	-6.096	-21.41	-18.943	-18.943	2.78462
FBgn0030789	FBgn0030789	Rrp45	-6.6953	-11.736	-21.296	-18.931	-18.931	1.45755
FBgn0046222	FBgn0046222	CG1109	-4.3405	-12.068	-20.558	-18.93	-18.93	1.49768
FBgn0030365	FBgn0030365	Tango4	1.1787	-2.9583	-18.927	-19.38	-18.927	1.52021
FBgn0264978	FBgn0264978	Slh	-3.4764	-10.406	-20.537	-18.926	-18.926	1.20439
FBgn0003124	FBgn0003124	polo	-6.1308	-2.1161	-20.637	-18.924	-18.924	1.84469
FBgn0015331	FBgn0015331	abs	-3.4013	-16.027	-18.918	-19.41	-18.918	1.63997
FBgn0032688	FBgn0032688	CG15160	-4.4425	-8.4311	-18.913	-20.684	-18.913	0.959988
FBgn0037249	FBgn0037249	eIF3-S10	-4.8811	-14.91	-19.54	-18.899	-18.899	2.26936
FBgn0052075	FBgn0052075	CG32075	-3.5301	-1.469	-21.315	-18.897	-18.897	0.925123
FBgn0032586	FBgn0032586	Tpr2	-1.3149	4.8296	-21.16	-18.886	-18.886	1.9073
FBgn0028577	FBgn0028577	pUf68	-3.0785	-13.223	-18.881	-18.997	-18.881	1.78788
FBgn0022224	FBgn0022224	ubl	-4.6684	-2.1453	-18.955	-18.843	-18.843	1.84702
FBgn0031145	FBgn0031145	Ntf-2	-18.349	-11.361	-18.837	-19.553	-18.837	2.34749
FBgn0262699	FBgn0262699	rap	-2.7263	-7.356	-20.916	-18.835	-18.835	1.14644
FBgn0036702	FBgn0036702	CG6512	-3.3492	-12.441	-21.065	-18.832	-18.832	1.8386
FBgn0020618	FBgn0020618	Rack1	-1.1401	-10.752	-18.805	-19.111	-18.805	3.35024
FBgn0266421	FBgn0266421	RPA3	-8.8715	-8.729	-24.089	-18.799	-18.799	1.43152
FBgn0261285	FBgn0261285	Ppcs	-3.9539	-6.3606	-20.194	-18.798	-18.798	0.674775
FBgn0036334	FBgn0036334	CG11267	-7.0185	0.14747	-22.941	-18.794	-18.794	2.34012
FBgn0024558	FBgn0024558	Dph5	0.72794	-7.9125	-21.119	-18.791	-18.791	2.20095
FBgn0035854	FBgn0035854	CG8005	-12.365	-9.9671	-19.238	-18.791	-18.791	1.14276
FBgn0027082	FBgn0027082	Aats-pro	-2.0186	-12.604	-20.778	-18.774	-18.774	1.08532
FBgn0032031	FBgn0032031	CG13390	-4.7987	-13.232	-19.09	-18.767	-18.767	1.21971
FBgn0052000	FBgn0052000	CG32000	-17.117	7.0778	-20.333	-18.758	-18.758	1.28542
FBgn0001965	FBgn0001965	Sos	2.0512	-6.5223	-18.751	-19.092	-18.751	1.25009
FBgn0030007	FBgn0030007	alpha-PheRS	-1.7784	-1.7538	-19.229	-18.749	-18.749	1.79474
FBgn0261592	FBgn0261592	RpS6	-11.563	-8.5263	-18.745	-19.49	-18.745	2.94498
FBgn0013325	FBgn0013325	RpL11	-2.764	-8.4164	-21.116	-18.719	-18.719	3.41441
FBgn0020633	FBgn0020633	Mcm7	-0.54259	-6.1221	-18.696	-20.235	-18.696	1.73046
FBgn0012034	FBgn0012034	AcCoAS	0.15951	-10.928	-20.055	-18.693	-18.693	1.65781
FBgn0002069	FBgn0002069	Aats-asp	-2.927	1.8656	-18.688	-20.123	-18.688	2.10462
FBgn0035162	FBgn0035162	CG13900	-0.71125	-11.175	-22.208	-18.679	-18.679	2.36062
FBgn0024360	FBgn0024360	CG11418	-2.1808	-15.637	-18.67	-19.43	-18.67	1.14715
FBgn0260439	FBgn0260439	Pp2A-29B	-13.717	-12.498	-18.668	-19.199	-18.668	2.45501
FBgn0031980	FBgn0031980	RpL36A	-15.297	-10.343	-22.355	-18.66	-18.66	3.34486
FBgn0003261	FBgn0003261	Rm62	-6.5374	-13.079	-20.015	-18.658	-18.658	2.625
FBgn0067628	FBgn0067628	CG33331	-5.1942	-12.193	-19.025	-18.606	-18.606	0.823739
FBgn0038876	FBgn0038876	CG5919	-10.7	-9.8971	-18.605	-18.693	-18.605	1.23078
FBgn0033699	FBgn0033699	RpS11	-7.9361	-9.1703	-20.205	-18.592	-18.592	3.35
FBgn0033907	FBgn0033907	mRpS16	-1.4829	-5.4456	-18.591	-20.054	-18.591	2.29367
FBgn0037270	FBgn0037270	CG9769	-11.309	-9.5582	-21.377	-18.578	-18.578	2.58337
FBgn0004838	FBgn0004838	Hrb27C	-9.4928	-5.2981	-20.438	-18.567	-18.567	2.55813
FBgn0039713	FBgn0039713	RpS8	-0.57879	-12.456	-23.024	-18.566	-18.566	3.7404
FBgn0005674	FBgn0005674	Aats-glupro	-1.4824	-13.26	-19.734	-18.565	-18.565	1.89617
FBgn0053554	FBgn0053554	Nipped-A	-5.1638	-8.1366	-20.168	-18.56	-18.56	1.40852
FBgn0005198	FBgn0005198	gig	0.11356	-14.441	-18.556	-19.083	-18.556	0.961803
FBgn0035473	FBgn0035473	mge	0.0083565	-12.793	-18.565	-18.514	-18.514	2.2137
FBgn0003346	FBgn0003346	RanGAP	-10.4	-12.709	-20.303	-18.481	-18.481	1.87055
FBgn0263396	FBgn0263396	sqd	-13.555	-12.444	-21.326	-18.464	-18.464	2.56704
FBgn0004587	FBgn0004587	B52	-39.685	-4.9989	-19.478	-18.461	-18.461	2.58884
FBgn0014869	FBgn0014869	Pglym78	-11.435	-8.4157	-18.458	-19.005	-18.458	1.92596
FBgn0026196	FBgn0026196	nop5	-3.9326	-9.1185	-19.857	-18.451	-18.451	2.07861
FBgn0030170	FBgn0288690	CG2990	-0.21781	-1.0746	-18.448	-20.08	-18.448	1.07439
FBgn0038805	FBgn0038805	TFAM	-3.0475	-6.733	-19.396	-18.428	-18.428	1.75504
FBgn0037543	FBgn0037543	CG10903	-1.033	-5.0416	-18.427	-19.251	-18.427	1.08827
FBgn0034968	FBgn0034968	RpL12	-3.7714	-6.8123	-20.354	-18.417	-18.417	3.26465
FBgn0033693	FBgn0033693	CG13175	0.81316	-3.4123	-20.624	-18.416	-18.416	0.616165
FBgn0024733	FBgn0024733	RpL10	-11.525	-1.2482	-18.985	-18.413	-18.413	3.33817
FBgn0004391	FBgn0004391	shtd	-4.2418	-15.252	-22.759	-18.394	-18.394	1.14876
FBgn0033480	FBgn0033480	mRpL42	-5.7053	-10.085	-20.424	-18.376	-18.376	1.38403
FBgn0023177	FBgn0023177	Pp4-19C	-7.609	-2.9171	-18.566	-18.366	-18.366	1.77512
FBgn0265630	FBgn0265630	sno	-6.012	-9.3155	-21.879	-18.364	-18.364	1.04179
FBgn0029512	FBgn0029512	Aos1	-6.2722	-9.7291	-19.745	-18.358	-18.358	2.0768
FBgn0028694	FBgn0028694	Rpn11	-4.9266	-12.801	-18.653	-18.358	-18.358	2.37611
FBgn0000618	FBgn0000618	e(y)2	-4.4652	-9.3916	-20.81	-18.354	-18.354	1.90295
FBgn0032846	FBgn0032846	CG10721	-4.2961	-10.52	-18.353	-20.295	-18.353	0.989833
FBgn0034631	FBgn0034631	TAF1C-like	1.6935	-5.1604	-18.693	-18.346	-18.346	1.20786
FBgn0263600	FBgn0263600	DNApol-delta	-0.50815	-2.9084	-18.806	-18.303	-18.303	1.07954
FBgn0034908	FBgn0034908	CG5543	-2.8398	-8.3655	-19.047	-18.281	-18.281	1.15869
FBgn0015391	FBgn0015391	glu	-2.0341	-13.261	-20.488	-18.276	-18.276	1.60928
FBgn0250820	FBgn0250820	meigo	-2.8104	-5.4149	-18.338	-18.266	-18.266	1.51606
FBgn0039566	FBgn0039566	CG4849	-6.881	-4.1201	-20.361	-18.265	-18.265	1.3558
FBgn0000259	FBgn0000259	CkIIbeta	-12.527	-12.15	-19.97	-18.25	-18.25	2.15171
FBgn0262955	FBgn0262955	RpII140	-3.9331	-15.988	-19.816	-18.243	-18.243	1.30125
FBgn0029861	FBgn0029861	CG3815	-6.7421	-9.2678	-19.955	-18.235	-18.235	1.08694
FBgn0033548	FBgn0033548	CG7637	-17.518	-13.255	-20.477	-18.232	-18.232	2.40051
FBgn0039726	FBgn0039726	eIF2B-alpha	-6.6358	-15.682	-18.865	-18.22	-18.22	1.3732
FBgn0003360	FBgn0003360	sesB	-26.023	-10.652	-20.789	-18.212	-18.212	3.12726
FBgn0011692	FBgn0011692	pav	-6.147	-1.7918	-18.238	-18.207	-18.207	1.89696
FBgn0029980	FBgn0029980	CG10778	-11.53	-4.8672	-20.661	-18.202	-18.202	1.27651
FBgn0063670	FBgn0063670	CG40228	-1.2673	-7.8939	-19.956	-18.202	-18.202	1.10059
FBgn0000581	FBgn0000581	E(Pc)	-10.202	-16.508	-20.719	-18.198	-18.198	1.23728
FBgn0259676	FBgn0259676	DNApol-alpha60	-5.555	-8.0951	-18.188	-19.671	-18.188	1.25273
FBgn0250838	FBgn0250838	CG30415	-3.4751	-9.0581	-19.768	-18.183	-18.183	2.22653
FBgn0036397	FBgn0036397	Nprl3	-6.3489	-3.3735	-19.736	-18.172	-18.172	0.73138
FBgn0037356	FBgn0037356	CG12170	-3.0579	-7.0077	-18.171	-18.79	-18.171	1.16802
FBgn0283494	FBgn0283494	Ak2	NA	-10.072	-18.171	-21.651	-18.171	1.35687
FBgn0032634	FBgn0032634	Rpb11	-4.7154	-8.9757	-21.105	-18.157	-18.157	2.06129
FBgn0283521	FBgn0283521	lola	-8.7069	-10.48	-21.077	-18.153	-18.153	2.44912
FBgn0035853	FBgn0035853	UbcE2M	-10.793	-15.089	-18.14	-18.243	-18.14	2.01912
FBgn0033210	FBgn0033210	U2A	-6.328	-7.5958	-19.641	-18.138	-18.138	1.89384
FBgn0262647	FBgn0262647	Nup160	-8.6538	-1.2385	-18.131	-19.337	-18.131	1.27898
FBgn0005648	FBgn0005648	Pabp2	-5.1693	-5.8196	-18.595	-18.13	-18.13	1.978
FBgn0037657	FBgn0037657	hyx	-12.737	6.5249	-18.119	-21.814	-18.119	1.51656
FBgn0000376	FBgn0000376	crm	-3.628	-11.13	-21.37	-18.117	-18.117	1.21436
FBgn0027841	FBgn0027841	CstF-64	-4.387	-4.7871	-19.791	-18.105	-18.105	1.10446
FBgn0017545	FBgn0017545	RpS3A	-4.0992	-11.36	-20.773	-18.07	-18.07	3.23202
FBgn0031868	FBgn0031868	Rat1	-1.1099	-8.4684	-20.579	-18.066	-18.066	1.40887
FBgn0050342	FBgn0050342	Prp38	-3.6505	-5.4718	-18.044	-18.128	-18.044	1.94719
FBgn0038426	FBgn0038426	mRpS33	0.95249	-1.7443	-21.039	-18.016	-18.016	1.85578
FBgn0001404	FBgn0001404	egh	-9.6218	-13.509	-21.102	-18.014	-18.014	1.39294
FBgn0020306	FBgn0020306	dom	-2.8947	-13.945	-18.005	-18.407	-18.005	1.67871
FBgn0029833	FBgn0029833	MCTS1	-8.6428	-3.9247	-21.521	-17.988	-17.988	1.6158
FBgn0067102	FBgn0067102	GlcT-1	-1.8379	-4.3747	-17.987	-20.463	-17.987	1.37269
FBgn0015818	FBgn0015818	Spx	-10.36	-5.7341	-17.976	-19.02	-17.976	1.61015
FBgn0004379	FBgn0004379	Klp67A	-5.9712	-15.324	-20.475	-17.967	-17.967	1.45398
FBgn0031676	FBgn0031676	CG14040	-6.8312	-2.9704	-18.249	-17.956	-17.956	1.17257
FBgn0031492	FBgn0031492	CG3542	-5.915	-15.276	-17.923	-18.05	-17.923	1.55543
FBgn0037105	FBgn0037105	S1P	-6.184	-7.2182	-19.252	-17.919	-17.919	1.15752
FBgn0043456	FBgn0043456	CG4747	-2.2104	-11.739	-19.087	-17.889	-17.889	2.27117
FBgn0001197	FBgn0001197	His2Av	-6.2019	-4.4509	-17.885	-18.153	-17.885	2.77316
FBgn0031078	FBgn0031078	Nup205	0.018305	-3.7626	-19.244	-17.878	-17.878	1.76432
FBgn0029999	FBgn0029999	CG1575	-4.0132	-8.8664	-17.871	-18.785	-17.871	1.32172
FBgn0039233	FBgn0039233	CG7006	-10.676	-6.6841	-20.878	-17.865	-17.865	1.69266
FBgn0051957	FBgn0051957	CG31957	-10.478	-11.224	-18.095	-17.86	-17.86	1.05097
FBgn0003278	FBgn0003278	RpI135	-0.034296	-8.5461	-20.397	-17.856	-17.856	1.3053
FBgn0034237	FBgn0034237	eIF3-S9	-11.333	-6.1161	-19.081	-17.852	-17.852	2.42804
FBgn0035027	FBgn0035027	CG3511	-1.1933	-2.6053	-19.636	-17.85	-17.85	1.07651
FBgn0033246	FBgn0033246	ACC	0.14912	-3.995	-19.846	-17.836	-17.836	1.75535
FBgn0003449	FBgn0003449	snf	-6.4386	-14.312	-19.762	-17.831	-17.831	2.39653
FBgn0030086	FBgn0030086	CG7033	-10.953	-0.32661	-19.353	-17.822	-17.822	2.4478
FBgn0028336	FBgn0286222	l(1)G0255	-11.021	-13.341	-21.378	-17.819	-17.819	1.99872
FBgn0011726	FBgn0011726	tsr	-2.0871	-6.2374	-19.76	-17.817	-17.817	3.61333
FBgn0013746	FBgn0013746	alien	-3.3121	-5.3553	-20.43	-17.816	-17.816	1.93723
FBgn0031977	FBgn0031977	baf	-14.84	-13.525	-21.327	-17.815	-17.815	2.52595
FBgn0263911	FBgn0263911	COX8	-1.3601	-14.915	-19.037	-17.809	-17.809	1.67219
FBgn0262125	FBgn0262125	Sec23	-5.4626	-10.905	-17.8	-19.091	-17.8	2.00436
FBgn0000546	FBgn0000546	EcR	-6.1305	-4.8805	-18.192	-17.781	-17.781	1.03041
FBgn0032054	FBgn0032054	CG13090	-10.314	-0.27966	-20.062	-17.77	-17.77	1.48328
FBgn0259176	FBgn0259176	bun	-9.4071	-2.03	-17.769	-19.154	-17.769	2.17214
FBgn0035632	FBgn0035632	Ppat-Dpck	-0.17601	-12.68	-18.283	-17.768	-17.768	1.19467
FBgn0032397	FBgn0032397	Tom70	-0.2409	-10.673	-19.993	-17.76	-17.76	1.38876
FBgn0029840	FBgn0029840	raptor	-0.63764	-11.062	-21.928	-17.756	-17.756	1.00879
FBgn0262524	FBgn0262524	ver	-4.7329	-9.6057	-17.755	-19.68	-17.755	1.27898
FBgn0262512	FBgn0262512	Vha14-1	-1.7527	-6.6633	-21.886	-17.751	-17.751	2.01708
FBgn0261383	FBgn0261383	IntS6	-8.4304	-7.3097	-17.751	-19.24	-17.751	1.00725
FBgn0040512	FBgn0040512	zetaCOP	-7.7581	-6.0573	-17.75	-18.079	-17.75	2.34625
FBgn0086447	FBgn0086447	l(2)37Cg	-5.1298	0.23586	-21.189	-17.734	-17.734	1.29688
FBgn0002174	FBgn0002174	l(2)tid	0.13207	-3.6053	-17.726	-18.762	-17.726	1.65876
FBgn0017579	FBgn0017579	RpL14	-5.6681	-8.6077	-20.944	-17.715	-17.715	3.46229
FBgn0262527	FBgn0262527	nsl1	-7.4754	-15.39	-20.292	-17.709	-17.709	1.55642
FBgn0005411	FBgn0005411	U2af50	-5.6513	2.1025	-18.52	-17.693	-17.693	1.94835
FBgn0032393	FBgn0032393	CG12264	-7.5992	-11.143	-17.858	-17.692	-17.692	1.86966
FBgn0033741	FBgn0033741	CG8545	-4.2406	-13.425	-17.683	-20.777	-17.683	1.98429
FBgn0027084	FBgn0027084	Aats-lys	-1.9158	-5.4392	-18.423	-17.678	-17.678	1.91704
FBgn0014269	FBgn0014269	prod	-4.1201	-4.5109	-17.669	-17.798	-17.669	1.56625
FBgn0035878	FBgn0035878	CG7182	-8.9136	-2.1483	-18.995	-17.662	-17.662	1.75354
FBgn0032194	FBgn0032194	CG4901	-3.2023	-5.4564	-20.268	-17.652	-17.652	1.23684
FBgn0036460	FBgn0036460	CG5114	-2.7433	-8.7738	-17.631	-19.122	-17.631	1.61213
FBgn0004363	FBgn0004363	porin	-11.239	-4.367	-20.094	-17.622	-17.622	2.79171
FBgn0030354	FBgn0030354	Upf1	-8.9269	-5.5229	-19.109	-17.621	-17.621	1.4653
FBgn0027054	FBgn0027054	CSN4	-27.296	-10.367	-17.618	-18.856	-17.618	1.57281
FBgn0039680	FBgn0039680	Cap-D2	-4.0756	-11.725	-17.584	-17.787	-17.584	1.37791
FBgn0036570	FBgn0036570	IntS9	-1.566	-5.5074	-19.418	-17.582	-17.582	1.11344
FBgn0004638	FBgn0004638	drk	-14.141	-8.7456	-20.046	-17.58	-17.58	1.9045
FBgn0037926	FBgn0037926	Elp1	-8.4684	-4.2297	-20.765	-17.569	-17.569	1.51884
FBgn0039867	FBgn0039867	CstF-50	-1.6371	-10.61	-20.394	-17.556	-17.556	1.29463
FBgn0032919	FBgn0032919	CG9253	-9.0716	-11.178	-17.537	-19.025	-17.537	1.76932
FBgn0250746	FBgn0250746	Prosbeta7	-5.3295	-10.24	-19.948	-17.536	-17.536	2.13874
FBgn0028982	FBgn0028982	Spt6	-6.7037	-7.3955	-20.667	-17.53	-17.53	1.62999
FBgn0010651	FBgn0010651	MFS14	-1.2407	-10.163	-18.597	-17.516	-17.516	1.51913
FBgn0003041	FBgn0003041	pbl	-2.5621	-8.3091	-17.599	-17.484	-17.484	1.43625
FBgn0002021	FBgn0002021	l(2)37Bb	-1.9893	-8.4016	-18.185	-17.483	-17.483	1.17458
FBgn0039904	FBgn0039904	Hcf	-10.229	-5.0553	-19.07	-17.48	-17.48	1.25169
FBgn0004436	FBgn0004436	Ubc6	-6.5989	-7.3629	-20.685	-17.455	-17.455	1.68575
FBgn0027338	FBgn0027338	Kap-alpha3	-6.9108	-10.008	-17.455	-17.531	-17.455	2.34602
FBgn0031286	FBgn0031286	CG3862	-1.6327	-15.954	-17.45	-18.09	-17.45	1.12191
FBgn0003887	FBgn0284243	betaTub56D	-16.803	-1.309	-17.873	-17.444	-17.444	3.48444
FBgn0030616	FBgn0030616	RpL37a	-1.3659	-3.7803	-17.43	-18.892	-17.43	3.23553
FBgn0037551	FBgn0037551	Gie	-5.6513	-7.3169	-18.66	-17.428	-17.428	2.13525
FBgn0261353	FBgn0261353	Ccdc56	-5.4161	-12.12	-18.31	-17.376	-17.376	1.64154
FBgn0027091	FBgn0027091	Aats-cys	-14.948	-15.331	-17.376	-18.705	-17.376	1.63123
FBgn0039407	FBgn0039407	CG14544	-4.0381	-11.819	-21.727	-17.375	-17.375	1.16552
FBgn0043884	FBgn0043884	mask	-4.8667	-0.22586	-18.779	-17.369	-17.369	1.47974
FBgn0010421	FBgn0010421	TfIIFbeta	-9.7056	-15.105	-20.643	-17.36	-17.36	1.4978
FBgn0030733	FBgn0030733	UQCR-14	-11.553	-3.6093	-19.599	-17.353	-17.353	2.42188
FBgn0262115	FBgn0262115	CG17683	-18.589	-2.2424	-17.352	-17.519	-17.352	1.34262
FBgn0032781	FBgn0032781	CG9987	0.80332	-2.3271	-17.35	-17.71	-17.35	1.80296
FBgn0039359	FBgn0039359	RpL27	-6.8321	-9.9864	-18.555	-17.342	-17.342	3.30861
FBgn0011785	FBgn0011785	BRWD3	-7.4428	-14.092	-17.342	-18.398	-17.342	1.25969
FBgn0250843	FBgn0250843	Prosalpha6	-16.6	-9.2007	-19.657	-17.333	-17.333	2.35523
FBgn0263605	FBgn0263605	l(3)72Dn	-1.6114	-4.5502	-17.322	-18.775	-17.322	1.11428
FBgn0027087	FBgn0027087	Aats-his	-1.3374	-2.2995	-18.054	-17.321	-17.321	2.00086
FBgn0250791	FBgn0250791	alphaSnap	-5.2405	-2.0329	-19.371	-17.32	-17.32	1.84313
FBgn0051648	FBgn0051648	CG31648	-1.9808	-5.679	-17.317	-17.582	-17.317	1.58051
FBgn0038326	FBgn0038326	CG5044	-0.39909	-11.279	-17.317	-19.257	-17.317	1.53719
FBgn0013263	FBgn0013263	Trl	-0.12755	-7.4181	-19.754	-17.298	-17.298	2.15844
FBgn0030000	FBgn0030000	CG2260	-2.7026	-12.404	-17.28	-18.789	-17.28	1.23499
FBgn0261552	FBgn0261552	ps	-7.012	-8.7073	-19.186	-17.268	-17.268	1.38039
FBgn0066304	FBgn0066304	Rpp20	-12.007	-10.679	-20.48	-17.265	-17.265	1.76222
FBgn0010173	FBgn0010173	RpA-70	-2.87	-3.607	-18.594	-17.261	-17.261	2.03604
FBgn0024227	FBgn0024227	aurB	-0.18455	-8.224	-17.248	-18.123	-17.248	1.79367
FBgn0086130	FBgn0086130	Dbp21E2	-5.424	-2.0931	-18.49	-17.222	-17.222	1.0921
FBgn0026573	FBgn0026573	ADD1	-2.4173	-9.4128	-19.338	-17.213	-17.213	1.45319
FBgn0016041	FBgn0016041	Tom40	-16.378	-8.8713	-17.21	-17.595	-17.21	1.73832
FBgn0027080	FBgn0027080	Aats-tyr	-4.1699	-10.164	-17.967	-17.202	-17.202	1.77794
FBgn0032863	FBgn0032863	Cdc23	-12.91	-11.19	-18.987	-17.185	-17.185	1.31526
FBgn0261710	FBgn0261710	nocte	-3.7498	-3.3299	-20.164	-17.164	-17.164	2.24554
FBgn0029094	FBgn0029094	asf1	-3.6342	-11.325	-17.151	-18.078	-17.151	1.71089
FBgn0037202	FBgn0037202	Ssl1	-7.8008	-0.25833	-17.146	-18.307	-17.146	1.25521
FBgn0016691	FBgn0016691	ATPsynO	-2.4483	-3.7639	-17.145	-19.491	-17.145	2.57499
FBgn0020386	FBgn0020386	Pdk1	-11.171	-7.4298	-17.219	-17.142	-17.142	1.57817
FBgn0016794	FBgn0016794	dos	-3.2041	8.3817	-17.134	-17.277	-17.134	1.94002
FBgn0004378	FBgn0004378	Klp61F	-9.3347	-2.133	-19.341	-17.133	-17.133	1.99776
FBgn0031043	FBgn0031043	NAA20	-6.1988	-6.4185	-17.131	-17.645	-17.131	1.55416
FBgn0031873	FBgn0031873	Gas41	-2.6467	-2.63	-19.356	-17.118	-17.118	1.33272
FBgn0031830	FBgn0031830	COX5B	-4.7583	-11.999	-18.383	-17.113	-17.113	2.02641
FBgn0011766	FBgn0011766	E2f1	-8.832	-12.354	-17.103	-18.423	-17.103	1.94725
FBgn0032915	FBgn0284251	CG12050	-12.155	-7.9032	-17.1	-17.665	-17.1	1.45988
FBgn0027086	FBgn0027086	Aats-ile	-5.0574	-7.6069	-17.092	-17.144	-17.092	1.79484
FBgn0250874	FBgn0250874	ttm50	-3.7823	-5.6953	-18.2	-17.088	-17.088	1.89519
FBgn0003204	FBgn0003204	ras	-6.5918	-2.5007	-18.996	-17.086	-17.086	1.40579
FBgn0038923	FBgn0038923	mRpL35	-0.88946	-10.899	-19.437	-17.08	-17.08	1.42877
FBgn0011476	FBgn0011476	l(3)neo43	-4.7935	0.052208	-18.781	-17.077	-17.077	1.283
FBgn0051159	FBgn0051159	EF-G2	1.7244	-10.006	-18.974	-17.068	-17.068	0.946363
FBgn0004401	FBgn0004401	Pep	-8.362	-13.578	-21.345	-17.062	-17.062	2.583
FBgn0040899	FBgn0040899	CG17776	-6.6101	2.749	-17.25	-17.055	-17.055	1.91251
FBgn0086904	FBgn0086904	Nacalpha	-8.7142	-3.5496	-21.199	-17.054	-17.054	3.03847
FBgn0035848	FBgn0035848	CG7979	-6.8984	-3.591	-20.922	-17.042	-17.042	1.1637
FBgn0033929	FBgn0033929	Tfb1	-7.0125	-13.544	-17.037	-17.595	-17.037	1.79206
FBgn0035205	FBgn0035205	CG2469	-2.6034	-6.1251	-17.037	-17.216	-17.037	1.65472
FBgn0035627	FBgn0035627	Sse	-4.2984	-16.292	-17.028	-18.824	-17.028	0.769941
FBgn0032811	FBgn0032811	CG10268	-4.2341	-8.238	-18.934	-17.02	-17.02	1.12613
FBgn0030468	FBgn0030468	CG1622	-0.44596	-0.43914	-17.839	-17.019	-17.019	2.0935
FBgn0029718	FBgn0029718	mRpL30	-9.1041	-3.3739	-20.193	-17.004	-17.004	1.59471
FBgn0261283	FBgn0261283	SREBP	-11.095	-6.0713	-18.708	-17.003	-17.003	2.46721
FBgn0034727	FBgn0034727	mRpS29	-9.8587	-1.3531	-17.681	-17.002	-17.002	1.62583
FBgn0020909	FBgn0020909	Rtc1	-4.1289	3.0102	-18.997	-16.997	-16.997	1.41892
FBgn0031660	FBgn0031660	mRpL28	-13.48	-9.7116	-19.256	-16.989	-16.989	1.94505
FBgn0031359	FBgn0031359	Rim2	-1.6294	-14.137	-20.688	-16.972	-16.972	1.42346
FBgn0051992	FBgn0051992	gw	-7.6073	-6.8801	-19.341	-16.97	-16.97	1.7201
FBgn0014366	FBgn0014366	noi	-9.7893	-3.1808	-19.297	-16.965	-16.965	1.40929
FBgn0025455	FBgn0025455	CycT	-3.9369	-14.445	-19.519	-16.958	-16.958	1.55418
FBgn0016697	FBgn0016697	Prosalpha5	-3.4771	-10.169	-16.98	-16.946	-16.946	2.03901
FBgn0266581	FBgn0266581	pit	-4.491	2.5182	-20.078	-16.923	-16.923	1.59118
FBgn0266580	FBgn0266580	Gp210	-15.953	1.6688	-16.921	-17.301	-16.921	1.94453
FBgn0028697	FBgn0028697	RpL15	-14.654	-13.266	-18.959	-16.916	-16.916	3.23108
FBgn0016978	FBgn0016978	snRNP-U1-70K	-9.0155	-10.821	-16.905	-18.251	-16.905	1.85686
FBgn0021906	FBgn0021906	RFeSP	-8.2617	-4.5024	-18.897	-16.898	-16.898	2.21922
FBgn0036194	FBgn0036194	CG11652	-4.0668	-9.12	-17.702	-16.89	-16.89	1.49172
FBgn0031886	FBgn0031886	Nuf2	1.1297	-6.2707	-17.792	-16.889	-16.889	1.51798
FBgn0086710	FBgn0086710	RpL30	-10.674	-9.3324	-17.263	-16.884	-16.884	3.16938
FBgn0002284	FBgn0002284	Prosbeta6	0.070014	-9.0875	-20.051	-16.872	-16.872	2.44977
FBgn0014009	FBgn0014009	Rab2	0.67413	-9.2749	-17.417	-16.858	-16.858	1.74307
FBgn0003507	FBgn0003507	srp	-15.494	-2.8534	-16.85	-17.808	-16.85	2.14164
FBgn0036300	FBgn0036300	CG10688	-12.348	-11.018	-16.85	-17.239	-16.85	1.64616
FBgn0015024	FBgn0015024	CkIalpha	-11.45	-5.9267	-18.692	-16.84	-16.84	2.30699
FBgn0039159	FBgn0039159	mRpS24	-8.3498	-10.685	-16.838	-17.572	-16.838	1.39494
FBgn0011640	FBgn0011640	lark	-8.6151	-4.2673	-17.243	-16.834	-16.834	1.84472
FBgn0020388	FBgn0020388	Gcn5	-1.3945	-4.8718	-16.831	-17.656	-16.831	1.58309
FBgn0013717	FBgn0013717	not	-1.3408	-1.3728	-19.43	-16.83	-16.83	0.929981
FBgn0052707	FBgn0052707	APC4	1.4688	-15.691	-17.206	-16.799	-16.799	0.916018
FBgn0033195	FBgn0033195	CG1360	-6.33	-14.381	-18.305	-16.792	-16.792	0.800278
FBgn0031066	FBgn0031066	COX6B	-8.0289	-13.372	-17.422	-16.777	-16.777	3.22254
FBgn0034258	FBgn0034258	eIF3-S8	-0.82312	-13.631	-19.351	-16.764	-16.764	2.39297
FBgn0034893	FBgn0034893	mRpL43	-6.3359	-6.375	-16.764	-17.02	-16.764	1.29496
FBgn0027537	FBgn0027537	Nup93-1	-2.1869	-1.1951	-16.753	-16.802	-16.753	1.9226
FBgn0037550	FBgn0037550	CG9667	-5.4724	-6.3795	-16.747	-17.193	-16.747	1.44883
FBgn0263599	FBgn0263599	l(3)72Ab	-3.1826	-8.804	-18.426	-16.745	-16.745	1.30125
FBgn0033413	FBgn0033413	prel	-5.712	-5.7473	-19.116	-16.735	-16.735	1.63728
FBgn0040907	FBgn0040907	mRpL33	-18.027	-10.733	-18.519	-16.725	-16.725	1.44195
FBgn0014010	FBgn0014010	Rab5	-11.334	-5.3136	-19.603	-16.72	-16.72	2.38349
FBgn0037852	FBgn0037852	Tpc1	-2.1091	-8.123	-17.312	-16.719	-16.719	1.41267
FBgn0015582	FBgn0015582	dare	-9.9754	-6.0823	-16.719	-18.614	-16.719	1.34944
FBgn0031832	FBgn0031832	CG9596	-9.6851	-8.6663	-19.998	-16.711	-16.711	1.36444
FBgn0250753	FBgn0250753	kra	-16.215	-8.7999	-18.387	-16.705	-16.705	2.55931
FBgn0040773	FBgn0040773	COX7C	-2.5428	-14.149	-17.583	-16.705	-16.705	2.46507
FBgn0031601	FBgn0031601	Dim1	-1.3196	-7.4469	-18.643	-16.703	-16.703	1.38178
FBgn0026741	FBgn0026741	mRpL18	-12.507	-5.9191	-16.701	-19.423	-16.701	1.83947
FBgn0028665	FBgn0285910	VhaAC39-1	-12.628	-12.346	-19.344	-16.7	-16.7	1.92399
FBgn0032105	FBgn0032105	borr	-1.1423	-13.052	-16.7	-18.129	-16.7	1.61383
FBgn0010747	FBgn0010747	Srp54k	-7.0737	-8.7228	-18.016	-16.696	-16.696	2.00747
FBgn0025674	FBgn0025674	CycK	-9.9821	-14.297	-19.077	-16.68	-16.68	1.99454
FBgn0030720	FBgn0030720	CG8939	-2.4502	-7.4112	-19.132	-16.67	-16.67	1.98721
FBgn0039580	FBgn0039580	Gfat2	-2.0861	3.7653	-17.859	-16.658	-16.658	1.94109
FBgn0032922	FBgn0032922	CG9249	-6.8212	-10.483	-18.203	-16.65	-16.65	1.05428
FBgn0037279	FBgn0037279	CG1129	-2.6353	-11.597	-17.598	-16.648	-16.648	1.66277
FBgn0037883	FBgn0037883	CG14701	-2.7265	0.59354	-19.186	-16.638	-16.638	0.983466
FBgn0034246	FBgn0034246	Dcr-2	-17.73	-11.3	-17.954	-16.634	-16.634	1.35407
FBgn0033160	FBgn0033160	Dhx15	-4.969	-2.4616	-17.456	-16.63	-16.63	1.67281
FBgn0037574	FBgn0037574	Coq2	-3.0485	-4.2169	-16.591	-16.644	-16.591	0.832026
FBgn0026713	FBgn0026713	l(1)G0007	-3.8126	-1.6888	-16.719	-16.583	-16.583	1.53088
FBgn0039403	FBgn0039403	Sld5	-0.28737	-11.42	-18.723	-16.568	-16.568	1.39862
FBgn0000212	FBgn0000212	brm	-3.6103	-4.163	-18.881	-16.562	-16.562	1.59909
FBgn0030344	FBgn0030344	CG2025	-5.1145	-4.0313	-16.553	-18.751	-16.553	1.45537
FBgn0037251	FBgn0037251	CG9804	0.68203	-8.1314	-16.552	-18.761	-16.552	1.15601
FBgn0032517	FBgn0032517	CG7099	-12.477	-6.3316	-18.248	-16.55	-16.55	0.694799
FBgn0037566	FBgn0037566	mRpL1	-5.5772	-7.0402	-16.55	-17.586	-16.55	1.5683
FBgn0037470	FBgn0037470	Tailor	-5.2349	-5.3874	-16.549	-17.071	-16.549	1.69421
FBgn0020496	FBgn0020496	CtBP	-18.861	-6.6275	-20.1	-16.542	-16.542	1.6086
FBgn0022288	FBgn0022288	l(2)09851	-14.375	6.3244	-18.233	-16.541	-16.541	2.30465
FBgn0003517	FBgn0003517	sta	-17.153	-3.668	-16.95	-16.534	-16.534	3.66509
FBgn0004915	FBgn0004915	TfIIB	-13.135	-9.6325	-17.062	-16.531	-16.531	1.78419
FBgn0030556	FBgn0030556	mRNA-cap	-4.3422	-5.4485	-16.523	-16.944	-16.523	1.85471
FBgn0031456	FBgn0031456	Trn-SR	-0.54413	-5.2404	-16.509	-17.227	-16.509	1.15383
FBgn0022936	FBgn0022936	CycH	-8.0442	-3.3479	-17.573	-16.5	-16.5	1.51876
FBgn0029529	FBgn0029529	CG13365	-7.5576	-7.7912	-17.976	-16.494	-16.494	1.22717
FBgn0027564	FBgn0027564	CG3149	-1.7925	-7.8324	-19.934	-16.47	-16.47	1.18582
FBgn0264694	FBgn0264694	mgr	-3.3605	-3.3555	-16.447	-16.783	-16.447	1.95909
FBgn0034401	FBgn0034401	MetRS	-6.2969	-12.795	-17.856	-16.444	-16.444	1.64203
FBgn0002774	FBgn0002774	mle	-2.5073	-3.4615	-18.334	-16.44	-16.44	1.44689
FBgn0003205	FBgn0003205	Ras85D	-4.0068	-11.805	-17.48	-16.435	-16.435	2.06296
FBgn0030786	FBgn0030786	mRpL22	-0.16484	-1.7258	-16.712	-16.428	-16.428	1.74431
FBgn0259214	FBgn0259214	PMCA	-6.7021	-12.554	-17.887	-16.414	-16.414	1.81085
FBgn0031771	FBgn0031771	ND-51	2.2525	-8.7965	-18.298	-16.41	-16.41	1.97288
FBgn0034572	FBgn0034572	CG9346	-0.15859	-9.0379	-16.403	-17.922	-16.403	1.15576
FBgn0029868	FBgn0029868	ND-B16.6	-15.032	-15.121	-17.751	-16.402	-16.402	1.91046
FBgn0033060	FBgn0033060	CG7849	-10.99	-5.6029	-16.385	-18.845	-16.385	0.961772
FBgn0015000	FBgn0015000	betaggt-I	-3.9985	-15.115	-18.246	-16.373	-16.373	1.588
FBgn0027083	FBgn0027083	Aats-met-m	-0.74555	0.48989	-16.37	-19.196	-16.37	0.871797
FBgn0031281	FBgn0031281	Saf6	-7.2292	-1.6702	-19.184	-16.365	-16.365	0.776928
FBgn0035150	FBgn0035150	Rev1	-4.6895	6.6342	-16.358	-17.173	-16.358	1.64469
FBgn0037815	FBgn0037815	Rrp46	-3.1665	-8.3151	-20.021	-16.352	-16.352	1.20096
FBgn0050481	FBgn0050481	mRpL53	1.9213	-4.4515	-17.528	-16.343	-16.343	1.74042
FBgn0037220	FBgn0037220	CG14641	-8.4594	-5.6924	-18.358	-16.339	-16.339	1.93025
FBgn0032154	FBgn0032154	mtDNA-helicase	0.2066	-1.6847	-18.343	-16.327	-16.327	1.13128
FBgn0030718	FBgn0030718	ND-20	-4.2557	-3.5051	-20.97	-16.309	-16.309	1.9118
FBgn0039757	FBgn0039757	RpS7	-2.9765	4.9433	-16.301	-16.599	-16.301	3.58837
FBgn0030692	FBgn0030692	mRpS30	-1.8332	-6.8305	-16.295	-18.616	-16.295	1.88523
FBgn0033900	FBgn0033900	CG8257	-8.1127	-8.099	-18.145	-16.289	-16.289	0.886121
FBgn0032450	FBgn0032450	CG5776	-2.3115	-6.4151	-17.406	-16.285	-16.285	1.01264
FBgn0036136	FBgn0036136	Ufd1-like	-0.98832	-5.5305	-17.163	-16.278	-16.278	1.5226
FBgn0261789	FBgn0261789	SmD2	-5.0069	-13.73	-17.195	-16.275	-16.275	2.36737
FBgn0261790	FBgn0261790	SmE	-8.6622	-5.567	-18.604	-16.274	-16.274	1.81961
FBgn0266582	FBgn0266582	ND-30	-2.6488	-17.216	-17.599	-16.264	-16.264	1.89215
FBgn0003559	FBgn0003559	su(f)	-26.823	-8.974	-17.043	-16.248	-16.248	1.56909
FBgn0002622	FBgn0002622	RpS3	1.0395	-1.7923	-16.238	-17.353	-16.238	3.80902
FBgn0000543	FBgn0000543	ecd	-2.3547	-9.33	-16.424	-16.233	-16.233	1.60478
FBgn0283451	FBgn0283451	br	-8.6187	7.615	-17.097	-16.213	-16.213	1.25551
FBgn0010382	FBgn0010382	CycE	-11.507	-1.1158	-16.201	-17.102	-16.201	1.21995
FBgn0032222	FBgn0032222	CG5037	0.26821	-2.0833	-16.617	-16.176	-16.176	1.44362
FBgn0036173	FBgn0036173	CG7394	-4.1063	-11.872	-18.578	-16.175	-16.175	1.75228
FBgn0035402	FBgn0035402	Usp5	-3.5486	-12.402	-16.784	-16.171	-16.171	1.5557
FBgn0032248	FBgn0032248	Bug22	-10.912	-5.4171	-17.043	-16.168	-16.168	1.36638
FBgn0028685	FBgn0028685	Rpt4	-1.0667	-0.95204	-19.243	-16.167	-16.167	2.19276
FBgn0011763	FBgn0011763	Dp	-9.5378	-2.6232	-17.725	-16.165	-16.165	1.86293
FBgn0031231	FBgn0031231	mRpL10	-2.7882	-10.545	-19.334	-16.162	-16.162	1.80099
FBgn0035357	FBgn0035357	MEP-1	-5.1374	-2.2585	-16.162	-16.334	-16.162	1.79519
FBgn0029798	FBgn0029798	CG4078	-7.2208	-11.293	-18.465	-16.154	-16.154	1.05868
FBgn0034735	FBgn0034735	CG4610	-1.9633	-8.6759	-17.34	-16.144	-16.144	1.32858
FBgn0266186	FBgn0266186	Vamp7	0.8862	-10.386	-16.489	-16.135	-16.135	2.23047
FBgn0036099	FBgn0036099	CG11811	1.6328	0.19033	-17.471	-16.134	-16.134	1.59682
FBgn0021796	FBgn0021796	Tor	-4.0638	-3.2745	-16.122	-16.578	-16.122	1.25325
FBgn0038893	FBgn0038893	CG6353	-21.484	-8.7039	-17.515	-16.121	-16.121	1.61769
FBgn0033342	FBgn0284436	CG8258	-2.8009	-5.0415	-16.95	-16.107	-16.107	2.31009
FBgn0002044	FBgn0002044	swm	-1.4152	-12.112	-19.49	-16.105	-16.105	1.53623
FBgn0025366	FBgn0025366	Ip259	-4.3109	-7.0889	-19.231	-16.075	-16.075	2.58091
FBgn0087035	FBgn0087035	AGO2	-18.557	-7.8594	-17.32	-16.067	-16.067	2.39381
FBgn0262801	FBgn0262801	twr	-5.9374	-10.498	-16.066	-17.974	-16.066	1.69906
FBgn0032986	FBgn0032986	CG3262	-3.9104	-4.9437	-16.063	-17.659	-16.063	2.16877
FBgn0036038	FBgn0036038	defl	-8.1495	-3.7056	-16.059	-16.554	-16.059	1.05219
FBgn0019957	FBgn0019957	ND-42	-1.0391	-3.8032	-17.313	-16.054	-16.054	1.78255
FBgn0036886	FBgn0036886	CG9300	1.2651	-12.679	-18.753	-16.043	-16.043	1.03607
FBgn0034186	FBgn0034186	CG8950	-0.69369	0.29353	-17.338	-16.032	-16.032	1.11902
FBgn0086472	FBgn0086472	RpS25	-11.129	-12.988	-16.031	-16.059	-16.031	3.52166
FBgn0027873	FBgn0027873	Cpsf100	-3.417	-9.2533	-16.027	-17.107	-16.027	1.24561
FBgn0035243	FBgn0035243	CG13926	-4.6349	-7.1229	-21.109	-16.025	-16.025	1.68715
FBgn0266666	FBgn0266666	Sem1	-4.8227	-7.5441	-17.69	-16.012	-16.012	1.93957
FBgn0030217	FBgn0030217	CG2124	-3.2765	-8.5723	-19.545	-16.002	-16.002	0.647755
FBgn0036696	FBgn0036696	CG14057	-8.8282	-4.8736	-21.573	-16	-16	1.57101
FBgn0030683	FBgn0030683	CG8239	-6.2258	2.4694	-17.934	-15.999	-15.999	0.96852
FBgn0014455	FBgn0014455	Ahcy13	-6.4005	-10.829	-16.331	-15.998	-15.998	1.95531
FBgn0011762	FBgn0011762	DNApol-alpha50	1.171	1.937	-15.997	-16.438	-15.997	1.00947
FBgn0038344	FBgn0038344	CG5205	1.1567	-0.22881	-17.248	-15.994	-15.994	1.16991
FBgn0036036	FBgn0036036	CG14174	-0.17628	-7.965	-15.97	-20.391	-15.97	0.75915
FBgn0015949	FBgn0015949	hrg	-12.701	-2.046	-16.963	-15.95	-15.95	1.93383
FBgn0035203	FBgn0035203	CG9149	-0.20098	-3.1335	-18.955	-15.944	-15.944	1.54841
FBgn0036815	FBgn0036815	HipHop	-8.2916	-11.745	-15.941	-16.965	-15.941	1.7808
FBgn0032482	FBgn0032482	Pect	-16.001	-1.9611	-16.256	-15.931	-15.931	2.14737
FBgn0032600	FBgn0032600	BuGZ	-3.2276	-6.7109	-16.883	-15.929	-15.929	1.64035
FBgn0032394	FBgn0032394	CG6746	0.08344	-0.17157	-17.292	-15.925	-15.925	1.6703
FBgn0038183	FBgn0038183	CG9286	0.23028	-9.4164	-15.923	-16.272	-15.923	1.25568
FBgn0086656	FBgn0086656	shrb	-3.0727	2.9933	-18.462	-15.922	-15.922	2.5477
FBgn0001086	FBgn0001086	fzy	-10.586	-5.9193	-16.935	-15.904	-15.904	1.85009
FBgn0033235	FBgn0033235	CG8728	0.44603	-0.17177	-19.513	-15.879	-15.879	1.8384
FBgn0243511	FBgn0243511	psidin	-0.41408	-13.525	-18.255	-15.875	-15.875	1.37268
FBgn0266916	FBgn0266916	Cenp-C	-7.4274	-8.3564	-16.558	-15.872	-15.872	1.14644
FBgn0031050	FBgn0031050	Arp10	2.8502	-12.751	-17.077	-15.865	-15.865	1.38311
FBgn0030289	FBgn0030289	GCS1	-0.27173	-9.3894	-17.276	-15.85	-15.85	1.37285
FBgn0028970	FBgn0028970	betaggt-II	0.90623	-7.8709	-16.005	-15.82	-15.82	1.32968
FBgn0263755	FBgn0263755	Su(var)3-9	-7.9672	-8.8204	-17.597	-15.819	-15.819	1.00043
FBgn0033055	FBgn0033055	Tbce	-0.18489	-4.0499	-16.833	-15.812	-15.812	1.90832
FBgn0015754	FBgn0015754	Lis-1	-4.6272	-8.971	-15.808	-17.151	-15.808	1.68626
FBgn0036462	FBgn0036462	mRpL39	-7.4188	-6.819	-15.932	-15.807	-15.807	1.50437
FBgn0033653	FBgn0033653	CG13192	-1.4206	-4.9489	-18.217	-15.801	-15.801	1.32102
FBgn0034029	FBgn0034029	eIF2B-gamma	-0.34937	-2.3387	-18.088	-15.791	-15.791	1.31225
FBgn0267385	FBgn0267385	PyK	-7.5836	-8.8235	-15.789	-15.846	-15.789	2.57172
FBgn0037647	FBgn0037647	RagA-B	-1.8935	7.457	-18.5	-15.788	-15.788	1.33175
FBgn0033661	FBgn0033661	CG13185	-3.1242	-8.0994	-15.788	-16.667	-15.788	1.04691
FBgn0026679	FBgn0026679	IntS4	-5.4158	-13.846	-16.023	-15.783	-15.783	1.19655
FBgn0010488	FBgn0010488	NAT1	-4.8192	1.025	-16.632	-15.778	-15.778	2.22951
FBgn0029800	FBgn0029800	lin-52	-5.0828	-9.4509	-15.774	-17.126	-15.774	1.12321
FBgn0263120	FBgn0263120	Acsl	-5.4869	-6.5225	-17.236	-15.763	-15.763	1.50529
FBgn0032223	FBgn0032223	GATAd	-12.474	-14.31	-18.145	-15.761	-15.761	1.26802
FBgn0035032	FBgn0035032	ATPsynF	-7.7775	-2.5649	-18.219	-15.759	-15.759	2.26938
FBgn0010198	FBgn0010198	RpS15Aa	-9.8712	-10.685	-16.472	-15.752	-15.752	3.20943
FBgn0086446	FBgn0086446	DCTN6-p27	-6.3188	-13.957	-16.073	-15.746	-15.746	1.60534
FBgn0028689	FBgn0028689	Rpn6	-1.0293	3.3052	-16.437	-15.745	-15.745	1.95507
FBgn0034564	FBgn0034564	CG9344	-2.96	2.1059	-19.329	-15.743	-15.743	2.20061
FBgn0030136	FBgn0030136	RpS28b	-5.8193	-3.4374	-17.54	-15.741	-15.741	3.36349
FBgn0030096	FBgn0030096	Zpr1	-8.184	-6.5563	-16.097	-15.713	-15.713	1.30221
FBgn0035244	FBgn0035244	ABCB7	-0.42104	7.5278	-17.471	-15.71	-15.71	1.611
FBgn0037540	FBgn0037540	Pbp95	-2.9311	-5.3385	-15.698	-17.848	-15.698	0.60664
FBgn0259722	FBgn0259722	CG42376	-7.1563	0.85011	-16.454	-15.696	-15.696	0.261683
FBgn0003396	FBgn0003396	shn	-4.4228	-3.9072	-15.908	-15.696	-15.696	1.17804
FBgn0032884	FBgn0032884	Pomp	-3.6676	-8.5503	-19.233	-15.685	-15.685	1.97002
FBgn0034938	FBgn0034938	CG3803	-2.0412	-7.8218	-16.726	-15.685	-15.685	1.49706
FBgn0259876	FBgn0259876	Cap-G	-4.3511	-12.395	-20.141	-15.674	-15.674	1.61506
FBgn0051450	FBgn0051450	mRpS18A	-2.0055	1.5275	-15.761	-15.674	-15.674	1.47532
FBgn0034243	FBgn0034243	Ns2	-8.2049	-2.3443	-15.711	-15.674	-15.674	1.63589
FBgn0040890	FBgn0040890	ksh	-5.1164	-12.356	-15.665	-16.861	-15.665	1.55081
FBgn0037874	FBgn0037874	Tctp	-2.7303	-5.5508	-18.287	-15.655	-15.655	3.06462
FBgn0033208	FBgn0033208	mRpL52	-7.1924	-9.4094	-15.652	-16.58	-15.652	2.21674
FBgn0014020	FBgn0014020	Rho1	-29.944	-11.773	-18.903	-15.65	-15.65	2.93562
FBgn0023169	FBgn0023169	AMPKalpha	1.0232	4.195	-16.963	-15.65	-15.65	1.66271
FBgn0029941	FBgn0029941	CG1677	-6.5273	-8.9928	-15.65	-16.632	-15.65	1.87425
FBgn0015296	FBgn0015296	Shc	-11.132	-3.9714	-17.219	-15.627	-15.627	1.80478
FBgn0035046	FBgn0035046	ND-19	-1.2004	-2.9192	-19.213	-15.622	-15.622	1.68373
FBgn0010803	FBgn0010803	Aats-trp	-2.6933	0.555	-15.62	-16.859	-15.62	1.93318
FBgn0016687	FBgn0016687	Nurf-38	-5.9649	-11.954	-16.893	-15.619	-15.619	2.31723
FBgn0029629	FBgn0029629	eIF3ga	-17.434	-6.3947	-15.617	-16.239	-15.617	2.61459
FBgn0004106	FBgn0004106	Cdk1	-12.776	-6.4356	-17.415	-15.589	-15.589	1.744
FBgn0266083	FBgn0266083	ocm	-2.0219	-8.914	-16.918	-15.583	-15.583	0.845718
FBgn0023216	FBgn0023216	Parg	-3.8998	-2.8101	-15.741	-15.582	-15.582	1.33896
FBgn0004574	FBgn0004574	Rop	-2.0481	-6.2629	-18.97	-15.581	-15.581	2.32721
FBgn0026252	FBgn0026252	msk	-6.4024	-7.5972	-16.187	-15.58	-15.58	2.46596
FBgn0027889	FBgn0027889	ball	-1.4154	1.6615	-16.316	-15.568	-15.568	1.89763
FBgn0263832	FBgn0263832	Rcd5	-1.6255	0.87491	-15.568	-16.321	-15.568	1.46255
FBgn0037051	FBgn0037051	CG10565	-6.754	-2.8282	-21.213	-15.562	-15.562	2.17692
FBgn0283525	FBgn0283525	l(2)10685	-1.9247	-3.9069	-17.266	-15.562	-15.562	1.36076
FBgn0033179	FBgn0033179	p47	-4.8188	-6.1259	-16.014	-15.554	-15.554	1.99388
FBgn0031390	FBgn0031390	tho2	0.40986	2.027	-19.443	-15.549	-15.549	1.6481
FBgn0035026	FBgn0035026	Fcp1	-0.38444	-12.408	-15.546	-15.807	-15.546	1.32412
FBgn0037478	FBgn0037478	CG2656	-4.3956	1.3253	-15.543	-15.627	-15.543	1.55991
FBgn0266917	FBgn0266917	CG16941	-6.0798	-10.218	-19.774	-15.532	-15.532	1.47727
FBgn0039559	FBgn0039559	Mes-4	0.16001	-8.9335	-15.911	-15.524	-15.524	1.56313
FBgn0035831	FBgn0035831	CG8038	-4.3992	-4.5918	-15.523	-15.536	-15.523	1.31956
FBgn0011217	FBgn0011217	eff	-8.7767	-3.1532	-16.184	-15.501	-15.501	2.56069
FBgn0267378	FBgn0267378	sau	-25.298	-4.9227	-16.287	-15.497	-15.497	1.90854
FBgn0034299	FBgn0034299	CG5757	-18.102	-7.658	-16.471	-15.481	-15.481	1.71533
FBgn0037686	FBgn0037686	RpL34b	-6.2867	-4.1779	-18.773	-15.477	-15.477	3.21529
FBgn0028473	FBgn0028473	Non1	-2.0228	-5.5493	-15.475	-17.366	-15.475	2.77695
FBgn0261241	FBgn0285911	Vps16A	-5.7104	-1.2534	-15.687	-15.467	-15.467	1.52114
FBgn0030481	FBgn0030481	CG1662	0.37537	-3.1703	-15.623	-15.459	-15.459	1.65847
FBgn0032290	FBgn0032290	CG6443	-0.96775	-6.3337	-17.658	-15.451	-15.451	1.24261
FBgn0261791	FBgn0261791	SNRPG	-7.1711	-2.134	-16.442	-15.42	-15.42	2.09346
FBgn0038145	FBgn0038145	Droj2	-11.479	-3.0028	-16.335	-15.42	-15.42	2.32146
FBgn0034598	FBgn0034598	CG4266	-1.106	-5.4088	-16.896	-15.419	-15.419	1.54552
FBgn0029885	FBgn0029885	CG3224	-3.6946	2.3469	-15.419	-16.101	-15.419	1.73014
FBgn0033379	FBgn0033379	Mys45A	-3.612	-7.2483	-18.34	-15.418	-15.418	2.13534
FBgn0051133	FBgn0051133	Slimp	-0.82252	-11.228	-15.363	-16.069	-15.363	0.725606
FBgn0037330	FBgn0037330	mRpL44	1.1415	-13.439	-16.391	-15.36	-15.36	1.71789
FBgn0027079	FBgn0027079	Aats-val	-1.6291	-2.2443	-15.684	-15.354	-15.354	1.78696
FBgn0025336	FBgn0025336	CG4882	-4.2838	2.2898	-16.444	-15.352	-15.352	1.39949
FBgn0032833	FBgn0032833	COX4	-3.7875	1.642	-16.324	-15.349	-15.349	2.7425
FBgn0010438	FBgn0010438	mtSSB	-10.7	-6.4464	-15.409	-15.345	-15.345	2.11106
FBgn0028962	FBgn0028962	Aats-ala-m	-3.1901	-14.655	-15.325	-16.331	-15.325	1.02779
FBgn0003257	FBgn0003257	r-l	2.3144	-0.73418	-18.377	-15.324	-15.324	1.55398
FBgn0016120	FBgn0016120	ATPsynD	-12.462	-2.4192	-15.324	-15.989	-15.324	2.53307
FBgn0050020	FBgn0050020	CG30020	-0.71775	-8.2456	-15.322	-16.18	-15.322	1.49551
FBgn0040477	FBgn0040477	cid	-0.58915	1.1397	-15.316	-16.489	-15.316	1.24786
FBgn0037778	FBgn0037778	mtTFB2	0.025781	-2.9943	-16.359	-15.314	-15.314	1.17317
FBgn0021856	FBgn0021856	l(2)k14505	-0.93276	-11.697	-17.154	-15.306	-15.306	1.73456
FBgn0002566	FBgn0002566	lt	-2.9541	-0.33989	-17.799	-15.305	-15.305	1.55375
FBgn0033526	FBgn0033526	Caf1-105	-1.3678	-3.2913	-15.3	-17.217	-15.3	1.31386
FBgn0031052	FBgn0031052	CG14215	-8.4039	-4.5633	-15.296	-15.776	-15.296	1.18115
FBgn0010292	FBgn0010292	bys	-6.7553	-8.5048	-16.209	-15.293	-15.293	1.49488
FBgn0014877	FBgn0014877	Roe1	-0.36265	2.5022	-15.284	-16.363	-15.284	1.95445
FBgn0263042	FBgn0263042	CG43337	-8.1179	-5.7689	-15.274	-16.877	-15.274	0.954725
FBgn0025373	FBgn0025373	Fpps	-3.7173	-2.4361	-15.641	-15.263	-15.263	1.69403
FBgn0038593	FBgn0038593	Vps39	-5.2059	14.535	-15.245	-15.348	-15.245	1.15377
FBgn0032818	FBgn0032818	CG10628	-8.8599	-1.7933	-16.415	-15.234	-15.234	1.35015
FBgn0038989	FBgn0038989	CG6937	-3.8316	-11.993	-16.178	-15.232	-15.232	2.03968
FBgn0017572	FBgn0017572	Mo25	0.49177	-8.132	-16.666	-15.205	-15.205	1.88979
FBgn0023458	FBgn0023458	Rbcn-3A	-2.1039	-6.1748	-18.107	-15.202	-15.202	1.48045
FBgn0052174	FBgn0052174	CG32174	-2.2969	-0.5378	-16.999	-15.188	-15.188	0.780339
FBgn0037710	FBgn0037710	CG9393	-4.4693	-7.0518	-15.175	-15.792	-15.175	1.55968
FBgn0036277	FBgn0036277	CG10418	1.2225	-5.4425	-15.171	-17.289	-15.171	1.76705
FBgn0086445	FBgn0086445	l(2)37Cd	-4.0751	5.0572	-16.633	-15.165	-15.165	1.05474
FBgn0026702	FBgn0026702	l(1)G0045	-5.9191	-8.6973	-18.044	-15.164	-15.164	0.893916
FBgn0261381	FBgn0261381	mtTFB1	-4.1214	-3.9533	-16.104	-15.162	-15.162	1.60786
FBgn0040389	FBgn0040389	mRpL14	-2.4789	-7.5938	-19.729	-15.157	-15.157	1.96513
FBgn0036124	FBgn0036124	CG7839	0.28292	-0.82962	-17.47	-15.157	-15.157	1.55708
FBgn0039622	FBgn0039622	eIF4E-6	-5.7591	-4.9248	-16.147	-15.157	-15.157	1.58867
FBgn0263855	FBgn0263855	BubR1	-4.7223	-8.8156	-17.924	-15.146	-15.146	1.36192
FBgn0261278	FBgn0261278	grp	-4.1494	7.5243	-15.144	-17.042	-15.144	1.51619
FBgn0039111	FBgn0039111	Plip	1.9242	4.1122	-15.904	-15.142	-15.142	1.28959
FBgn0014868	FBgn0014868	Ost48	-3.1817	-16.32	-15.134	-15.358	-15.134	2.23594
FBgn0032596	FBgn0032596	Prosbeta4	-6.545	-3.112	-15.123	-15.711	-15.123	2.12434
FBgn0004407	FBgn0004407	DNApol-gamma35	1.5497	-8.2498	-17.766	-15.114	-15.114	1.46325
FBgn0015477	FBgn0015477	Rme-8	-0.32372	-7.674	-16.852	-15.114	-15.114	1.27607
FBgn0011207	FBgn0011207	pelo	-15.822	1.529	-18.761	-15.113	-15.113	1.41755
FBgn0027493	FBgn0027493	AdSS	-6.0934	0.43976	-15.1	-18.19	-15.1	2.40982
FBgn0019624	FBgn0019624	COX5A	-2.439	-0.65504	-15.539	-15.096	-15.096	2.77753
FBgn0023143	FBgn0023143	Uba1	-2.2205	-7.7168	-15.278	-15.096	-15.096	2.22748
FBgn0261617	FBgn0261617	nej	-5.631	-13.685	-15.163	-15.089	-15.089	1.25551
FBgn0030687	FBgn0030687	CG17209	0.87197	2.9021	-15.087	-15.274	-15.087	1.07761
FBgn0038666	FBgn0038666	Smu1	-2.0926	-6.7154	-15.865	-15.086	-15.086	1.1081
FBgn0035424	FBgn0035424	CG11505	-5.1995	-11.699	-16.657	-15.085	-15.085	1.30947
FBgn0001994	FBgn0001994	crp	-7.7956	-4.9614	-18.06	-15.084	-15.084	1.71271
FBgn0032925	FBgn0032925	CG9246	-2.8923	-14.744	-16.623	-15.082	-15.082	1.94987
FBgn0034654	FBgn0034654	CG10306	-5.2048	-3.548	-16.475	-15.066	-15.066	2.61297
FBgn0033897	FBgn0033897	Rcd1	-2.3599	-11.423	-17.669	-15.045	-15.045	1.42262
FBgn0039020	FBgn0039020	CG17141	2.5203	2.1261	-15.037	-15.692	-15.037	1.14653
FBgn0015359	FBgn0015359	CG2034	-5.0721	-3.935	-16.068	-15.031	-15.031	1.67924
FBgn0000181	FBgn0000181	bic	-3.1563	-8.1685	-17.176	-15.018	-15.018	2.86587
FBgn0003274	FBgn0003274	RpLP2	-0.97288	-13.665	-15.017	-15.901	-15.017	3.5819
FBgn0030500	FBgn0030500	Ndc80	-2.6659	-2.2657	-15.292	-15.016	-15.016	1.25704
FBgn0032690	FBgn0032690	CG10333	-0.51144	-3.983	-16.572	-15.011	-15.011	1.56799
FBgn0028700	FBgn0028700	RfC38	-3.9514	-8.2991	-15.698	-14.996	-14.996	1.42007
FBgn0002781	FBgn0002781	mod(mdg4)	-13.414	3.4679	-14.996	-15.959	-14.996	1.89365
FBgn0031651	FBgn0031651	mRpL24	1.5296	-5.8665	-14.992	-15.241	-14.992	1.72688
FBgn0028343	FBgn0028343	Ankle2	-10.819	-5.4257	-18.161	-14.976	-14.976	1.44392
FBgn0259982	FBgn0259982	l(2)35Cc	-8.0105	-5.3202	-14.968	-17.322	-14.968	1.0573
FBgn0004908	FBgn0004908	Arl2	-3.2215	-9.792	-17.374	-14.965	-14.965	1.47385
FBgn0029158	FBgn0029158	Las	-8.7382	-4.2975	-18.034	-14.931	-14.931	1.19781
FBgn0031020	FBgn0031020	NAA15-16	-1.5439	-6.2601	-18.303	-14.907	-14.907	1.94272
FBgn0260012	FBgn0260012	pds5	-4.6303	-11.103	-17.437	-14.906	-14.906	1.65956
FBgn0037880	FBgn0037880	CG17726	-4.7383	7.9498	-15.99	-14.905	-14.905	0.95188
FBgn0005683	FBgn0005683	pie	-7.0294	0.86597	-14.902	-16.354	-14.902	1.09453
FBgn0003256	FBgn0003256	rl	-4.8222	-3.2021	-16.832	-14.899	-14.899	1.42485
FBgn0027945	FBgn0027945	ppl	-0.55628	-5.485	-16.775	-14.899	-14.899	1.76074
FBgn0028695	FBgn0028695	Rpn1	-3.6816	-5.6245	-14.892	-15.745	-14.892	2.3632
FBgn0031604	FBgn0031604	Elp3	-7.2714	3.8344	-15.493	-14.891	-14.891	1.48825
FBgn0033879	FBgn0033879	CG6543	-5.964	-5.1173	-16.185	-14.875	-14.875	2.1117
FBgn0024332	FBgn0284442	Mcm3	-1.0383	-9.9813	-15.44	-14.854	-14.854	1.50818
FBgn0036134	FBgn0036134	FoxK	-5.3581	-7.893	-16.489	-14.846	-14.846	1.4644
FBgn0037489	FBgn0037489	CG1234	-4.4301	-8.108	-16.426	-14.841	-14.841	1.39697
FBgn0014026	FBgn0014026	RpL7A	-6.7539	-5.9653	-17.982	-14.833	-14.833	3.43217
FBgn0086356	FBgn0086356	tum	-0.47143	-11.436	-15.116	-14.828	-14.828	2.12887
FBgn0031549	FBgn0031549	Spindly	-1.7101	-9.2414	-17.396	-14.82	-14.82	1.38543
FBgn0027783	FBgn0027783	SMC2	-3.3768	8.1406	-15.737	-14.805	-14.805	1.90638
FBgn0010622	FBgn0010622	DCTN3-p24	-3.9425	-4.2232	-15.405	-14.795	-14.795	1.73295
FBgn0013531	FBgn0013531	MED20	-3.0674	-8.1218	-16.054	-14.794	-14.794	1.43082
FBgn0033754	FBgn0033754	Ak6	-6.3277	-3.0502	-15.872	-14.783	-14.783	1.04592
FBgn0037637	FBgn0037637	IscU	-1.8629	-15.022	-20.512	-14.775	-14.775	2.09871
FBgn0038737	FBgn0038737	CG11447	-1.279	-8.6689	-19.516	-14.771	-14.771	1.09403
FBgn0030974	FBgn0030974	CG7358	-0.00093413	-0.76819	-16.546	-14.75	-14.75	1.39617
FBgn0036918	FBgn0036918	CG7770	-4.6835	-10.719	-15.425	-14.729	-14.729	2.4204
FBgn0038576	FBgn0038576	Arp5	-0.18133	-0.27124	-17.836	-14.724	-14.724	1.31095
FBgn0259824	FBgn0259824	Hip14	-3.8739	-4.4181	-14.724	-16.153	-14.724	1.28921
FBgn0261380	FBgn0261380	mRpL37	-4.3272	-10.308	-16.804	-14.722	-14.722	1.41508
FBgn0038491	FBgn0038491	CG5292	-0.74964	-12.181	-15.8	-14.711	-14.711	1.24974
FBgn0030802	FBgn0030802	DENR	-8.2678	-0.16927	-15.467	-14.701	-14.701	1.65993
FBgn0036892	FBgn0036892	Lon	-3.0383	1.878	-15.724	-14.699	-14.699	1.36932
FBgn0038686	FBgn0038686	CG5555	-1.9922	0.23666	-14.688	-15.031	-14.688	1.32858
FBgn0015790	FBgn0015790	Rab11	-3.7677	-1.459	-14.795	-14.684	-14.684	2.53301
FBgn0001974	FBgn0286027	l(2)35Bd	-1.1987	-2.8384	-14.681	-15.248	-14.681	1.17232
FBgn0037713	FBgn0037713	CG16790	-1.692	-3.0462	-14.664	-14.698	-14.664	0.837315
FBgn0010750	FBgn0010750	atms	-5.1872	2.1491	-14.647	-15.469	-14.647	1.80903
FBgn0042112	FBgn0042112	mRpL36	-2.2239	-4.0018	-15.723	-14.633	-14.633	1.91755
FBgn0042092	FBgn0042092	CG13773	-19.628	-3.4057	-17.862	-14.63	-14.63	1.34637
FBgn0039969	FBgn0039969	Fis1	-15.451	-7.6341	-16.63	-14.627	-14.627	2.41532
FBgn0031779	FBgn0031779	CG9175	-5.6169	-15.849	-14.96	-14.619	-14.619	1.38557
FBgn0013750	FBgn0013750	Arf51F	-17.246	-4.4813	-15.31	-14.617	-14.617	1.8431
FBgn0051453	FBgn0051453	pch2	-5.9445	-3.7673	-14.617	-14.722	-14.617	1.69594
FBgn0031309	FBgn0031309	Tfb4	-6.1746	-6.2504	-14.611	-17.009	-14.611	1.68083
FBgn0035145	FBgn0035145	MED14	-0.4926	-10.265	-14.603	-15.591	-14.603	1.59327
FBgn0022029	FBgn0022029	l(2)k01209	-2.6867	-6.3506	-16.225	-14.6	-14.6	1.47662
FBgn0033994	FBgn0033994	CG7544	-3.355	-8.6566	-15.775	-14.596	-14.596	1.17963
FBgn0029113	FBgn0029113	Uba2	-5.4449	0.85161	-16.845	-14.592	-14.592	2.03563
FBgn0010222	FBgn0010222	Nmdmc	-3.5461	-11.765	-14.587	-15.343	-14.587	1.76289
FBgn0034878	FBgn0034878	pita	-3.1555	-9.0426	-14.578	-15.423	-14.578	1.50472
FBgn0032509	FBgn0032509	CG6523	-6.1407	-1.0188	-15.421	-14.57	-14.57	2.35599
FBgn0261593	FBgn0285947	RpS10b	-6.9008	-4.0643	-17.855	-14.566	-14.566	2.80957
FBgn0011638	FBgn0011638	La	-16.272	-12.359	-17.064	-14.559	-14.559	2.231
FBgn0033378	FBgn0033378	tsu	-8.9991	3.0812	-16.053	-14.559	-14.559	2.36233
FBgn0260456	FBgn0260456	CG4806	-6.771	-14.539	-15.229	-14.555	-14.555	1.7848
FBgn0043799	FBgn0043799	CG31381	-0.84922	-11.751	-18.576	-14.548	-14.548	0.510389
FBgn0053526	FBgn0053526	PNUTS	-4.308	-7.7274	-16.922	-14.536	-14.536	1.6001
FBgn0024921	FBgn0024921	Tnpo	NA	-3.3431	-14.536	-18.713	-14.536	1.35687
FBgn0263606	FBgn0263606	Hsc20	-2.7182	-12.197	-17.112	-14.531	-14.531	1.04179
FBgn0020616	FBgn0020616	SA	NA	-2.5082	-14.528	-18.852	-14.528	1.35687
FBgn0045035	FBgn0045035	tefu	0.35592	-16.712	-20.236	-14.527	-14.527	1.02237
FBgn0261479	FBgn0261479	nero	-4.1533	-10.671	-15.961	-14.515	-14.515	1.59118
FBgn0035148	FBgn0035148	CG3402	-4.2333	-8.6261	-14.5	-14.879	-14.5	1.94346
FBgn0038016	FBgn0038016	MBD-R2	0.90651	-8.6585	-14.497	-14.937	-14.497	1.58271
FBgn0015268	FBgn0015268	Nap1	1.6694	1.0287	-16.35	-14.496	-14.496	2.8444
FBgn0026409	FBgn0026409	Mpcp	-8.0199	0.45615	-14.991	-14.492	-14.492	2.43995
FBgn0026427	FBgn0026427	Su(var)2-HP2	-9.2685	-7.6283	-15.649	-14.49	-14.49	1.22661
FBgn0002183	FBgn0002183	dre4	-2.557	-11.175	-14.488	-14.563	-14.488	2.36109
FBgn0040931	FBgn0040931	CG9034	-8.6694	-7.7634	-17.49	-14.467	-14.467	1.74662
FBgn0035608	FBgn0035608	blanks	-16.659	-3.1535	-15.94	-14.458	-14.458	2.60366
FBgn0283500	FBgn0283500	Sac1	-0.48283	-14.183	-14.458	-17.257	-14.458	1.76852
FBgn0032149	FBgn0032149	CG4036	-10.506	0.62801	-15.084	-14.457	-14.457	1.73097
FBgn0031021	FBgn0031021	ND-18	0.022915	-2.6043	-15.873	-14.454	-14.454	1.75977
FBgn0038467	FBgn0038467	AdSL	-3.4811	-8.7143	-18.166	-14.453	-14.453	1.63509
FBgn0033890	FBgn0033890	Ctf4	-6.0297	-4.7731	-14.441	-15.302	-14.441	1.84646
FBgn0038195	FBgn0038195	CG3061	-4.2069	-3.302	-14.436	-15.061	-14.436	1.6131
FBgn0038590	FBgn0038590	CG12320	-1.4376	1.4084	-14.435	-14.552	-14.435	0.981345
FBgn0038473	FBgn0038473	Ns1	-2.5524	1.6038	-16.285	-14.433	-14.433	1.78493
FBgn0028474	FBgn0028474	CG4119	-8.6944	-0.93786	-16.372	-14.43	-14.43	1.45829
FBgn0037011	FBgn0037011	CG4858	-0.63435	5.7532	-14.531	-14.422	-14.422	1.70143
FBgn0027088	FBgn0027088	Aats-gly	-2.5625	-3.0265	-17.716	-14.391	-14.391	1.88675
FBgn0023529	FBgn0023529	CG2918	-1.0064	-7.6154	-14.387	-15.628	-14.387	2.18505
FBgn0032030	FBgn0032030	Wdr82	-8.4198	-1.2197	-15.88	-14.371	-14.371	1.7582
FBgn0033247	FBgn0033247	Nup44A	-0.15064	-3.8249	-15.683	-14.365	-14.365	1.61443
FBgn0034496	FBgn0287774	CG9143	-4.3381	2.1269	-16.102	-14.364	-14.364	1.64603
FBgn0050499	FBgn0050499	CG30499	-8.0282	-12.617	-18.878	-14.354	-14.354	1.80206
FBgn0010282	FBgn0010282	TfIIFalpha	1.0441	-8.6765	-14.353	-15.325	-14.353	2.06728
FBgn0036959	FBgn0036959	CG6951	-3.9494	-7.2493	-20.819	-14.346	-14.346	0.817381
FBgn0051368	FBgn0051368	CG31368	-7.5783	-10.345	-14.339	-15.209	-14.339	1.01737
FBgn0038597	FBgn0038597	CG8064	-1.8624	-1.875	-14.339	-14.838	-14.339	1.40046
FBgn0260243	FBgn0260243	E(var)3-9	-5.4175	-7.2682	-17.641	-14.337	-14.337	1.27073
FBgn0003701	FBgn0003701	thr	-3.0977	-4.4668	-14.337	-14.639	-14.337	0.980163
FBgn0260789	FBgn0260789	mxc	-8.4225	4.3095	-14.321	-14.804	-14.321	1.19144
FBgn0260857	FBgn0260857	Bet1	2.325	-4.1781	-14.314	-14.9	-14.314	1.70568
FBgn0086706	FBgn0086706	pix	-4.3711	7.5427	-14.46	-14.306	-14.306	2.10172
FBgn0039357	FBgn0039357	CG4743	-2.4394	-12.612	-14.379	-14.279	-14.279	1.07449
FBgn0023083	FBgn0023083	fray	-9.3131	-4.5109	-14.275	-14.284	-14.275	1.5914
FBgn0032404	FBgn0032404	RpL7-like	-2.2699	3.2667	-14.64	-14.27	-14.27	2.55456
FBgn0020513	FBgn0020513	ade5	-0.97855	-2.3473	-15.979	-14.259	-14.259	2.17774
FBgn0022786	FBgn0022786	Hira	-0.043316	0.74223	-15.025	-14.237	-14.237	1.12769
FBgn0263977	FBgn0263977	Tim17b	-9.7901	-9.5123	-14.23	-15.361	-14.23	2.4249
FBgn0013749	FBgn0013749	Arf102F	-16.047	-11.044	-15.68	-14.222	-14.222	2.18991
FBgn0026370	FBgn0286813	SRPK	-0.20219	0.24832	-20.061	-14.215	-14.215	1.61305
FBgn0262601	FBgn0262601	SmB	-2.9892	-0.0079629	-14.67	-14.213	-14.213	2.36737
FBgn0023508	FBgn0023508	Ocrl	-8.5063	-2.9977	-14.206	-15.243	-14.206	1.60865
FBgn0028683	FBgn0028683	spt4	-4.8433	-9.4319	-15.997	-14.202	-14.202	1.4108
FBgn0010220	FBgn0010220	Dbp45A	-8.0418	-7.512	-16.308	-14.201	-14.201	1.43384
FBgn0023542	FBgn0023542	Nmd3	-3.1503	-8.696	-14.201	-14.226	-14.201	1.69026
FBgn0010520	FBgn0010520	Bka	-4.9479	-0.71364	-14.186	-15.841	-14.186	1.74116
FBgn0266284	FBgn0266284	Ns3	-2.9766	-8.419	-17.584	-14.174	-14.174	1.51865
FBgn0044324	FBgn0044324	Chro	-2.6082	-11.027	-14.192	-14.174	-14.174	1.52365
FBgn0000520	FBgn0000520	dwg	-5.1202	2.5789	-14.173	-14.351	-14.173	1.22572
FBgn0011604	FBgn0011604	Iswi	-3.2748	-9.1547	-14.171	-16.927	-14.171	2.14648
FBgn0260859	FBgn0260859	Bet3	-4.4675	-8.8142	-15.533	-14.167	-14.167	1.23664
FBgn0026401	FBgn0026401	Nipped-B	-3.9949	-6.7261	-15.282	-14.162	-14.162	1.55378
FBgn0024371	FBgn0024371	E2f2	-5.1237	-8.9027	-14.886	-14.126	-14.126	1.6355
FBgn0259726	FBgn0259726	CG42380	-5.6733	-10.404	-15.235	-14.119	-14.119	0.998665
FBgn0005585	FBgn0005585	Calr	-5.6478	-3.9051	-15.112	-14.117	-14.117	3.58165
FBgn0033926	FBgn0033926	Arc1	-6.6506	-10.068	-15.737	-14.106	-14.106	2.45558
FBgn0040087	FBgn0040087	p115	-2.3296	-9.2591	-15.488	-14.102	-14.102	1.48317
FBgn0082831	FBgn0082831	pps	-6.0776	-3.9511	-14.299	-14.096	-14.096	1.28259
FBgn0034494	FBgn0034494	CG10444	0.22809	-3.9492	-14.068	-14.08	-14.068	1.86267
FBgn0034351	FBgn0034351	CG5190	-0.87534	-6.0764	-14.879	-14.067	-14.067	1.47765
FBgn0243512	FBgn0243512	puc	-2.2583	-3.4761	-14.067	-17.434	-14.067	1.76754
FBgn0035194	FBgn0035194	Psf1	-5.9514	0.64487	-14.054	-16.283	-14.054	1.4143
FBgn0035838	FBgn0035838	ldbr	-4.614	-0.15014	-17.697	-14.049	-14.049	1.33839
FBgn0027617	FBgn0027617	CG5808	-1.3732	-4.6542	-16.905	-14.035	-14.035	1.33022
FBgn0023510	FBgn0023510	Rbcn-3B	-11.255	-0.89831	-14.032	-16.939	-14.032	1.50373
FBgn0004463	FBgn0004463	RpIII128	-2.2753	-6.8934	-14.833	-14.02	-14.02	1.2675
FBgn0263237	FBgn0263237	Cdk7	-5.737	-9.165	-13.999	-14.747	-13.999	1.27898
FBgn0028342	FBgn0028342	ATPsyndelta	-3.2876	-6.0509	-14.456	-13.99	-13.99	2.42805
FBgn0010786	FBgn0010786	l(3)02640	-6.2792	1.1971	-15.25	-13.985	-13.985	2.08259
FBgn0016700	FBgn0285937	Rab1	-16.608	-7.3693	-16.086	-13.969	-13.969	2.50977
FBgn0037555	FBgn0037555	Ada2b	-4.4298	0.53787	-13.969	-14.699	-13.969	1.32051
FBgn0034792	FBgn0034792	CG3499	-4.2195	1.1429	-13.96	-15.54	-13.96	1.90177
FBgn0035770	FBgn0035770	pst	-8.3247	-6.2107	-14.466	-13.958	-13.958	1.40562
FBgn0267351	FBgn0267351	Topors	-3.2092	-5.046	-15.692	-13.949	-13.949	1.14644
FBgn0037093	FBgn0037093	Cdk12	-6.6373	9.7247	-15.797	-13.945	-13.945	1.5807
FBgn0036534	FBgn0036534	DCP2	-4.2678	-2.0019	-13.938	-14.517	-13.938	1.45167
FBgn0021750	FBgn0021750	Aats-ser	-2.1948	-5.1543	-15.322	-13.93	-13.93	1.23506
FBgn0030719	FBgn0030719	eIF5	-2.7414	-9.869	-18.178	-13.922	-13.922	2.25558
FBgn0015271	FBgn0015271	Orc5	-5.4913	-6.9737	-14.318	-13.915	-13.915	0.999527
FBgn0036774	FBgn0036774	mRpS26	-0.93138	-9.4192	-13.912	-14.217	-13.912	1.66812
FBgn0038585	FBgn0038585	Non3	-5.0694	-7.4002	-14.88	-13.911	-13.911	1.77402
FBgn0035639	FBgn0035639	kri	-0.7427	-3.9253	-13.905	-14.871	-13.905	1.79925
FBgn0039120	FBgn0039120	Nup98-96	-13.832	2.8007	-15.373	-13.897	-13.897	1.52988
FBgn0001297	FBgn0001297	kay	-12.322	-1.9402	-13.884	-13.962	-13.884	2.49728
FBgn0004419	FBgn0004419	me31B	-9.1219	-9.685	-13.916	-13.875	-13.875	2.22463
FBgn0032189	FBgn0032189	Ripalpha	-4.553	2.7236	-14.219	-13.865	-13.865	1.06021
FBgn0038578	FBgn0038578	MED17	-2.2218	-7.1649	-13.861	-16.628	-13.861	1.32817
FBgn0261119	FBgn0261119	Prp19	-5.3431	3.4982	-13.853	-14.476	-13.853	1.90953
FBgn0028688	FBgn0028688	Rpn7	-4.5927	-12.522	-16.839	-13.851	-13.851	2.41656
FBgn0027360	FBgn0027360	Tim10	-5.6551	-3.5133	-15.904	-13.85	-13.85	2.5767
FBgn0028684	FBgn0028684	Rpt5	-0.11908	-4.225	-15.158	-13.845	-13.845	2.07702
FBgn0031639	FBgn0031639	mRpS2	-1.1183	-5.4193	-18.563	-13.84	-13.84	1.63363
FBgn0005654	FBgn0005654	lat	-0.93643	1.3669	-15.948	-13.839	-13.839	0.683909
FBgn0037792	FBgn0037792	TAF1B	-1.489	-7.1767	-13.835	-14.267	-13.835	1.1979
FBgn0030605	FBgn0030605	ND-B18	-5.4212	1.4439	-14.572	-13.832	-13.832	2.07754
FBgn0260960	FBgn0260960	Baldspot	-4.6758	-8.9672	-14.44	-13.818	-13.818	1.75277
FBgn0036487	FBgn0036487	Prp31	1.1	-10.276	-13.877	-13.802	-13.802	1.60994
FBgn0086694	FBgn0086694	Bre1	-9.1437	-6.0866	-13.799	-15.306	-13.799	1.66292
FBgn0030067	FBgn0030067	Rbm13	-6.0665	-5.6521	-14.034	-13.793	-13.793	2.46481
FBgn0010391	FBgn0010391	Gtp-bp	-3.8997	-13.586	-13.783	-14.079	-13.783	1.93812
FBgn0051739	FBgn0051739	CG31739	-3.3242	-4.5552	-14.693	-13.782	-13.782	1.47267
FBgn0028530	FBgn0028530	mTTF	-4.1597	-8.8019	-13.778	-16.572	-13.778	1.0602
FBgn0003660	FBgn0003660	Syb	-2.957	4.8706	-15.641	-13.763	-13.763	2.51671
FBgn0034728	FBgn0034728	rad50	-7.7835	2.5645	-13.741	-14.444	-13.741	1.48621
FBgn0033467	FBgn0033467	CG15863	-7.2127	-8.994	-15.836	-13.732	-13.732	1.02519
FBgn0025335	FBgn0025335	CG4585	-1.8173	-2.1335	-15.676	-13.726	-13.726	1.63513
FBgn0267978	FBgn0267978	ap	-5.5804	-2.5462	-13.744	-13.712	-13.712	1.14644
FBgn0017418	FBgn0017418	ari-1	-4.5558	-12.517	-16.478	-13.709	-13.709	1.40054
FBgn0036973	FBgn0036973	Rbbp5	-7.4547	-8.6226	-14.055	-13.681	-13.681	1.23569
FBgn0032646	FBgn0032646	CG6412	-2.8304	-7.0308	-15.909	-13.679	-13.679	1.62955
FBgn0030081	FBgn0030081	CG7246	-12.007	-15.031	-17.17	-13.678	-13.678	1.11999
FBgn0024556	FBgn0024556	EfTuM	-0.92725	-9.3611	-15.521	-13.658	-13.658	2.13007
FBgn0030504	FBgn0030504	CG2691	-1.6862	-11.772	-13.639	-14.742	-13.639	1.58707
FBgn0021875	FBgn0021875	Zfrp8	-7.4933	-3.7522	-13.681	-13.636	-13.636	1.31185
FBgn0038551	FBgn0038551	CG7357	-1.8273	-3.56	-13.631	-13.663	-13.631	1.60684
FBgn0051005	FBgn0051005	qless	-1.0623	-3.5476	-14.715	-13.617	-13.617	0.867943
FBgn0034177	FBgn0034177	CG6796	-2.7648	2.6472	-15.395	-13.611	-13.611	0.784814
FBgn0261437	FBgn0261437	CSN8	-0.7505	-5.2571	-13.611	-14.124	-13.611	1.92433
FBgn0027497	FBgn0027497	Madm	-2.731	-7.9749	-15.275	-13.61	-13.61	1.67743
FBgn0003942	FBgn0003942	RpS27A	-10.823	-11.449	-15.628	-13.608	-13.608	3.54401
FBgn0051390	FBgn0051390	MED7	0.17668	-9.1244	-16.358	-13.601	-13.601	1.52063
FBgn0031054	FBgn0031054	Ssu72	1.3442	-4.0123	-13.593	-14.189	-13.593	1.5133
FBgn0039116	FBgn0039116	CG10375	1.7796	3.3629	-15.622	-13.57	-13.57	1.6563
FBgn0033766	FBgn0033766	CG8771	-9.966	2.9501	-16.725	-13.55	-13.55	1.21963
FBgn0040666	FBgn0040666	CG12848	3.381	0.30889	-16.276	-13.547	-13.547	1.69267
FBgn0038269	FBgn0038269	Rrp6	-5.9939	-8.3463	-14.343	-13.546	-13.546	1.34256
FBgn0030834	FBgn0030834	CG8675	-2.4895	-1.2791	-13.539	-15.663	-13.539	1.53287
FBgn0025571	FBgn0025571	SF1	2.3811	-1.3752	-13.796	-13.537	-13.537	1.68522
FBgn0038872	FBgn0038872	Nelf-A	-12.334	-6.7401	-15.214	-13.519	-13.519	1.23171
FBgn0037108	FBgn0037108	CG11306	-6.1354	-13.514	-16.318	-13.509	-13.509	1.90189
FBgn0038811	FBgn0038811	CG4159	0.53383	-4.7338	-14.033	-13.502	-13.502	1.51045
FBgn0037834	FBgn0037834	Art1	-2.0171	-9.8494	-14.518	-13.495	-13.495	1.95662
FBgn0086444	FBgn0086444	l(2)37Cb	-3.7029	-5.0971	-13.494	-13.752	-13.494	1.29931
FBgn0021760	FBgn0021760	chb	-4.1038	-1.9568	-13.795	-13.492	-13.492	1.36319
FBgn0037529	FBgn0037529	mRpS9	-4.7407	-15.043	-16.526	-13.485	-13.485	1.83368
FBgn0011672	FBgn0011672	Mvl	-12.893	-6.6581	-15.973	-13.485	-13.485	1.30943
FBgn0086129	FBgn0086129	snama	-5.3801	-14.533	-15.51	-13.469	-13.469	1.55378
FBgn0264816	FBgn0264816	koko	-8.6572	-4.6472	-13.466	-15.167	-13.466	1.17638
FBgn0040007	FBgn0040007	RpL38	-14.101	-0.91657	-13.67	-13.455	-13.455	3.0497
FBgn0020235	FBgn0020235	ATPsyngamma	-3.9569	-6.0842	-13.454	-13.893	-13.454	2.88371
FBgn0053123	FBgn0284253	CG33123	1.889	-6.4749	-13.453	-14.888	-13.453	1.65057
FBgn0001986	FBgn0001986	l(2)35Df	-11.762	-4.8802	-15.676	-13.448	-13.448	1.45797
FBgn0036213	FBgn0036213	RpL10Ab	-5.3021	-3.9402	-14.788	-13.445	-13.445	3.41891
FBgn0260991	FBgn0260991	Incenp	-6.4753	-11.17	-14.794	-13.432	-13.432	1.85451
FBgn0015544	FBgn0015544	spag	1.5233	-5.6072	-13.43	-14.196	-13.43	1.27811
FBgn0032059	FBgn0032059	PrBP	-6.4738	-7.8704	-14.782	-13.425	-13.425	1.48664
FBgn0004107	FBgn0004107	Cdk2	-11.803	-11.155	-14.422	-13.423	-13.423	1.75354
FBgn0037892	FBgn0037892	mRpL40	-6.7329	-13.464	-13.406	-15.249	-13.406	1.53448
FBgn0030478	FBgn0030478	CG1640	-4.5263	-7.1037	-14.646	-13.405	-13.405	1.62662
FBgn0050085	FBgn0050085	Rif1	-3.7209	-4.5941	-13.393	-14.66	-13.393	1.77015
FBgn0051126	FBgn0051126	CG31126	-2.0137	-3.9444	-15.3	-13.392	-13.392	1.56063
FBgn0001961	FBgn0001961	Arpc1	0.31549	0.97371	-14.076	-13.392	-13.392	2.514
FBgn0261065	FBgn0261065	Cpsf73	1.446	-1.4965	-13.354	-14.874	-13.354	1.34228
FBgn0038808	FBgn0038808	Srp14	-5.7827	0.99419	-13.894	-13.349	-13.349	1.60661
FBgn0037608	FBgn0037608	mRpL19	1.7741	-13.573	-13.349	-14.828	-13.349	1.85332
FBgn0037942	FBgn0037942	CG14721	-4.1467	-9.7949	-14.763	-13.337	-13.337	1.22065
FBgn0026430	FBgn0026430	Grip84	-1.6741	3.9216	-15.311	-13.33	-13.33	1.27874
FBgn0033485	FBgn0033485	RpLP0-like	-10.347	-2.7642	-14.617	-13.327	-13.327	2.29771
FBgn0250850	FBgn0250850	rig	0.03347	-15.663	-13.595	-13.323	-13.323	1.44737
FBgn0032475	FBgn0032475	Sfmbt	-1.8346	-10.285	-13.826	-13.317	-13.317	1.34536
FBgn0261403	FBgn0261403	sxc	-1.0769	3.8523	-14.66	-13.307	-13.307	1.65274
FBgn0010280	FBgn0010280	Taf4	-9.8415	-6.7624	-13.29	-14.757	-13.29	1.56928
FBgn0039302	FBgn0039302	Nup358	-8.0592	3.4306	-14.112	-13.276	-13.276	1.72996
FBgn0085212	FBgn0085212	CG34183	-10.247	3.3045	-15.417	-13.269	-13.269	1.00771
FBgn0263603	FBgn0263603	Zn72D	-7.767	-3.4743	-14.346	-13.269	-13.269	1.38039
FBgn0001330	FBgn0001330	kz	-1.8005	-11.792	-13.265	-14.627	-13.265	1.0544
FBgn0259168	FBgn0259168	mnb	-3.5002	-3.9629	-13.364	-13.259	-13.259	1.25836
FBgn0039004	FBgn0039004	Nup133	-0.71021	-0.72053	-13.253	-14.444	-13.253	1.54075
FBgn0261112	FBgn0261112	APP-BP1	-11.721	-11.449	-13.237	-17.389	-13.237	1.1624
FBgn0015031	FBgn0015031	cype	0.22083	-1.9266	-15.539	-13.235	-13.235	2.61167
FBgn0261792	FBgn0261792	snRNP-U1-C	-0.53403	-10.29	-14.927	-13.231	-13.231	1.74044
FBgn0002783	FBgn0002783	mor	0.74284	-3.5466	-13.475	-13.224	-13.224	2.08142
FBgn0031713	FBgn0031713	CG7277	0.31172	-7.7783	-14.259	-13.216	-13.216	1.56073
FBgn0053158	FBgn0053158	CG33158	-2.2351	-0.40911	-14.014	-13.212	-13.212	1.11093
FBgn0011205	FBgn0011205	fbl	-4.7183	0.90103	-14.026	-13.207	-13.207	1.60184
FBgn0015778	FBgn0015778	rin	-3.999	-3.411	-15.943	-13.204	-13.204	2.37288
FBgn0022069	FBgn0022069	Nnp-1	-1.8653	-3.7755	-14.645	-13.194	-13.194	1.58552
FBgn0028690	FBgn0028690	Rpn5	-4.7698	2.2714	-14.948	-13.179	-13.179	2.3931
FBgn0039218	FBgn0039218	Rpb10	1.5288	-7.5435	-13.219	-13.176	-13.176	1.95265
FBgn0033059	FBgn0284246	CG7845	-3.4374	-0.66503	-14.014	-13.168	-13.168	1.73363
FBgn0262716	FBgn0262716	Arp3	-10.57	-4.6056	-16.159	-13.166	-13.166	2.51721
FBgn0053217	FBgn0053217	CG33217	-7.7704	-7.0732	-15.907	-13.159	-13.159	1.017
FBgn0260222	FBgn0260222	CG42496	-5.972	-11.055	-14.587	-13.159	-13.159	1.8602
FBgn0261286	FBgn0261286	Mat89Ba	-1.8423	-5.6444	-17.502	-13.155	-13.155	1.17745
FBgn0002775	FBgn0002775	msl-3	-3.0991	-7.1077	-13.15	-13.27	-13.15	1.15742
FBgn0034919	FBgn0034919	CG5569	-2.66	-3.2298	-16.517	-13.149	-13.149	1.24356
FBgn0052479	FBgn0052479	Usp10	-5.5134	-10.913	-13.991	-13.148	-13.148	1.38522
FBgn0035025	FBgn0035025	uri	-3.1234	-5.9342	-15.612	-13.144	-13.144	1.18611
FBgn0028331	FBgn0028331	l(1)G0289	-10.079	-7.0867	-13.144	-14.855	-13.144	2.63937
FBgn0010356	FBgn0010356	Taf5	-2.3545	0.65415	-13.129	-13.263	-13.129	1.46933
FBgn0031951	FBgn0031951	r2d2	-10.652	-5.6899	-15.479	-13.125	-13.125	1.47287
FBgn0037741	FBgn0037741	CG16908	-0.47846	0.22184	-13.124	-14.291	-13.124	0.767409
FBgn0033050	FBgn0033050	Pngl	-4.0358	-11.405	-13.235	-13.122	-13.122	1.72718
FBgn0040228	FBgn0040228	DCTN5-p25	-5.6393	-11.981	-13.218	-13.122	-13.122	1.34521
FBgn0035142	FBgn0035142	Hipk	2.5703	-8.6047	-14.469	-13.118	-13.118	2.07425
FBgn0261109	FBgn0261109	mrn	-0.59897	-5.65	-13.115	-16.593	-13.115	1.11
FBgn0022764	FBgn0022764	Sin3A	-5.8373	-8.4001	-13.114	-15.506	-13.114	1.59656
FBgn0010612	FBgn0010612	ATPsynG	-15.083	1.8393	-15.94	-13.111	-13.111	2.32469
FBgn0020443	FBgn0020443	Elf	-1.9111	1.0132	-13.484	-13.11	-13.11	2.07048
FBgn0086357	FBgn0086357	Sec61alpha	-7.1429	-1.2341	-15.465	-13.1	-13.1	2.18215
FBgn0002921	FBgn0002921	Atpalpha	-7.3057	-13.94	-13.1	-15.531	-13.1	2.31622
FBgn0267350	FBgn0267350	PI4KIIIalpha	-8.9609	-10.133	-13.792	-13.092	-13.092	1.27898
FBgn0031606	FBgn0031606	CG15439	-0.078692	-5.8397	-13.948	-13.078	-13.078	1.16502
FBgn0036356	FBgn0036356	CG10222	-7.0623	-5.977	-13.078	-15.39	-13.078	0.980679
FBgn0261850	FBgn0261850	Xpd	2.2995	3.9245	-16.283	-13.072	-13.072	1.44731
FBgn0052626	FBgn0052626	AMPdeam	-2.4192	0.85203	-13.066	-13.142	-13.066	1.59885
FBgn0013347	FBgn0013347	TfIIA-S	-12.217	-6.8026	-13.062	-13.22	-13.062	2.33793
FBgn0022023	FBgn0022023	eIF-3p40	-7.9914	-4.4909	-13.05	-13.119	-13.05	2.6042
FBgn0035722	FBgn0035722	CG10075	-2.5548	-2.609	-13.042	-14.586	-13.042	1.50743
FBgn0037293	FBgn0037293	CG12007	3.305	-12.28	-14.288	-13.041	-13.041	1.54229
FBgn0011802	FBgn0011802	Gem3	2.2085	-6.5156	-13.041	-13.783	-13.041	0.779037
FBgn0030034	FBgn0030034	CG10555	-0.49222	-4.6525	-16.329	-13.036	-13.036	1.44318
FBgn0032515	FBgn0032515	loqs	-3.2289	-3.9493	-13.035	-13.482	-13.035	0.850407
FBgn0035149	FBgn0035149	MED30	-3.9227	1.9921	-14.36	-13.034	-13.034	2.05847
FBgn0000319	FBgn0000319	Chc	-8.6672	-6.2797	-13.017	-14.417	-13.017	2.29343
FBgn0029134	FBgn0029134	Prosbeta5	-1.0463	-9.1591	-14.902	-13.015	-13.015	2.49379
FBgn0038925	FBgn0038925	Cchl	-0.6421	-0.024158	-16.799	-13.013	-13.013	1.8302
FBgn0027378	FBgn0027378	MRG15	-11.104	-13.006	-13.009	-13.888	-13.009	1.63982
FBgn0015621	FBgn0015621	Clp	-3.8219	-4.3025	-14.246	-13.004	-13.004	1.46512
FBgn0003321	FBgn0003321	sbr	-19.13	-15.783	-13	-13.763	-13	1.34585
FBgn0029785	FBgn0029785	RpL35	-7.4532	-7.4131	-13	-13.433	-13	3.32145
FBgn0038234	FBgn0038234	mRpL11	-7.5471	0.55725	-14.784	-12.999	-12.999	1.27292
FBgn0044510	FBgn0287187	mRpS5	-5.5598	-7.6713	-15.429	-12.992	-12.992	1.76887
FBgn0022097	FBgn0022097	Vha36-1	-1.33	-8.5307	-16.091	-12.984	-12.984	2.39343
FBgn0024330	FBgn0024330	MED6	-0.93345	-2.8935	-14.266	-12.977	-12.977	1.52275
FBgn0033928	FBgn0033928	Arc2	-2.0158	-2.5189	-13.696	-12.969	-12.969	1.77229
FBgn0261573	FBgn0261573	CoRest	-5.6332	-2.3347	-16.146	-12.965	-12.965	1.30125
FBgn0023514	FBgn0023514	CG14805	-6.8904	-2.7467	-12.963	-14.677	-12.963	1.91224
FBgn0001989	FBgn0001989	ND-B17	-2.2801	2.0998	-14.512	-12.96	-12.96	2.00915
FBgn0029503	FBgn0029503	CHORD	1.0673	-10.039	-12.959	-15.534	-12.959	1.41957
FBgn0036488	FBgn0036488	CG6878	-5.7222	2.6884	-16.519	-12.958	-12.958	1.63105
FBgn0267976	FBgn0267976	Tim23	-5.0712	-2.2292	-14.144	-12.949	-12.949	2.22274
FBgn0032725	FBgn0032725	Nedd8	-0.60732	-2.3956	-13.938	-12.939	-12.939	1.73616
FBgn0013269	FBgn0013269	FK506-bp1	-2.0965	-4.1488	-13.381	-12.917	-12.917	3.0583
FBgn0000053	FBgn0000053	ade3	-4.6965	1.1156	-12.894	-13.063	-12.894	1.49327
FBgn0016698	FBgn0016698	Ptpa	-1.9005	-5.6819	-13.689	-12.887	-12.887	1.40542
FBgn0014127	FBgn0014127	barr	0.51677	3.8009	-13.094	-12.887	-12.887	1.33499
FBgn0029858	FBgn0029858	CG15896	-2.1369	-5.9684	-12.886	-15.174	-12.886	0.920206
FBgn0030407	FBgn0030407	CG2543	-4.1882	-10.091	-12.873	-13.458	-12.873	0.336956
FBgn0050100	FBgn0050100	CG30100	-1.4033	-8.6234	-16.794	-12.869	-12.869	1.29524
FBgn0000662	FBgn0000662	fl(2)d	-1.6612	5.306	-13.05	-12.869	-12.869	1.90419
FBgn0030480	FBgn0030480	Tim9a	-1.2515	-4.041	-15.499	-12.856	-12.856	1.93931
FBgn0022787	FBgn0022787	Hel89B	-3.5388	-9.0774	-12.831	-14.81	-12.831	1.58257
FBgn0052576	FBgn0052576	CG32576	-7.1253	-5.787	-12.824	-16.685	-12.824	1.30257
FBgn0034579	FBgn0034579	mRpL54	-2.6837	-6.1823	-15.122	-12.821	-12.821	1.56314
FBgn0003268	FBgn0003268	rod	-6.9306	9.2127	-12.82	-13.52	-12.82	1.28443
FBgn0266452	FBgn0266452	CTPsyn	-6.2835	0.44324	-12.814	-14.352	-12.814	1.32243
FBgn0026479	FBgn0026479	Drp1	-5.2907	-8.1174	-12.811	-12.938	-12.811	1.71355
FBgn0015615	FBgn0015615	SMC3	-3.9563	0.20801	-13.583	-12.804	-12.804	1.54815
FBgn0011361	FBgn0011361	ND-ACP	-5.9274	-9.992	-13.974	-12.796	-12.796	2.35307
FBgn0038387	FBgn0038387	blp	-0.57443	-9.4004	-12.792	-17.214	-12.792	1.33814
FBgn0036990	FBgn0036990	mRpL15	-9.0759	-8.8806	-13.66	-12.787	-12.787	1.31288
FBgn0039254	FBgn0039254	Nmnat	-7.896	-8.4196	-16.319	-12.784	-12.784	1.05792
FBgn0034975	FBgn0034975	enok	-1.963	-5.1216	-14.419	-12.779	-12.779	1.19412
FBgn0033669	FBgn0033669	PI31	-6.293	18.717	-12.775	-14.166	-12.775	2.11346
FBgn0010416	FBgn0010416	TH1	-2.8087	6.8961	-13.018	-12.773	-12.773	1.72575
FBgn0039654	FBgn0039654	Brd8	-2.6183	-6.001	-15.335	-12.763	-12.763	1.53928
FBgn0011771	FBgn0011771	Hem	-0.34577	-8.3911	-12.76	-12.804	-12.76	1.48689
FBgn0032679	FBgn0284256	bsf	-2.4188	-10.181	-13.856	-12.755	-12.755	1.65147
FBgn0001612	FBgn0001612	Grip91	-8.087	-4.0784	-12.738	-12.94	-12.738	1.03998
FBgn0015402	FBgn0015402	ksr	-5.3152	5.0537	-12.738	-14.601	-12.738	1.06861
FBgn0261797	FBgn0261797	Dhc64C	-0.60826	4.2625	-13.406	-12.737	-12.737	1.17638
FBgn0034537	FBgn0034537	DMAP1	-2.5958	2.7053	-12.736	-12.818	-12.736	1.62241
FBgn0037610	FBgn0037610	CG8043	-4.3572	-15.204	-15.031	-12.734	-12.734	1.17975
FBgn0262116	FBgn0262116	RNASEK	-9.299	-6.0563	-12.731	-13.208	-12.731	1.69028
FBgn0020305	FBgn0020305	dbe	-2.3101	-2.7937	-12.729	-15.165	-12.729	1.64728
FBgn0027567	FBgn0027567	CG8108	-4.5835	-8.0653	-15.516	-12.707	-12.707	2.5136
FBgn0033902	FBgn0033902	Tango7	-0.056699	9.5585	-12.707	-16.952	-12.707	2.42473
FBgn0001491	FBgn0001491	l(1)10Bb	-5.3501	2.6042	-16.092	-12.695	-12.695	1.84714
FBgn0017578	FBgn0017578	Max	-1.4444	4.548	-13.985	-12.684	-12.684	1.72115
FBgn0003514	FBgn0003514	sqh	-3.7525	-3.7084	-12.682	-13.229	-12.682	3.03203
FBgn0261618	FBgn0261618	larp	-0.61477	-5.8432	-12.681	-13.7	-12.681	1.92947
FBgn0030787	FBgn0030787	CG9609	-5.4584	-2.8844	-13.966	-12.675	-12.675	0.972969
FBgn0036804	FBgn0036804	Sgf11	-10.19	3.5099	-12.666	-15.504	-12.666	1.91142
FBgn0030241	FBgn0030241	feo	-4.5811	-6.0679	-12.65	-14.411	-12.65	1.85633
FBgn0259139	FBgn0259139	glo	1.2888	-7.3102	-15.4	-12.64	-12.64	2.03323
FBgn0014411	FBgn0014411	Vps26	-3.0291	-4.2305	-14.747	-12.632	-12.632	1.73878
FBgn0036258	FBgn0036258	CG5642	-2.164	-3.7024	-12.632	-15.097	-12.632	2.1585
FBgn0085208	FBgn0085208	CG34179	-2.4608	-8.1956	-14.047	-12.628	-12.628	1.07574
FBgn0035890	FBgn0035890	CG13667	-4.1448	-3.5942	-13.797	-12.627	-12.627	0.972792
FBgn0034576	FBgn0034576	ND-B14.7	-1.5516	-0.18617	-15.006	-12.62	-12.62	2.00404
FBgn0052099	FBgn0052099	CG32099	-1.5554	-13.903	-12.62	-13.3	-12.62	0.90489
FBgn0034232	FBgn0034232	CG4866	-3.3157	-2.5572	-12.604	-16.895	-12.604	1.3802
FBgn0032033	FBgn0032033	CG13392	-2.6823	-7.8813	-12.896	-12.598	-12.598	0.927798
FBgn0003963	FBgn0003963	ush	-4.6253	-3.5517	-14.452	-12.596	-12.596	1.76874
FBgn0038224	FBgn0038224	ATPsynE	-8.3247	-3.3817	-12.578	-13.344	-12.578	1.9333
FBgn0004556	FBgn0004556	Dbp73D	0.71606	-3.2722	-12.73	-12.577	-12.577	1.45275
FBgn0024352	FBgn0024352	Stip1	NA	2.8605	-12.607	-12.573	-12.573	1.35687
FBgn0027786	FBgn0027786	Mtch	-15.214	-11.023	-12.573	-13.352	-12.573	1.68589
FBgn0010770	FBgn0010770	ppan	-8.8855	1.9246	-12.558	-13.547	-12.558	1.96678
FBgn0035323	FBgn0035323	CG13807	-5.6491	0.47574	-12.558	-12.771	-12.558	2.24654
FBgn0036569	FBgn0036569	CG5414	-8.8523	-2.4002	-18.12	-12.548	-12.548	0.643911
FBgn0267975	FBgn0267975	vib	-5.6257	-3.943	-14.864	-12.546	-12.546	1.53161
FBgn0261068	FBgn0261068	LSm7	-6.2963	-11.678	-12.545	-16.055	-12.545	1.75939
FBgn0000617	FBgn0000617	e(y)1	-4.4311	-6.3362	-13.99	-12.53	-12.53	1.67598
FBgn0259199	FBgn0259199	Snup	-8.7144	-9.6992	-14.81	-12.523	-12.523	0.530081
FBgn0085346	FBgn0085346	CG34317	-2.7401	-10.093	-14.109	-12.51	-12.51	-1.97839
FBgn0031361	FBgn0031361	CG17652	-2.0757	1.9739	-12.508	-15.179	-12.508	1.35895
FBgn0040227	FBgn0040227	eIF-3p66	0.28147	0.92903	-16.42	-12.496	-12.496	2.23545
FBgn0003275	FBgn0003275	RpII18	1.257	-11.23	-15.544	-12.491	-12.491	2.75075
FBgn0033740	FBgn0033740	dgt5	-7.2414	-7.8381	-12.836	-12.475	-12.475	1.33809
FBgn0033816	FBgn0033816	CG4679	-4.4488	-9.3727	-12.585	-12.474	-12.474	1.6799
FBgn0010812	FBgn0010812	unc-45	-8.5085	3.3019	-14.34	-12.443	-12.443	1.4995
FBgn0022724	FBgn0022724	Taf8	-8.3386	3.2295	-13.432	-12.44	-12.44	0.976858
FBgn0085229	FBgn0085229	CG34200	-1.5659	-8.3864	-14.228	-12.433	-12.433	2.46103
FBgn0259990	FBgn0259990	CG42487	-0.36884	-0.42423	-13.186	-12.433	-12.433	1.17102
FBgn0004227	FBgn0004227	nonA	-4.019	-10.634	-15.637	-12.419	-12.419	1.69291
FBgn0016762	FBgn0016762	angel	-2.1032	-5.8638	-12.411	-12.465	-12.411	1.12378
FBgn0261881	FBgn0261881	l(2)35Be	1.0465	1.5626	-13.28	-12.4	-12.4	1.55642
FBgn0035827	FBgn0035827	Srp9	-1.1767	2.7178	-12.391	-14.348	-12.391	1.70162
FBgn0266410	FBgn0266410	CG45050	-8.7834	-2.9667	-12.379	-13.317	-12.379	1.61289
FBgn0033261	FBgn0033261	udd	-6.8996	2.2964	-12.375	-13.608	-12.375	1.41049
FBgn0035872	FBgn0035872	CG7185	-6.4548	-7.1899	-13.128	-12.369	-12.369	1.89247
FBgn0032728	FBgn0032728	Tango6	3.7811	-5.843	-12.369	-12.861	-12.369	0.752908
FBgn0033762	FBgn0033762	ZnT49B	-0.35289	-9.3434	-12.367	-13.984	-12.367	1.35371
FBgn0001990	FBgn0001990	wek	-2.2745	0.18491	-12.777	-12.366	-12.366	1.24213
FBgn0037102	FBgn0037102	CRIF	-5.8981	-3.6011	-14.511	-12.364	-12.364	2.06254
FBgn0036314	FBgn0036314	CG10754	-3.9328	-6.906	-13.807	-12.361	-12.361	1.60841
FBgn0037087	FBgn0037087	CG7519	-3.2421	-10.154	-14.638	-12.36	-12.36	1.93375
FBgn0002466	FBgn0002466	sti	-0.98862	5.6911	-14.668	-12.357	-12.357	1.87101
FBgn0053303	FBgn0053303	CG33303	-5.5362	-11.234	-14.41	-12.351	-12.351	2.3407
FBgn0035423	FBgn0035423	CG17737	-19.51	-11.296	-14.44	-12.345	-12.345	2.80025
FBgn0035640	FBgn0035640	mad2	-5.817	2.3751	-14.181	-12.336	-12.336	1.96541
FBgn0261955	FBgn0261955	kdn	-2.4341	-2.1998	-12.331	-12.713	-12.331	2.12714
FBgn0025781	FBgn0025781	Cdc16	-0.095163	-1.4552	-13.764	-12.325	-12.325	0.886972
FBgn0038118	FBgn0038118	timeout	0.40821	-8.9781	-12.999	-12.321	-12.321	1.26702
FBgn0037728	FBgn0037728	CG16817	1.2308	-7.4868	-12.843	-12.32	-12.32	2.94715
FBgn0030858	FBgn0030858	IntS2	-8.3932	-2.3626	-12.319	-14.686	-12.319	1.33358
FBgn0260987	FBgn0260987	vtd	-6.1761	-4.4843	-12.935	-12.317	-12.317	1.48544
FBgn0032346	FBgn0032346	Csl4	-4.3514	3.6886	-12.303	-13.773	-12.303	1.3072
FBgn0010269	FBgn0010269	Dsor1	-7.8825	-3.5678	-18.802	-12.283	-12.283	1.26638
FBgn0263231	FBgn0263231	bel	-4.9557	0.96328	-12.279	-12.812	-12.279	2.00864
FBgn0037707	FBgn0037707	RnpS1	-0.70017	-10.296	-13.693	-12.275	-12.275	1.84394
FBgn0262559	FBgn0262559	Mdh2	-6.769	-9.2829	-12.266	-14.458	-12.266	1.85739
FBgn0003074	FBgn0003074	Pgi	2.4897	0.16344	-15.67	-12.259	-12.259	1.70562
FBgn0010340	FBgn0010340	140up	-2.3332	-3.876	-12.928	-12.251	-12.251	0.865423
FBgn0011742	FBgn0011742	Arp2	-10.739	-7.2474	-12.25	-14.191	-12.25	1.95456
FBgn0051145	FBgn0051145	CG31145	-2.7376	-1.378	-13.428	-12.249	-12.249	2.13723
FBgn0031781	FBgn0284255	Arpc4	2.6383	2.1802	-13.139	-12.226	-12.226	2.53725
FBgn0030460	FBgn0030460	CG2453	-3.7492	-4.3411	-12.222	-13.348	-12.222	1.42987
FBgn0051523	FBgn0051523	CG31523	-4.8505	3.5305	-15.29	-12.22	-12.22	2.34038
FBgn0037822	FBgn0037822	CG14683	-2.0332	-4.0956	-12.217	-14.664	-12.217	2.0106
FBgn0004652	FBgn0004652	fru	-8.9534	-4.834	-12.207	-12.58	-12.207	1.7805
FBgn0004395	FBgn0004395	unk	-0.51192	0.31605	-12.199	-13.688	-12.199	1.43885
FBgn0015396	FBgn0015396	jumu	-1.2998	-9.2631	-12.177	-12.221	-12.177	1.63482
FBgn0034921	FBgn0034921	DCP1	-13.362	-7.2324	-12.168	-12.409	-12.168	1.41394
FBgn0052350	FBgn0052350	Vps11	-7.9917	-4.3004	-15.675	-12.151	-12.151	0.955067
FBgn0039240	FBgn0039240	CG3744	-0.75206	-6.5138	-12.153	-12.15	-12.15	1.246
FBgn0262656	FBgn0262656	Myc	-7.8318	5.1314	-12.149	-16.446	-12.149	1.81961
FBgn0034307	FBgn0034307	CG10914	-1.8395	3.1279	-14.391	-12.142	-12.142	0.968519
FBgn0040929	FBgn0040929	CG12659	-7.1208	0.69616	-12.142	-12.322	-12.142	0.621226
FBgn0033062	FBgn0033062	Ars2	-4.6303	-7.5256	-14.774	-12.137	-12.137	1.92782
FBgn0010355	FBgn0010355	Taf1	-5.991	-10.245	-12.135	-12.643	-12.135	1.34442
FBgn0061359	FBgn0061359	CG33671	0.52145	-2.0593	-12.133	-13.048	-12.133	1.43724
FBgn0052856	FBgn0052856	CG32856	-0.9482	4.22	-13.319	-12.128	-12.128	1.23541
FBgn0030276	FBgn0030276	Dlic	-5.3174	-4.976	-14.325	-12.108	-12.108	1.51186
FBgn0035334	FBgn0035334	CG8993	-0.81609	-13.934	-14.328	-12.098	-12.098	2.20385
FBgn0267487	FBgn0267487	Ptp61F	-0.52095	-1.553	-14.001	-12.096	-12.096	1.54419
FBgn0039016	FBgn0039016	Dcr-1	-1.9372	-8.3426	-14.156	-12.09	-12.09	0.970964
FBgn0015829	FBgn0015829	TfIIEbeta	-1.6554	-0.84817	-12.089	-13.182	-12.089	1.5084
FBgn0030321	FBgn0030321	CG1703	-10.498	-12.889	-15.22	-12.084	-12.084	1.91495
FBgn0027548	FBgn0027548	nito	3.0019	-8.5265	-12.076	-13.135	-12.076	1.4914
FBgn0037098	FBgn0037098	Wnk	-3.8137	-3.372	-15.501	-12.075	-12.075	1.09442
FBgn0011715	FBgn0011715	Snr1	-3.439	6.5609	-12.955	-12.067	-12.067	1.79502
FBgn0030572	FBgn0030572	mRpS25	-6.9287	2.3311	-12.343	-12.066	-12.066	1.78083
FBgn0029992	FBgn0029992	Upf2	-6.9145	-3.1062	-13.179	-12.049	-12.049	1.09498
FBgn0015929	FBgn0015929	dpa	-0.9377	1.5084	-12.046	-13.287	-12.046	1.78176
FBgn0036615	FBgn0283681	Tcs3	-5.2767	-8.8733	-14.507	-12.028	-12.028	1.15063
FBgn0032168	FBgn0032168	CG13126	-6.2565	-0.57653	-14.595	-12.02	-12.02	1.20655
FBgn0031057	FBgn0031057	Ubqn	-0.72695	-10.606	-14.822	-12.017	-12.017	1.90818
FBgn0023519	FBgn0023519	mRpL16	-1.6606	6.434	-12.722	-12.016	-12.016	1.89231
FBgn0029867	FBgn0029867	CG3847	-0.26813	-1.1715	-12.476	-12.006	-12.006	1.78367
FBgn0033081	FBgn0033081	geminin	-10.156	6.3199	-11.987	-12.501	-11.987	2.42043
FBgn0035374	FBgn0035374	mRpS35	1.9769	-0.68575	-12.491	-11.982	-11.982	1.86417
FBgn0035107	FBgn0035107	mri	-5.5394	-4.6654	-13.323	-11.981	-11.981	1.58582
FBgn0039241	FBgn0039241	CG11089	-0.39311	6.3759	-12.373	-11.981	-11.981	1.21302
FBgn0260855	FBgn0260855	Sec22	-2.1263	-2.6676	-12.564	-11.969	-11.969	1.72314
FBgn0035707	FBgn0286051	CG8368	-2.0694	-9.7901	-13.277	-11.966	-11.966	1.42076
FBgn0027779	FBgn0027779	VhaSFD	-0.924	-0.10668	-13.74	-11.957	-11.957	1.77444
FBgn0003462	FBgn0003462	Sod	-6.5658	3.7002	-13.826	-11.95	-11.95	2.20043
FBgn0005596	FBgn0005596	yem	-2.4513	2.3938	-11.95	-12.118	-11.95	1.16324
FBgn0037609	FBgn0037609	CG9773	-0.7639	2.0907	-13.51	-11.949	-11.949	1.62058
FBgn0026259	FBgn0026259	eIF5B	-1.1587	2.5809	-12.795	-11.947	-11.947	1.9861
FBgn0030406	FBgn0030406	CG1463	-6.9421	-1.9983	-14.082	-11.941	-11.941	1.40131
FBgn0037328	FBgn0037328	RpL35A	-5.9914	3.3169	-11.94	-14.792	-11.94	3.16006
FBgn0031047	FBgn0031047	Rcd-1	-1.3673	-10.207	-11.939	-13.863	-11.939	1.90428
FBgn0033570	FBgn0033570	ND-B14	1.2427	-1.2402	-12.554	-11.936	-11.936	1.96209
FBgn0010287	FBgn0010287	Trf	-1.5226	-6.5308	-13.155	-11.933	-11.933	1.1771
FBgn0004656	FBgn0004656	fs(1)h	-14.128	-2.4354	-11.928	-13.122	-11.928	1.51234
FBgn0035209	FBgn0035209	msd1	-1.3685	-1.2633	-12.227	-11.922	-11.922	2.12889
FBgn0027085	FBgn0027085	Aats-leu	-4.9408	-4.5633	-14.245	-11.92	-11.92	1.27858
FBgn0036184	FBgn0036184	PCID2	-5.3239	0.48335	-13.627	-11.919	-11.919	1.06799
FBgn0038499	FBgn0038499	Brf	-0.43141	-6.9736	-13.897	-11.912	-11.912	1.5064
FBgn0015664	FBgn0015664	Dref	-1.7704	-11.12	-14.947	-11.911	-11.911	1.49658
FBgn0010352	FBgn0010352	Nc73EF	-1.571	-1.4831	-15.749	-11.906	-11.906	2.03317
FBgn0023512	FBgn0023512	eIF2B-epsilon	-0.76851	-4.616	-12.892	-11.901	-11.901	1.66074
FBgn0036733	FBgn0036733	U4-U6-60K	-1.3217	-2.7207	-11.899	-13.146	-11.899	1.30789
FBgn0039303	FBgn0039303	CG11857	-0.37984	-13.525	-11.894	-12.198	-11.894	2.05843
FBgn0024509	FBgn0024509	Sec13	-3.3806	-5.3385	-13.284	-11.891	-11.891	2.37635
FBgn0026324	FBgn0026324	Taf10b	-0.27435	-11.96	-12.55	-11.886	-11.886	1.76788
FBgn0033540	FBgn0033540	Elp2	-1.8985	-1.2816	-11.877	-14.312	-11.877	1.29479
FBgn0026143	FBgn0026143	CDC45L	-3.8513	-14.422	-11.861	-14.513	-11.861	1.39379
FBgn0033989	FBgn0033989	CG7639	-1.7561	-1.0562	-11.859	-13.156	-11.859	1.23249
FBgn0010621	FBgn0010621	Cct5	-8.6922	-0.50221	-12.613	-11.847	-11.847	2.71648
FBgn0054001	FBgn0054001	CG34001	-2.5959	-3.084	-11.842	-12.45	-11.842	0.578777
FBgn0032595	FBgn0032595	CG17996	-0.07113	2.4235	-13.948	-11.837	-11.837	1.73471
FBgn0261608	FBgn0261608	RpL37A	NA	-6.2242	-11.833	-16.269	-11.833	1.35687
FBgn0038058	FBgn0038058	CG5608	-6.3524	-0.46218	-13.779	-11.831	-11.831	1.00964
FBgn0038474	FBgn0038474	mRpS11	-7.2217	-3.5454	-15.064	-11.815	-11.815	1.3816
FBgn0024364	FBgn0024364	CG11417	0.57089	-1.1541	-11.912	-11.815	-11.815	1.85202
FBgn0027951	FBgn0027951	MTA1-like	-8.5638	5.8431	-12.531	-11.814	-11.814	1.76096
FBgn0261019	FBgn0261019	moi	0.13305	2.1886	-12.662	-11.805	-11.805	1.0411
FBgn0029175	FBgn0029175	Ext2	-1.9856	4.8893	-11.813	-11.804	-11.804	0.989024
FBgn0011284	FBgn0011284	RpS4	-13.444	1.1386	-14.662	-11.789	-11.789	3.293
FBgn0053230	FBgn0053230	CG33230	-5.5685	-7.6929	-11.933	-11.784	-11.784	1.22121
FBgn0038274	FBgn0038274	Nup93-2	-5.9408	-4.7134	-11.784	-14.641	-11.784	1.47869
FBgn0261268	FBgn0261268	Cul3	-12.835	-7.8991	-11.783	-12.89	-11.783	1.51368
FBgn0033185	FBgn0033185	CG1603	-9.8306	-5.2339	-11.774	-12.066	-11.774	1.43936
FBgn0023527	FBgn0023527	CG3071	-8.5663	-10.4	-12.539	-11.765	-11.765	1.7093
FBgn0032988	FBgn0032988	Tif-IA	-11.273	-2.8166	-14.343	-11.748	-11.748	1.72287
FBgn0037369	FBgn0037369	CG2100	-5.8352	1.2128	-11.748	-11.874	-11.748	1.38487
FBgn0035207	FBgn0035207	CG9153	-1.892	-1.7786	-12.553	-11.746	-11.746	1.62336
FBgn0036641	FBgn0036641	Smn	-3.6428	-10.85	-12.291	-11.737	-11.737	2.02181
FBgn0032486	FBgn0032486	CG5705	-1.8407	-2.9732	-13.332	-11.73	-11.73	1.17926
FBgn0086613	FBgn0086613	Ino80	-6.0358	-5.3668	-15.131	-11.726	-11.726	1.04262
FBgn0035272	FBgn0035272	mRpL46	-1.3031	-0.82967	-12.548	-11.723	-11.723	1.73075
FBgn0030610	FBgn0030610	CG9065	0.48066	-1.0835	-13.24	-11.721	-11.721	1.82105
FBgn0039125	FBgn0039125	Ndc1	-4.1977	-6.6587	-11.719	-13.103	-11.719	1.6274
FBgn0011741	FBgn0011741	Arp6	-8.1575	-14.121	-11.775	-11.714	-11.714	1.57027
FBgn0026575	FBgn0026575	hang	-5.7711	-10.998	-15.408	-11.704	-11.704	1.67939
FBgn0003459	FBgn0003459	stwl	-0.93465	-1.763	-11.698	-14.527	-11.698	0.909403
FBgn0260388	FBgn0260388	CG42514	-3.8035	4.5939	-12.694	-11.695	-11.695	1.6991
FBgn0004889	FBgn0004889	tws	-9.8167	-2.8933	-11.682	-11.979	-11.682	1.75036
FBgn0261641	FBgn0261641	CG42724	-3.6073	4.9483	-11.677	-11.711	-11.677	1.39811
FBgn0261976	FBgn0261976	Psf2	-16.313	-9.1094	-14.755	-11.664	-11.664	1.14999
FBgn0030306	FBgn0030306	Spase25	-9.6328	-1.0991	-14.06	-11.653	-11.653	1.99938
FBgn0259483	FBgn0259483	Mob4	-2.4775	-4.0065	-11.647	-12.861	-11.647	1.93776
FBgn0032236	FBgn0032236	mRpS7	-0.757	-6.0432	-12.877	-11.645	-11.645	1.71426
FBgn0039153	FBgn0039153	CG5463	-1.1262	-2.5003	-11.643	-14.515	-11.643	0.789385
FBgn0011509	FBgn0011509	SrpRbeta	1.6123	-11.211	-11.639	-13.79	-11.639	1.6856
FBgn0032979	FBgn0032979	Clamp	-3.0379	-7.2075	-11.624	-13.056	-11.624	1.76097
FBgn0263602	FBgn0263602	Tasp1	-1.3122	8.783	-11.616	-12.116	-11.616	0.903633
FBgn0260444	FBgn0260444	Not10	0.020957	-0.88923	-11.613	-11.892	-11.613	1.29344
FBgn0033520	FBgn0033520	Prx2540-1	-11.963	-10.063	-13.617	-11.609	-11.609	1.64863
FBgn0039175	FBgn0039175	beta-PheRS	-1.4727	-1.6053	-11.601	-13.739	-11.601	1.53854
FBgn0000221	FBgn0000221	brn	-0.49679	-1.2458	-11.6	-12.218	-11.6	1.59715
FBgn0031912	FBgn0283658	CG5261	-3.9077	-6.4068	-11.595	-11.824	-11.595	1.5671
FBgn0259203	FBgn0259203	CG42307	-11.087	-2.1954	-14.685	-11.588	-11.588	1.35992
FBgn0260401	FBgn0260401	MED9	-4.3296	-9.4321	-11.581	-13.169	-11.581	1.32256
FBgn0033373	FBgn0033373	CG8080	-0.47637	-0.78815	-14.789	-11.57	-11.57	1.47857
FBgn0023213	FBgn0023213	eIF4G	-3.6313	-4.3461	-12.624	-11.552	-11.552	1.84369
FBgn0036761	FBgn0036761	MED19	-0.12302	-2.2013	-11.544	-13.086	-11.544	1.49019
FBgn0260224	FBgn0260224	CG42498	-2.0534	-3.8404	-13.324	-11.543	-11.543	1.61254
FBgn0036581	FBgn0036581	MED10	-10.844	-0.46799	-14.614	-11.541	-11.541	1.59374
FBgn0001565	FBgn0001565	Hlc	-6.1934	-7.7897	-14.054	-11.534	-11.534	1.86238
FBgn0004888	FBgn0004888	Scsalpha	-7.0439	-4.8352	-11.534	-12.473	-11.534	2.19816
FBgn0039306	FBgn0039306	RIOK2	-3.7258	-6.8776	-11.676	-11.533	-11.533	1.4052
FBgn0037882	FBgn0037882	CG17187	1.7227	-15.941	-11.527	-13.088	-11.527	1.38803
FBgn0028837	FBgn0028837	CSN6	2.2029	15.467	-11.526	-12.286	-11.526	2.02803
FBgn0040011	FBgn0040011	Slmap	-6.976	-0.55322	-12.036	-11.524	-11.524	1.77832
FBgn0265434	FBgn0287873	zip	-1.125	-8.4952	-11.511	-14.208	-11.511	2.02535
FBgn0031764	FBgn0031764	CG9107	1.1003	-7.2188	-11.5	-13.441	-11.5	1.62551
FBgn0016031	FBgn0016031	lama	-0.54029	0.56833	-11.494	-11.639	-11.494	1.51736
FBgn0026433	FBgn0026433	Grip128	-0.39914	3.0341	-11.724	-11.49	-11.49	0.981001
FBgn0041174	FBgn0041174	Vhl	-0.94442	-2.0899	-12.301	-11.486	-11.486	0.811501
FBgn0030761	FBgn0030761	CG9784	-7.6845	0.24367	-12.054	-11.478	-11.478	1.19957
FBgn0050349	FBgn0050349	CG30349	-4.0957	-8.9225	-11.471	-13.764	-11.471	1.74881
FBgn0035405	FBgn0035405	CG15812	-3.9401	-6.3349	-11.463	-13.193	-11.463	1.39282
FBgn0017567	FBgn0017567	ND-23	-2.3994	4.5968	-15.902	-11.459	-11.459	2.15494
FBgn0005642	FBgn0005642	wdn	-3.3342	-0.40159	-16.177	-11.447	-11.447	1.24034
FBgn0039977	FBgn0039977	CG17454	-5.8296	-3.1534	-12.666	-11.432	-11.432	1.71637
FBgn0014388	FBgn0014388	sty	-2.3939	-4.8349	-13.827	-11.427	-11.427	2.62129
FBgn0000063	FBgn0000063	Mps1	-4.9159	-5.2197	-11.411	-12.995	-11.411	1.24558
FBgn0034231	FBgn0034231	APC10	-5.4558	4.3359	-13.81	-11.408	-11.408	1.16302
FBgn0031114	FBgn0031114	cactin	-1.6822	-10.046	-12.023	-11.406	-11.406	1.40063
FBgn0031436	FBgn0031436	ND-B17.2	1.8983	-15.089	-12.348	-11.396	-11.396	2.15007
FBgn0037530	FBgn0037530	EMC1	-0.76973	-4.891	-11.392	-14.328	-11.392	1.74601
FBgn0051510	FBgn0051510	CG31510	-3.7057	-5.7694	-12.473	-11.388	-11.388	0.934718
FBgn0265523	FBgn0265523	Smr	-2.2691	-4.0906	-11.903	-11.369	-11.369	1.04179
FBgn0052104	FBgn0052104	CG32104	1.7852	-5.4101	-12.102	-11.35	-11.35	0.495254
FBgn0010531	FBgn0010531	Ccs	-3.84	-4.1272	-11.35	-11.671	-11.35	1.56522
FBgn0004901	FBgn0004901	Prat	-7.5106	2.8206	-13.025	-11.337	-11.337	1.4941
FBgn0031357	FBgn0031357	mRpL48	0.12866	-3.3788	-12.115	-11.332	-11.332	1.4555
FBgn0002354	FBgn0002354	l(3)87Df	1.2289	1.9435	-12.595	-11.33	-11.33	1.41505
FBgn0011202	FBgn0011202	dia	-1.9004	-12.895	-11.321	-13.565	-11.321	1.24406
FBgn0024993	FBgn0024993	CG2662	-1.2324	5.6195	-13.915	-11.318	-11.318	0.865224
FBgn0037301	FBgn0037301	Mms19	-1.8864	-3.0684	-12.191	-11.31	-11.31	1.23466
FBgn0000382	FBgn0000382	csw	-6.4039	-0.44518	-13.674	-11.307	-11.307	1.33815
FBgn0260779	FBgn0260779	GatA	-2.1459	-4.1459	-11.702	-11.303	-11.303	1.19322
FBgn0039965	FBgn0039965	CG13865	-6.2384	-4.1531	-11.28	-11.279	-11.279	2.05742
FBgn0037667	FBgn0037667	CG16734	-9.7476	0.30979	-11.272	-13.643	-11.272	0.978807
FBgn0038964	FBgn0038964	Nop56	-3.2083	-3.7565	-11.269	-11.714	-11.269	2.36394
FBgn0038106	FBgn0038106	CG7488	-0.13059	0.25169	-11.258	-12.199	-11.258	1.64833
FBgn0014163	FBgn0014163	fax	-2.3912	0.81065	-12.057	-11.244	-11.244	3.13934
FBgn0024188	FBgn0024188	san	-13.914	-1.2563	-13.634	-11.24	-11.24	2.29392
FBgn0036685	FBgn0036685	CG6664	-3.2219	2.1979	-11.239	-11.278	-11.239	1.68234
FBgn0030092	FBgn0030092	fh	-0.49733	-6.86	-11.235	-12.599	-11.235	1.04914
FBgn0033883	FBgn0033883	CG16935	-8.3072	-1.4208	-16.526	-11.232	-11.232	1.30255
FBgn0011571	FBgn0285954	caz	-3.3973	-3.7841	-11.23	-12.294	-11.23	2.13085
FBgn0032258	FBgn0032258	CG7456	1.3908	2.1061	-12.57	-11.228	-11.228	1.66659
FBgn0053260	FBgn0053260	CG33260	-8.2959	-11.179	-12.867	-11.224	-11.224	0.598594
FBgn0011573	FBgn0011573	Cdc37	-2.0531	-11.123	-14.131	-11.222	-11.222	2.4634
FBgn0036850	FBgn0036850	Gem2	-1.7519	5.3335	-11.221	-12.099	-11.221	1.04027
FBgn0034065	FBgn0034065	Rrp42	-3.0229	-7.6084	-11.218	-12.088	-11.218	1.30526
FBgn0027615	FBgn0027615	CG6404	-0.77802	-2.6408	-12.267	-11.217	-11.217	1.1691
FBgn0028360	FBgn0028360	Cdc7	-1.4531	-5.0574	-12.724	-11.212	-11.212	1.28164
FBgn0025832	FBgn0025832	Fen1	-14.61	-17.27	-14.655	-11.211	-11.211	1.98296
FBgn0032390	FBgn0032390	dgt2	-4.3641	-2.0659	-11.208	-11.623	-11.208	1.45705
FBgn0033961	FBgn0033961	ND-B15	-0.30493	2.7993	-11.201	-11.533	-11.201	1.62672
FBgn0035960	FBgn0035960	CG4942	-5.621	-12.06	-11.442	-11.198	-11.198	0.375601
FBgn0010607	FBgn0010607	l(2)05714	-9.4498	1.4902	-12.486	-11.197	-11.197	1.51916
FBgn0275436	FBgn0275436	Aats-phe-m	-0.86952	-11.074	-11.346	-11.196	-11.196	1.4915
FBgn0033454	FBgn0033454	CG1671	1.8755	-5.3708	-15.275	-11.194	-11.194	1.64424
FBgn0030352	FBgn0030352	sicily	-1.0926	-3.3747	-12.232	-11.172	-11.172	1.35558
FBgn0033995	FBgn0033995	GPHR	-6.0474	-1.1269	-13.635	-11.168	-11.168	0.983372
FBgn0010315	FBgn0010315	CycD	-9.5295	-12.476	-15.196	-11.166	-11.166	1.29238
FBgn0032956	FBgn0032956	Cul2	0.85881	-7.4102	-11.166	-13.317	-11.166	1.90158
FBgn0027090	FBgn0027090	Aats-gln	-8.5789	-11.046	-11.165	-13.965	-11.165	1.80518
FBgn0030809	FBgn0030809	Ubr1	-7.3867	-9.0137	-11.163	-13.042	-11.163	1.48346
FBgn0037001	FBgn0037001	ND-39	-4.9259	3.8902	-11.16	-12.743	-11.16	2.09017
FBgn0037207	FBgn0037207	Mes2	-31.378	-3.4433	-11.63	-11.144	-11.144	2.06156
FBgn0061361	FBgn0061361	CG33786	-2.805	-4.6085	-11.138	-12.743	-11.138	1.71851
FBgn0035590	FBgn0035590	Prpk	-1.0052	-1.2502	-13.984	-11.133	-11.133	1.70089
FBgn0036030	FBgn0036030	CG6767	-7.9716	4.3376	-11.229	-11.129	-11.129	1.74823
FBgn0086895	FBgn0086895	pea	-3.6806	-7.9934	-13.768	-11.119	-11.119	1.29964
FBgn0265178	FBgn0265178	CG44243	-2.8071	-0.21419	-11.113	-12.129	-11.113	2.10384
FBgn0036772	FBgn0036772	CG5290	-3.9205	-0.19846	-11.111	-12.281	-11.111	1.27808
FBgn0263993	FBgn0263993	CG43736	-13.309	-5.0479	-12.959	-11.095	-11.095	1.32243
FBgn0086355	FBgn0086355	Tpi	-1.656	-6.5869	-13.529	-11.09	-11.09	2.25381
FBgn0030088	FBgn0030088	Arfrp1	2.3181	5.2277	-13.268	-11.085	-11.085	1.16064
FBgn0000257	FBgn0000257	car	-2.7092	-5.758	-11.056	-14.041	-11.056	1.10413
FBgn0050390	FBgn0050390	Sgf29	-3.3077	-4.7065	-11.055	-13.108	-11.055	1.06606
FBgn0032477	FBgn0032477	CG5287	-3.1704	-3.9437	-11.053	-13.284	-11.053	1.23706
FBgn0038055	FBgn0038055	trus	3.4963	-2.161	-12.68	-11.052	-11.052	1.21597
FBgn0034936	FBgn0034936	CG2970	-2.9673	-0.36934	-11.036	-11.262	-11.036	1.54899
FBgn0032499	FBgn0032499	Uvrag	-2.3983	-11.303	-13.051	-11.031	-11.031	1.23435
FBgn0037980	FBgn0037980	CG3313	-2.046	3.5058	-11.634	-11.004	-11.004	0.92573
FBgn0038683	FBgn0038683	CG11779	-5.1315	-0.92877	-14.223	-10.999	-10.999	1.32393
FBgn0051852	FBgn0051852	Tap42	-0.029287	-6.0275	-12.021	-10.999	-10.999	1.70363
FBgn0031094	FBgn0031094	CG9578	0.2386	-7.7069	-11.52	-10.994	-10.994	1.54794
FBgn0052409	FBgn0052409	CG32409	1.3193	0.57947	-11.831	-10.989	-10.989	2.07757
FBgn0026634	FBgn0026634	ldlCp	-1.2982	-2.6096	-10.984	-11.726	-10.984	1.00489
FBgn0033715	FBgn0033715	CG8490	-7.7561	-4.3208	-12.124	-10.981	-10.981	1.6649
FBgn0020236	FBgn0020236	ATPCL	1.4995	-2.9661	-13.444	-10.976	-10.976	2.08988
FBgn0030474	FBgn0030474	CG15747	-4.2476	1.0331	-11.428	-10.97	-10.97	1.2968
FBgn0003525	FBgn0003525	stg	-2.8641	-5.4593	-12.919	-10.965	-10.965	1.79254
FBgn0259749	FBgn0259749	mmy	3.7021	-2.6286	-10.953	-15.572	-10.953	1.93183
FBgn0036374	FBgn0036374	Spt20	-4.5815	-11.569	-16.233	-10.948	-10.948	0.838117
FBgn0038768	FBgn0038768	CG4936	0.48212	-3.8324	-14.291	-10.944	-10.944	1.56026
FBgn0036958	FBgn0036958	CG17233	-8.1537	2.4335	-12.057	-10.942	-10.942	1.51713
FBgn0036316	FBgn0036316	CG10960	-7.8482	10.175	-11.367	-10.935	-10.935	1.61158
FBgn0028686	FBgn0028686	Rpt3	-6.7162	7.138	-10.929	-13.537	-10.929	2.24097
FBgn0038678	FBgn0038678	mRpL55	-8.1811	-5.3168	-14.053	-10.913	-10.913	1.35179
FBgn0014861	FBgn0014861	Mcm2	2.0927	-2.9859	-10.906	-14.221	-10.906	1.64025
FBgn0039836	FBgn0039836	CG1750	-3.4583	-8.0867	-12.609	-10.901	-10.901	0.53328
FBgn0003977	FBgn0003977	vir	0.79423	-0.24105	-12.058	-10.881	-10.881	1.25154
FBgn0025830	FBgn0025830	IntS8	-0.11994	-4.61	-10.87	-11.371	-10.87	1.17662
FBgn0266848	FBgn0266848	wap	-3.3835	-5.8578	-12.653	-10.86	-10.86	1.65331
FBgn0032014	FBgn0032014	CG7840	-1.9907	-6.8787	-12.956	-10.859	-10.859	1.63245
FBgn0035987	FBgn0288470	CG3689	-8.4878	1.2997	-13.875	-10.857	-10.857	1.67746
FBgn0036018	FBgn0036018	CG3335	-5.7061	-1.5562	-13.442	-10.851	-10.851	1.16307
FBgn0086695	FBgn0086695	hd	-0.30479	-2.4259	-14.251	-10.848	-10.848	1.20174
FBgn0028744	FBgn0028744	CG5033	-1.3376	-4.8963	-10.846	-12.282	-10.846	1.74032
FBgn0038889	FBgn0038889	Fancm	-0.52768	-6.9625	-10.844	-10.986	-10.844	0.797088
FBgn0004783	FBgn0004783	Ccp84Aa	-3.6106	-6.8339	-10.841	-10.894	-10.841	-2
FBgn0030433	FBgn0030433	mRpL49	-4.8552	-1.7997	-10.833	-11.656	-10.833	1.77347
FBgn0039182	FBgn0039182	CG5728	-4.2726	-3.6306	-10.822	-12.422	-10.822	1.23216
FBgn0283472	FBgn0283472	S6k	NA	0.33816	-10.82	-15.751	-10.82	1.35687
FBgn0035675	FBgn0035675	CG6610	-3.947	8.5481	-10.909	-10.817	-10.817	2.05182
FBgn0033998	FBgn0033998	row	-0.44762	-8.5675	-11.765	-10.811	-10.811	1.47303
FBgn0039869	FBgn0039869	CG1890	-13.435	-4.0003	-10.807	-14.361	-10.807	2.794
FBgn0035063	FBgn0035063	CG3594	-0.94722	1.7482	-10.806	-12.063	-10.806	1.70948
FBgn0027619	FBgn0027619	Adam	-0.63794	-3.199	-14.926	-10.803	-10.803	2.25045
FBgn0033400	FBgn0033400	CG2063	-1.4202	-5.8112	-10.799	-10.866	-10.799	1.5901
FBgn0024998	FBgn0024998	CG2685	-11.891	-11.691	-14.984	-10.797	-10.797	1.39945
FBgn0037924	FBgn0037924	CG14712	-7.5459	-11.142	-12.854	-10.796	-10.796	1.12335
FBgn0035762	FBgn0035762	Rint1	-9.4356	-5.9498	-12.704	-10.795	-10.795	0.984309
FBgn0036662	FBgn0036662	CG9706	-4.8689	-5.1886	-13.093	-10.781	-10.781	1.22461
FBgn0034187	FBgn0034187	CG6967	-3.1927	10.567	-12.636	-10.781	-10.781	1.0394
FBgn0037561	FBgn0037561	CG9630	0.17823	8.1347	-14.17	-10.776	-10.776	1.13861
FBgn0029121	FBgn0029121	Sras	-5.7826	-2.2267	-12.17	-10.776	-10.776	1.34761
FBgn0034422	FBgn0034422	CG7137	-2.0001	-3.7582	-10.768	-11.412	-10.768	1.6973
FBgn0000566	FBgn0000566	Eip55E	-0.6426	0.14659	-10.761	-11.085	-10.761	1.99847
FBgn0015282	FBgn0015282	Rpt2	-2.2286	-5.4885	-10.758	-10.756	-10.756	2.11105
FBgn0266518	FBgn0266518	Dpit47	-3.851	-1.557	-10.754	-12.253	-10.754	1.89215
FBgn0032859	FBgn0032859	Arpc2	-6.4323	3.1187	-11.596	-10.746	-10.746	2.03245
FBgn0015828	FBgn0015828	TfIIEalpha	-2.2041	-2.9431	-12.858	-10.734	-10.734	1.66911
FBgn0000482	FBgn0000482	dor	2.3775	-3.7617	-12.813	-10.734	-10.734	1.48347
FBgn0027525	FBgn0027525	CG7686	1.7394	-2.0693	-11.575	-10.733	-10.733	2.26012
FBgn0015288	FBgn0015288	RpL22	-2.9597	-9.3669	-12.143	-10.726	-10.726	2.92912
FBgn0026431	FBgn0026431	Grip75	-5.2366	-7.1959	-11.939	-10.726	-10.726	0.97986
FBgn0040394	FBgn0040394	CG16903	0.1399	-3.4068	-13.17	-10.721	-10.721	1.81169
FBgn0004797	FBgn0004797	mdy	-7.4853	-8.0449	-10.716	-11.252	-10.716	0.997239
FBgn0011787	FBgn0011787	mRpL12	-2.7775	-8.2445	-10.707	-13.931	-10.707	2.21351
FBgn0263782	FBgn0263782	Hmgcr	-2.7525	-3.7895	-13.119	-10.705	-10.705	0.903633
FBgn0032246	FBgn0032246	CG5168	-2.3948	0.8622	-10.705	-12.042	-10.705	2.05303
FBgn0014391	FBgn0014391	sun	-0.30132	-2.9505	-10.703	-10.728	-10.703	2.24809
FBgn0050290	FBgn0050290	Ppcdc	-2.755	-11.734	-14.428	-10.701	-10.701	1.30381
FBgn0036728	FBgn0036728	UQCR-Q	-2.428	-2.4517	-13.36	-10.691	-10.691	2.4412
FBgn0004367	FBgn0004367	mei-41	-2.1784	-0.90117	-12.354	-10.677	-10.677	0.754076
FBgn0038951	FBgn0038951	CG5380	0.26464	-3.0653	-11.61	-10.673	-10.673	1.34744
FBgn0037109	FBgn0037109	MED1	-0.6369	-2.8216	-10.662	-10.863	-10.662	1.17143
FBgn0015509	FBgn0015509	Cul1	-8.2779	-7.2223	-14.904	-10.653	-10.653	2.04431
FBgn0039450	FBgn0288631	CG5484	-1.6596	-4.5354	-10.647	-12.083	-10.647	1.78272
FBgn0003071	FBgn0003071	Pfk	-0.66368	5.1948	-10.75	-10.641	-10.641	1.48366
FBgn0035443	FBgn0035443	CG12010	1.7756	3.5169	-10.639	-11.529	-10.639	1.01119
FBgn0267727	FBgn0287720	Pen	-5.6134	-1.008	-11.141	-10.629	-10.629	2.55268
FBgn0022027	FBgn0022027	Vps25	0.88195	3.7935	-11.166	-10.616	-10.616	2.11348
FBgn0032354	FBgn0032354	CG4788	-11.089	0.93781	-10.606	-10.692	-10.606	0.925719
FBgn0086707	FBgn0086707	ncm	-5.4497	-11.407	-13.015	-10.604	-10.604	1.84434
FBgn0030061	FBgn0030061	CG1785	-0.15252	2.2902	-12.491	-10.593	-10.593	1.97694
FBgn0260468	FBgn0260468	CG7950	-0.96814	6.1445	-10.835	-10.59	-10.59	1.82984
FBgn0001977	FBgn0001977	CIAPIN1	-1.6443	0.3703	-12.119	-10.589	-10.589	1.81847
FBgn0038424	FBgn0038424	CG17565	-1.8641	3.504	-14.49	-10.587	-10.587	1.53547
FBgn0027553	FBgn0027553	NELF-B	0.21987	-0.43736	-16.699	-10.582	-10.582	1.18966
FBgn0052423	FBgn0052423	shep	-20	-12.584	-13.893	-10.575	-10.575	2.13323
FBgn0030743	FBgn0030743	CG9921	-4.2785	2.8082	-10.562	-11.901	-10.562	1.46142
FBgn0031633	FBgn0031633	Fnta	-2.5139	-6.8282	-13.534	-10.55	-10.55	1.92253
FBgn0036928	FBgn0036928	Tom20	-8.0117	-3.8761	-10.548	-12.639	-10.548	2.29203
FBgn0000377	FBgn0000377	crn	-1.0686	0.38766	-12.837	-10.547	-10.547	1.78666
FBgn0030630	FBgn0030630	CG12608	-1.6289	-9.0255	-10.544	-11.412	-10.544	1.78421
FBgn0278604	FBgn0278604	dmt	-5.4984	-7.5396	-13.235	-10.536	-10.536	1.53161
FBgn0011837	FBgn0011837	Tis11	-1.6482	-13.267	-11.965	-10.511	-10.511	1.8273
FBgn0051155	FBgn0051155	Rpb7	2.3336	-7.7928	-10.496	-12.243	-10.496	1.64601
FBgn0034087	FBgn0034087	clu	-3.142	-2.8189	-14.591	-10.481	-10.481	1.57315
FBgn0034084	FBgn0034084	CG8435	0.90315	13.011	-10.467	-10.588	-10.467	1.46166
FBgn0036188	FBgn0036188	CG7339	-1.4412	-3.3352	-10.466	-11.368	-10.466	1.50311
FBgn0001341	FBgn0001341	l(1)1Bi	-6.3032	-7.3069	-10.935	-10.463	-10.463	1.10157
FBgn0002878	FBgn0002878	mus101	-1.309	-3.6707	-12.439	-10.461	-10.461	1.05271
FBgn0031848	FBgn0031848	Nse1	-1.9181	-5.2986	-10.825	-10.459	-10.459	1.06394
FBgn0031454	FBgn0031454	CG9960	1.1767	-2.3231	-10.456	-13.792	-10.456	1.103
FBgn0035586	FBgn0035586	CG10671	-0.95091	-5.3453	-11.984	-10.454	-10.454	1.61129
FBgn0085484	FBgn0085484	Pdxk	-1.9971	0.75432	-11.324	-10.449	-10.449	1.08431
FBgn0031698	FBgn0031698	Ncoa6	-1.3604	-2.4764	-10.626	-10.437	-10.437	1.35278
FBgn0002431	FBgn0002431	hyd	-5.6854	5.1083	-10.431	-10.873	-10.431	1.69013
FBgn0040534	FBgn0040534	CG11985	0.023222	-11.662	-10.427	-10.793	-10.427	1.80264
FBgn0037603	FBgn0037603	CG11753	-4.2902	-3.9468	-13.921	-10.426	-10.426	1.87825
FBgn0029763	FBgn0029763	Usp16-45	0.2704	0.91185	-10.447	-10.409	-10.409	1.30614
FBgn0039056	FBgn0039056	CenB1A	3.9453	-0.67409	-10.408	-12.456	-10.408	1.65387
FBgn0030177	FBgn0030177	CG2972	-0.69212	-5.9935	-10.405	-12.139	-10.405	1.77509
FBgn0265194	FBgn0265194	Trpm	-0.52066	-2.3536	-10.405	-10.555	-10.405	0.778874
FBgn0004855	FBgn0004855	RpII15	-1.4656	-5.8476	-14.152	-10.4	-10.4	1.99166
FBgn0016119	FBgn0016119	ATPsynCF6	-0.33182	-1.9068	-10.4	-10.406	-10.4	2.76237
FBgn0030676	FBgn0030676	CG12379	-11.742	-4.662	-10.381	-11.341	-10.381	1.0029
FBgn0000054	FBgn0284249	Adf1	-6.8542	2.9052	-11.302	-10.376	-10.376	1.48809
FBgn0260407	FBgn0260407	mRpS23	-9.7208	3.7087	-11.178	-10.375	-10.375	1.58234
FBgn0032465	FBgn0032465	CG12404	0.054769	11.344	-10.364	-12.799	-10.364	1.62794
FBgn0030305	FBgn0030305	CG1749	-4.1441	-8.9865	-10.874	-10.352	-10.352	1.46655
FBgn0021814	FBgn0021814	Vps28	-3.527	-4.7979	-10.34	-10.822	-10.34	2.39101
FBgn0037899	FBgn0037899	RpL24-like	-0.0031189	-0.66089	-13.237	-10.315	-10.315	2.37331
FBgn0034240	FBgn0034240	MESR4	-6.241	-4.4583	-10.322	-10.315	-10.315	1.19063
FBgn0036666	FBgn0036666	TSG101	0.66996	-0.38418	-11.647	-10.313	-10.313	2.16083
FBgn0039404	FBgn0039404	CG14543	1.1435	0.72466	-10.472	-10.311	-10.311	1.9932
FBgn0020238	FBgn0020238	14-3-3epsilon	1.1571	-6.3394	-10.307	-11.765	-10.307	3.584
FBgn0038168	FBgn0038168	omd	-9.2333	7.5164	-10.305	-11.957	-10.305	1.09822
FBgn0033934	FBgn0033934	CG17385	1.1229	-5.6781	-11.651	-10.291	-10.291	1.93558
FBgn0033380	FBgn0033380	Phax	0.79835	-7.1665	-10.28	-10.439	-10.28	1.14774
FBgn0260794	FBgn0260794	ctrip	-5.087	6.0021	-12.609	-10.276	-10.276	1.39786
FBgn0010774	FBgn0010774	Ref1	-1.4159	-1.1264	-13.119	-10.275	-10.275	2.08778
FBgn0035401	FBgn0035401	CG1291	-2.4629	-7.4383	-10.908	-10.273	-10.273	1.72596
FBgn0029672	FBgn0029672	CG2875	-3.4442	8.4457	-11.813	-10.271	-10.271	1.28119
FBgn0262126	FBgn0262126	Sec24CD	-3.8775	-9.9714	-10.266	-10.466	-10.266	1.65331
FBgn0000289	FBgn0000289	cg	-0.65853	-6.7834	-12.275	-10.26	-10.26	1.70841
FBgn0003512	FBgn0003512	Sry-delta	-1.472	-1.6899	-12.519	-10.253	-10.253	1.77432
FBgn0033155	FBgn0033155	Br140	-11.849	-7.2343	-10.471	-10.248	-10.248	1.22606
FBgn0027504	FBgn0027504	CG8878	2.519	1.4553	-10.246	-11.532	-10.246	1.67951
FBgn0013770	FBgn0013770	Cp1	-1.3914	-9.6436	-10.245	-12.005	-10.245	3.56844
FBgn0264962	FBgn0264962	Pcf11	-8.0413	-9.3789	-10.228	-10.483	-10.228	1.20439
FBgn0030891	FBgn0030891	Ada3	0.93498	-12.832	-10.226	-11.58	-10.226	1.208
FBgn0263697	FBgn0263697	Uba3	-0.46747	6.1709	-13.905	-10.21	-10.21	1.47727
FBgn0036135	FBgn0036135	mRpL2	-13.019	-10.019	-10.206	-12.34	-10.206	1.47216
FBgn0039625	FBgn0039625	beta4GalNAcTB	-0.30012	-5.2514	-11.607	-10.193	-10.193	1.41459
FBgn0033092	FBgn0033092	CG9422	0.92559	-8.7452	-10.19	-10.857	-10.19	1.30109
FBgn0262519	FBgn0262519	Mi-2	-8.4585	-2.8215	-14.085	-10.189	-10.189	1.79941
FBgn0264491	FBgn0264491	how	-6.2585	5.1519	-12.564	-10.182	-10.182	1.44731
FBgn0023171	FBgn0023171	rnh1	-7.8288	2.0256	-12.271	-10.182	-10.182	1.84571
FBgn0061515	FBgn0061515	endos	-5.19	2.4581	-10.181	-13.569	-10.181	2.18966
FBgn0028687	FBgn0028687	Rpt1	1.3994	-0.00079466	-10.21	-10.176	-10.176	2.38157
FBgn0036691	FBgn0036691	beg	-4.7629	-1.7984	-12.404	-10.174	-10.174	1.30548
FBgn0261938	FBgn0261938	mtRNApol	-2.6963	7.5489	-10.162	-10.911	-10.162	0.603144
FBgn0032408	FBgn0032408	CG6712	-4.406	2.5779	-14.291	-10.146	-10.146	1.87127
FBgn0027296	FBgn0027296	temp	2.807	3.464	-13.14	-10.146	-10.146	1.39818
FBgn0031684	FBgn0031684	ND-13A	1.5128	2.9061	-12.113	-10.138	-10.138	2.08276
FBgn0030645	FBgn0030645	CG6308	-1.6478	3.4269	-11.991	-10.137	-10.137	1.09494
FBgn0003567	FBgn0003567	su(Hw)	-1.8524	-2.3277	-10.129	-10.695	-10.129	1.55747
FBgn0022238	FBgn0022238	lolal	-0.95007	-1.6727	-12.373	-10.118	-10.118	2.30336
FBgn0037025	FBgn0037025	Spc105R	-14.455	-0.99486	-13.203	-10.112	-10.112	1.21104
FBgn0026597	FBgn0026597	Axn	0.025153	0.028901	-10.11	-10.741	-10.11	1.33176
FBgn0028436	FBgn0028436	ECSIT	-3.3184	4.1811	-10.108	-13.422	-10.108	1.13922
FBgn0053182	FBgn0053182	Kdm4B	-1.2233	2.8002	-14.079	-10.104	-10.104	1.09327
FBgn0260467	FBgn0260467	CG7071	-2.1951	1.1058	-10.594	-10.104	-10.104	0.992604
FBgn0040309	FBgn0040309	Jafrac1	-1.4703	3.3581	-10.103	-11.418	-10.103	2.73807
FBgn0051229	FBgn0051229	CG31229	-6.6781	7.4782	-10.209	-10.099	-10.099	1.5793
FBgn0038320	FBgn0038320	Sra-1	-3.1117	1.8772	-12.569	-10.097	-10.097	1.72377
FBgn0025693	FBgn0025693	ZnT41F	-5.831	-9.3426	-10.855	-10.097	-10.097	1.79969
FBgn0014870	FBgn0014870	Psi	-0.18409	-2.1447	-10.091	-12.575	-10.091	1.1084
FBgn0002441	FBgn0002441	l(3)mbt	-2.7808	5.0982	-10.877	-10.078	-10.078	1.33302
FBgn0036500	FBgn0036500	CG7275	-0.43836	-6.9413	-10.077	-10.953	-10.077	1.66065
FBgn0034495	FBgn0034495	CG11788	0.02971	-0.8619	-10.07	-11.354	-10.07	1.27175
FBgn0010398	FBgn0010398	Lrr47	-1.009	5.1019	-10.055	-10.808	-10.055	0.740743
FBgn0040005	FBgn0040005	CG17883	-9.8878	10.36	-10.498	-10.053	-10.053	1.58197
FBgn0039183	FBgn0039183	Dis3	0.013229	0.53784	-10.049	-11.904	-10.049	1.32264
FBgn0003862	FBgn0003862	trx	-1.5565	0.64213	-12.519	-10.046	-10.046	0.953307
FBgn0030063	FBgn0030063	CG1789	-0.12563	-5.5416	-10.045	-11.494	-10.045	2.05179
FBgn0031312	FBgn0031312	Tango14	-4.017	-3.2439	-13.322	-10.039	-10.039	2.10412
FBgn0036574	FBgn0036574	elg1	-4.615	-1.4685	-10.032	-10.924	-10.032	1.03815
FBgn0027055	FBgn0027055	CSN3	-2.362	1.7298	-10.032	-12.112	-10.032	1.52281
FBgn0052675	FBgn0052675	Tango5	-1.7988	-0.88757	-11.454	-10.025	-10.025	1.70614
FBgn0029693	FBgn0029693	CG6379	-1.0581	-5.1003	-12.031	-10.023	-10.023	1.89859
FBgn0003117	FBgn0003117	pnr	-6.1552	7.6129	-11.811	-10.005	-10.005	2.0937
FBgn0031657	FBgn0031657	CG3756	0.14837	-3.097	-11.226	-9.9947	-9.9947	1.47441
FBgn0032689	FBgn0032689	CG10413	-3.3612	6.9131	-12.64	-9.9921	-9.9921	1.27391
FBgn0035235	FBgn0035235	CG7879	-5.9721	-0.1775	-15.796	-9.9911	-9.9911	1.24583
FBgn0025637	FBgn0025637	SkpA	-12.949	3.2591	-10.404	-9.9828	-9.9828	2.22791
FBgn0034350	FBgn0034350	CG5189	-8.5035	-2.625	-11.107	-9.9736	-9.9736	1.14541
FBgn0031969	FBgn0031969	pes	-6.5033	-11.112	-11.642	-9.9453	-9.9453	2.06194
FBgn0038976	FBgn0038976	CG7048	-2.2339	-1.3679	-9.9433	-11.422	-9.9433	2.28665
FBgn0034879	FBgn0034879	Rrp4	-0.34033	-1.2785	-9.9389	-10.792	-9.9389	1.5297
FBgn0037624	FBgn0037624	CG8223	0.34825	4.311	-11.77	-9.9374	-9.9374	2.21515
FBgn0000253	FBgn0000253	Cam	-10.602	-0.15587	-10.24	-9.9228	-9.9228	2.76783
FBgn0037044	FBgn0037044	CG10585	2.32	2.373	-9.9204	-10.788	-9.9204	1.16396
FBgn0003676	FBgn0003676	T-cp1	-10.438	-6.274	-9.9188	-13.257	-9.9188	2.50274
FBgn0033891	FBgn0033891	CG8067	-2.1841	-10.163	-11.398	-9.9121	-9.9121	1.20819
FBgn0034967	FBgn0285952	eIF-5A	-10.402	-0.47207	-9.9085	-12.423	-9.9085	3.20147
FBgn0044511	FBgn0044511	mRpS21	-8.0964	1.5977	-11.313	-9.9058	-9.9058	1.49013
FBgn0032822	FBgn0032822	CG10466	-4.782	0.52171	-9.8992	-10.852	-9.8992	0.93091
FBgn0266711	FBgn0266711	EloC	-1.7754	3.7752	-12.29	-9.8972	-9.8972	2.20415
FBgn0032793	FBgn0032793	CG10189	-5.1856	-5.8024	-9.8957	-12.104	-9.8957	1.2864
FBgn0267791	FBgn0267791	HnRNP-K	-2.1302	1.5117	-9.8803	-9.9811	-9.8803	1.95909
FBgn0030571	FBgn0030571	CG14414	-13.356	-9.6793	-11.44	-9.8553	-9.8553	1.08245
FBgn0033886	FBgn0033886	Rpn13	0.53689	-11.19	-11.664	-9.826	-9.826	2.05628
FBgn0034791	FBgn0034791	EMC8-9	-3.3004	-1.802	-9.8079	-11.691	-9.8079	1.89712
FBgn0028538	FBgn0028538	Sec71	-1.2307	-6.341	-14.602	-9.8072	-9.8072	1.1366
FBgn0039627	FBgn0039627	CG11837	-3.1068	-5.1293	-12.708	-9.8056	-9.8056	1.23596
FBgn0037010	FBgn0287585	CG4825	1.7268	3.4441	-13.385	-9.7927	-9.7927	1.49022
FBgn0260398	FBgn0260398	Pbp49	-1.097	-3.0932	-9.7894	-10.366	-9.7894	0.651079
FBgn0028692	FBgn0028692	Rpn2	0.66277	-4.3415	-9.7886	-9.8569	-9.7886	2.21496
FBgn0028648	FBgn0028648	mRpL50	-1.2472	3.7349	-12.937	-9.7857	-9.7857	1.73221
FBgn0040339	FBgn0040339	MED22	-1.5177	4.9081	-9.7765	-12.048	-9.7765	1.71341
FBgn0261532	FBgn0261532	cdm	-2.5099	-0.57079	-10.676	-9.7556	-9.7556	1.27898
FBgn0052230	FBgn0052230	ND-MLRQ	-10.594	-1.055	-9.7342	-10.588	-9.7342	2.10839
FBgn0030638	FBgn0030638	CG11655	-2.7541	9.0624	-12.47	-9.7333	-9.7333	1.51581
FBgn0037255	FBgn0037255	Fip1	-1.3115	-2.4276	-13.373	-9.7229	-9.7229	1.87526
FBgn0037943	FBgn0037943	CG14722	-3.6426	-6.4228	-9.7217	-9.7461	-9.7217	1.66528
FBgn0039554	FBgn0039554	CG5003	-4.4204	7.8133	-9.714	-12.299	-9.714	1.32186
FBgn0037382	FBgn0037382	Hpr1	-3.9557	-10.108	-9.8025	-9.7133	-9.7133	1.33013
FBgn0035336	FBgn0035336	CG9004	2.0389	1.5472	-9.7084	-10.655	-9.7084	1.47401
FBgn0038692	FBgn0038692	CG3773	-3.5427	4.6633	-9.7051	-11.662	-9.7051	1.31977
FBgn0050493	FBgn0050493	CG30493	-0.011689	-6.7451	-9.6933	-11.523	-9.6933	1.02757
FBgn0053002	FBgn0053002	mRpL27	-0.50491	4.0886	-13.618	-9.6927	-9.6927	1.57377
FBgn0030812	FBgn0030812	CG8949	-0.82062	-2.3939	-9.691	-10.151	-9.691	1.40725
FBgn0037755	FBgn0037755	CG12945	-4.4181	-9.8109	-11.774	-9.6726	-9.6726	1.32462
FBgn0034646	FBgn0034646	Rae1	-4.1284	-7.9273	-9.666	-14.152	-9.666	1.79526
FBgn0261049	FBgn0261049	Vps45	0.01875	-1.7064	-10.384	-9.6594	-9.6594	1.08666
FBgn0039067	FBgn0039067	wda	-4.8638	-6.502	-12.484	-9.6592	-9.6592	0.839858
FBgn0035714	FBgn0035714	CG8549	-2.6027	9.0861	-10.963	-9.6532	-9.6532	1.574
FBgn0035407	FBgn0035407	Asciz	-6.6076	8.1861	-9.6516	-10.473	-9.6516	1.17822
FBgn0031256	FBgn0031256	CG4164	0.3885	-5.2834	-9.8136	-9.6467	-9.6467	2.02631
FBgn0001222	FBgn0001222	Hsf	-2.6884	-2.8433	-13.829	-9.6461	-9.6461	1.38142
FBgn0031247	FBgn0031247	CG11562	-2.7729	3.324	-9.6459	-10.295	-9.6459	1.51904
FBgn0026873	FBgn0026873	MED18	-10.205	-5.7538	-12.57	-9.6404	-9.6404	1.50049
FBgn0259113	FBgn0259113	DNApol-alpha180	-2.5473	2.0496	-11.295	-9.6388	-9.6388	1.39375
FBgn0033518	FBgn0033518	Prx2540-2	-6.5431	-3.8195	-9.6322	-11.216	-9.6322	1.64825
FBgn0035978	FBgn0035978	UGP	-6.7045	0.48826	-9.6199	-9.5949	-9.5949	1.69964
FBgn0026206	FBgn0026206	mei-P26	-0.90763	9.1948	-9.5934	-10.756	-9.5934	0.993667
FBgn0015618	FBgn0015618	Cdk8	1.4647	-12.22	-9.8624	-9.5803	-9.5803	0.987875
FBgn0030293	FBgn0030293	CG1737	-2.4996	-4.0201	-13.213	-9.5793	-9.5793	1.39811
FBgn0039213	FBgn0039213	atl	-0.030635	0.43339	-9.5758	-9.6752	-9.5758	1.67787
FBgn0037446	FBgn0037446	Zif	-1.8616	-0.55735	-9.5734	-11.835	-9.5734	1.91454
FBgn0005640	FBgn0005640	Eip63E	-3.6055	3.548	-9.7414	-9.5625	-9.5625	1.81733
FBgn0015298	FBgn0015298	Srp19	-4.3936	-9.3997	-12.522	-9.5597	-9.5597	1.82957
FBgn0000575	FBgn0000575	emc	-9.3324	-1.884	-9.5492	-12.421	-9.5492	1.68603
FBgn0266723	FBgn0266723	Trs31	-3.1906	5.4385	-13.487	-9.5393	-9.5393	1.46255
FBgn0260985	FBgn0260985	RfC4	-2.2318	-3.8691	-11.037	-9.5366	-9.5366	2.39002
FBgn0036336	FBgn0036336	ste14	2.0123	-2.97	-9.5217	-12.751	-9.5217	1.16799
FBgn0037008	FBgn0037008	mTerf3	-2.7598	6.1001	-11.91	-9.5027	-9.5027	1.58673
FBgn0044323	FBgn0044323	Cka	-4.1057	-0.30455	-10.655	-9.5027	-9.5027	1.77004
FBgn0086712	FBgn0086712	Egm	-2.9663	-3.8578	-11.472	-9.4945	-9.4945	1.75718
FBgn0052649	FBgn0052649	CG32649	-0.38785	1.452	-10.466	-9.48	-9.48	1.3706
FBgn0003189	FBgn0003189	r	-8.8681	1.4597	-11.727	-9.4692	-9.4692	1.56844
FBgn0035644	FBgn0035644	DNApol-epsilon58	-0.2352	2.6262	-9.4501	-10.992	-9.4501	1.4044
FBgn0064225	FBgn0064225	RpL5	0.76286	2.0198	-9.45	-11.041	-9.45	3.86044
FBgn0003978	FBgn0003978	vls	1.9499	-0.024953	-9.4456	-10.427	-9.4456	1.49038
FBgn0000996	FBgn0000996	dup	-2.9136	1.8035	-9.4597	-9.415	-9.415	1.80995
FBgn0262117	FBgn0262117	IntS3	-2.3949	-1.2762	-9.8847	-9.4129	-9.4129	1.34262
FBgn0250906	FBgn0250906	Pgk	0.6676	-6.5893	-12.978	-9.3968	-9.3968	2.21182
FBgn0086908	FBgn0086908	egg	0.66791	-7.4538	-9.3839	-10.155	-9.3839	1.38115
FBgn0032244	FBgn0032244	RfC3	-3.7523	-2.6587	-9.3691	-9.9022	-9.3691	1.52566
FBgn0265574	FBgn0265574	Cdc5	-1.0576	-3.7703	-12.105	-9.3641	-9.3641	1.27898
FBgn0038746	FBgn0038746	Surf6	-0.69649	1.7195	-9.8026	-9.3636	-9.3636	2.20859
FBgn0037643	FBgn0037643	skap	-4.5849	2.678	-9.3622	-9.6207	-9.3622	1.8909
FBgn0036107	FBgn0036107	galla-2	-0.77239	-11.095	-13.032	-9.3616	-9.3616	1.90119
FBgn0032815	FBgn0032815	CG10462	-2.2646	-7.9067	-10.959	-9.3519	-9.3519	1.34648
FBgn0052281	FBgn0052281	CG32281	0.96545	0.1987	-10.362	-9.3462	-9.3462	1.20287
FBgn0033122	FBgn0033122	CG17002	-1.9021	4.5822	-10.241	-9.3378	-9.3378	1.2424
FBgn0038826	FBgn0038826	Syp	-0.24427	0.67575	-12.404	-9.3309	-9.3309	1.41313
FBgn0039172	FBgn0039172	Spase22-23	-4.6353	-1.1397	-11.181	-9.3034	-9.3034	2.11607
FBgn0032511	FBgn0032511	ND-B22	-6.7318	0.56734	-10.069	-9.3004	-9.3004	1.81525
FBgn0029174	FBgn0029174	FKBP59	-2.5086	-6.602	-9.2987	-9.4254	-9.2987	2.26098
FBgn0030800	FBgn0030800	Nprl2	-1.401	-7.6919	-10.937	-9.2915	-9.2915	1.23786
FBgn0035980	FBgn0035980	CG4447	-3.0197	5.4403	-9.2786	-10.266	-9.2786	1.01528
FBgn0034310	FBgn0034310	Nup75	-8.1021	-0.63284	-11.581	-9.2753	-9.2753	1.4103
FBgn0032321	FBgn0032321	YL-1	-3.2297	-5.2332	-9.705	-9.2573	-9.2573	1.49275
FBgn0038167	FBgn0038167	Lkb1	-3.8715	-7.6649	-9.7537	-9.2556	-9.2556	1.29474
FBgn0029148	FBgn0029148	NHP2	0.49521	2.5717	-12.852	-9.2317	-9.2317	1.86282
FBgn0000447	FBgn0000447	Dhod	-2.6846	-4.6349	-9.2291	-9.4697	-9.2291	1.55533
FBgn0045063	FBgn0045063	fdl	-1.4012	-3.5096	-10.293	-9.2122	-9.2122	1.85473
FBgn0030753	FBgn0030753	rngo	-4.097	5.9036	-9.2079	-9.6168	-9.2079	2.12823
FBgn0000052	FBgn0000052	ade2	-2.8579	-0.0075677	-11.373	-9.1975	-9.1975	1.568
FBgn0262579	FBgn0262579	Ect4	-2.3975	-0.77746	-9.1928	-9.5815	-9.1928	1.63357
FBgn0040273	FBgn0040273	Spt5	0.36216	3.0993	-9.1901	-12.052	-9.1901	1.69468
FBgn0038639	FBgn0286828	CG7705	-3.6035	-5.839	-9.1866	-10.581	-9.1866	0.886064
FBgn0010772	FBgn0010772	Xe7	-0.41186	-3.5841	-13.268	-9.1837	-9.1837	1.35286
FBgn0024191	FBgn0024191	sip1	0.4824	4.5228	-12.538	-9.1809	-9.1809	0.911334
FBgn0026207	FBgn0026207	mbo	1.5496	-1.3631	-12.038	-9.1751	-9.1751	1.45011
FBgn0034877	FBgn0034877	levy	-1.9291	-1.98	-12.168	-9.167	-9.167	2.29004
FBgn0030091	FBgn0030091	CG7065	-6.8187	-0.9629	-11.901	-9.1589	-9.1589	1.20996
FBgn0050496	FBgn0050496	CG30496	-0.68397	-2.1253	-9.1525	-9.4563	-9.1525	1.18519
FBgn0260655	FBgn0260655	l(3)76BDm	-3.5493	-5.2976	-13.938	-9.1449	-9.1449	1.03633
FBgn0042712	FBgn0042712	HBS1	0.34926	-5.8708	-10.183	-9.1413	-9.1413	1.74363
FBgn0033029	FBgn0033029	Not3	-7.0228	-3.4581	-9.5283	-9.1369	-9.1369	2.14275
FBgn0004782	FBgn0004782	Ccp84Ab	0.92571	-2.7826	-10.346	-9.134	-9.134	-2
FBgn0038275	FBgn0038275	CG3817	-5.3153	6.4558	-12.081	-9.1332	-9.1332	2.01492
FBgn0027334	FBgn0027334	l(1)G0004	-1.0264	-2.8119	-9.12	-12.116	-9.12	1.92516
FBgn0037341	FBgn0037341	CG12746	-6.9776	3.3245	-9.1127	-10.294	-9.1127	1.67199
FBgn0004811	FBgn0004811	fs(2)ltoPP43	-0.84808	-4.3319	-9.1068	-9.3932	-9.1068	1.47752
FBgn0036915	FBgn0036915	Prp3	-1.1877	-4.6058	-9.1035	-13.231	-9.1035	1.60772
FBgn0034451	FBgn0034451	TBCB	-3.2072	1.194	-12.189	-9.1011	-9.1011	1.92346
FBgn0033607	FBgn0033607	CG9062	-0.18791	-3.174	-9.161	-9.0973	-9.0973	1.21303
FBgn0261954	FBgn0261954	east	-1.4858	-3.3799	-11.638	-9.0879	-9.0879	1.4915
FBgn0033428	FBgn0033428	Updo	0.70206	-1.1275	-11.806	-9.0793	-9.0793	1.9711
FBgn0028741	FBgn0028741	fab1	0.55403	1.9635	-9.0738	-9.6813	-9.0738	1.21925
FBgn0029878	FBgn0029878	Pat1	1.0991	0.71555	-10.306	-9.0646	-9.0646	1.59806
FBgn0027885	FBgn0286781	Aac11	-0.94966	-9.0394	-9.0574	-9.73	-9.0574	1.87247
FBgn0017551	FBgn0017551	Rca1	-0.21607	-5.6935	-9.2445	-9.0548	-9.0548	1.16461
FBgn0037879	FBgn0037879	scpr-C	-1.4751	-1.5163	-9.0458	-9.8575	-9.0458	-0.822995
FBgn0035210	FBgn0035210	msd5	-2.4851	-3.9237	-9.0392	-11.304	-9.0392	1.82805
FBgn0262160	FBgn0262160	CG9932	0.32077	-4.8495	-9.4013	-9.0307	-9.0307	1.11428
FBgn0025815	FBgn0025815	Mcm6	-5.5502	-5.8763	-10.441	-9.0246	-9.0246	1.79923
FBgn0004597	FBgn0004597	CycC	-1.3032	-2.9648	-13.455	-9.0215	-9.0215	1.2572
FBgn0086785	FBgn0086785	Vps36	-7.1572	-6.5667	-9.0196	-9.1703	-9.0196	1.36581
FBgn0004926	FBgn0004926	eIF-2beta	-2.6508	1.6443	-10.564	-9.014	-9.014	2.73431
FBgn0038857	FBgn0038857	Bdbt	-5.0134	8.4231	-12.985	-9.011	-9.011	1.50364
FBgn0036053	FBgn0036053	iPLA2-VIA	-2.2737	-5.3813	-9.01	-9.8428	-9.01	1.91037
FBgn0036104	FBgn0036104	CG6418	-1.1881	-2.2051	-8.994	-10.714	-8.994	1.63834
FBgn0027569	FBgn0027569	cert	1.3803	-2.3222	-8.9861	-10.62	-8.9861	1.58627
FBgn0043455	FBgn0043455	CG5986	-1.8163	-2.7408	-10.996	-8.9814	-8.9814	1.86078
FBgn0034051	FBgn0034051	Mlf	-1.1604	-2.1371	-10.043	-8.9726	-8.9726	2.1264
FBgn0266724	FBgn0266724	Trs20	-4.4209	1.3863	-8.9704	-10.759	-8.9704	1.53161
FBgn0041188	FBgn0041188	Atx2	1.4628	-4.2663	-9.8243	-8.963	-8.963	1.65172
FBgn0040623	FBgn0040623	Spase12	-5.2057	0.30497	-8.9604	-10.526	-8.9604	2.2222
FBgn0053276	FBgn0053276	CG33276	-4.44	2.5339	-9.8278	-8.9554	-8.9554	1.66797
FBgn0003079	FBgn0003079	Raf	-5.8394	-5.2931	-8.949	-11.365	-8.949	1.35275
FBgn0033639	FBgn0033639	CG9003	-2.6931	7.3073	-10.713	-8.9478	-8.9478	1.64221
FBgn0023180	FBgn0023180	Orc6	-6.6665	-5.8348	-9.6022	-8.9372	-8.9372	1.4419
FBgn0037372	FBgn0037372	CG2091	-1.0981	-11.677	-8.9257	-9.4734	-8.9257	1.16211
FBgn0038549	FBgn0038549	CG17802	-0.79645	-6.6985	-8.9194	-9.805	-8.9194	1.23463
FBgn0036920	FBgn0036920	CG8004	-1.9921	3.4462	-12.042	-8.9173	-8.9173	1.64691
FBgn0024555	FBgn0024555	flfl	-2.1181	-7.2168	-9.3363	-8.9096	-8.9096	1.56674
FBgn0032340	FBgn0283682	Ge-1	-1.1476	5.5211	-11.011	-8.9052	-8.9052	1.58024
FBgn0038582	FBgn0038582	CG7988	-1.0105	6.8416	-9.5304	-8.8978	-8.8978	1.20808
FBgn0033206	FBgn0033206	DCTN4-p62	-1.5712	-8.9581	-8.8971	-10.166	-8.8971	1.41393
FBgn0031500	FBgn0031500	CG17221	-3.138	0.46134	-11.148	-8.89	-8.89	0.92945
FBgn0263510	FBgn0263510	nclb	-0.10933	-0.47669	-10.252	-8.887	-8.887	2.13675
FBgn0014024	FBgn0014024	Rnp4F	-4.4136	2.4529	-11.867	-8.8833	-8.8833	1.55558
FBgn0037135	FBgn0037135	CG7414	-2.3718	-1.7534	-12.629	-8.8767	-8.8767	2.0808
FBgn0011227	FBgn0011227	ox	1.1057	-2.3638	-8.8723	-10.208	-8.8723	2.22184
FBgn0003392	FBgn0003392	shi	-18.048	-0.65399	-15.535	-8.8701	-8.8701	1.61065
FBgn0033755	FBgn0033755	ClC-b	-3.7604	-4.7242	-8.868	-9.7736	-8.868	1.57697
FBgn0029755	FBgn0029755	Sas10	-1.6029	3.3398	-8.8674	-10.509	-8.8674	1.48788
FBgn0260972	FBgn0260972	alc	-2.1695	-2.9256	-8.8625	-11.363	-8.8625	1.72692
FBgn0031392	FBgn0031392	AIF	-4.2765	-9.1865	-10.689	-8.8613	-8.8613	1.7373
FBgn0029665	FBgn0029665	CG14270	-11.005	-4.2042	-9.4999	-8.8446	-8.8446	1.54443
FBgn0039252	FBgn0039252	CG11771	0.75213	-9.5472	-9.8706	-8.838	-8.838	1.46331
FBgn0024314	FBgn0024314	Plap	-4.1638	-0.32155	-8.8344	-8.8962	-8.8344	1.75858
FBgn0085451	FBgn0085451	htk	-1.7681	-10.102	-9.8281	-8.8253	-8.8253	1.46583
FBgn0034814	FBgn0034814	CG9890	0.12289	1.0067	-8.8244	-10.456	-8.8244	1.27875
FBgn0042085	FBgn0042085	Bap170	3.4901	-5.5305	-8.8242	-8.8395	-8.8242	1.45791
FBgn0050007	FBgn0285892	CG30007	-5.0376	2.7913	-8.8231	-10.633	-8.8231	1.16235
FBgn0032849	FBgn0032849	mRpS18B	-7.6055	-5.649	-11.169	-8.8222	-8.8222	1.38807
FBgn0023097	FBgn0023097	bon	1.1368	-5.5896	-10.27	-8.8204	-8.8204	1.15381
FBgn0030121	FBgn0030121	Cfp1	1.3366	1.4096	-8.8141	-10.616	-8.8141	0.973019
FBgn0034504	FBgn0034504	CG8929	3.4431	-0.67652	-9.6858	-8.8006	-8.8006	1.6975
FBgn0263757	FBgn0263757	Rpb4	-10.481	0.93214	-8.7989	-11.595	-8.7989	1.00453
FBgn0031229	FBgn0031229	CG3436	-2.629	-0.52462	-11.901	-8.7951	-8.7951	1.72983
FBgn0262714	FBgn0262714	Sap130	-6.5899	11.958	-12.283	-8.7875	-8.7875	0.845718
FBgn0263251	FBgn0263251	vnc	-0.0043018	-6.819	-8.7677	-10.457	-8.7677	1.46255
FBgn0043457	FBgn0043457	CG5180	-2.6305	-5.7294	-8.765	-9.4072	-8.765	0.921831
FBgn0032292	FBgn0032292	EMC3	-2.1487	4.0531	-8.7647	-10.229	-8.7647	1.92345
FBgn0031377	FBgn0031377	CG15356	0.17258	0.5335	-8.7643	-10.999	-8.7643	1.11989
FBgn0033052	FBgn0033052	SCAP	-4.7159	-6.3613	-8.7636	-9.4503	-8.7636	1.71716
FBgn0001248	FBgn0001248	Idh	0.21233	-0.8992	-8.7616	-8.9816	-8.7616	2.15586
FBgn0036556	FBgn0036556	CG5830	-3.4113	-3.7316	-9.1462	-8.7609	-8.7609	1.05807
FBgn0001291	FBgn0001291	Jra	-1.9039	-2.4012	-10.919	-8.76	-8.76	2.07265
FBgn0033712	FBgn0033712	CG13163	-5.0137	-6.2959	-9.1205	-8.7481	-8.7481	1.20651
FBgn0032512	FBgn0032512	CG9305	0.48607	-2.2759	-8.7448	-9.6525	-8.7448	1.36752
FBgn0033184	FBgn0033184	CG12736	-3.6747	0.5302	-10.1	-8.7404	-8.7404	1.20555
FBgn0263079	FBgn0263079	CG43338	0.5698	-2.5489	-8.7225	-9.3633	-8.7225	-2
FBgn0262619	FBgn0262619	DNA-ligI	0.45039	-0.4551	-10.094	-8.7039	-8.7039	1.04179
FBgn0019662	FBgn0019662	qm	-2.3147	-3.779	-12.15	-8.676	-8.676	1.64335
FBgn0011335	FBgn0011335	l(3)j2D3	-0.69502	-0.26337	-10.098	-8.6736	-8.6736	1.27371
FBgn0061200	FBgn0061200	Nup153	-3.3819	-9.7852	-11.602	-8.6731	-8.6731	1.5034
FBgn0031589	FBgn0031589	CG3714	-0.27927	0.34014	-13.445	-8.6702	-8.6702	1.53381
FBgn0014340	FBgn0014340	mof	-1.4858	-4.7473	-8.666	-9.5827	-8.666	1.16851
FBgn0024510	FBgn0024510	dlt	0.30853	-1.9439	-8.6626	-8.7198	-8.6626	0.290583
FBgn0262467	FBgn0262467	Scox	-7.3253	6.9216	-8.6544	-12.454	-8.6544	1.55642
FBgn0035624	FBgn0035624	Eaf6	-1.1908	-1.9906	-8.6543	-10.329	-8.6543	1.67011
FBgn0027568	FBgn0027568	Cand1	-3.3591	2.1155	-8.7595	-8.6535	-8.6535	1.50702
FBgn0261872	FBgn0261872	scaf6	-1.5319	-10.594	-10.737	-8.6509	-8.6509	1.43152
FBgn0036395	FBgn0036395	CG17361	-1.4684	-3.9493	-9.047	-8.6507	-8.6507	0.71412
FBgn0036248	FBgn0036248	ssp	2.964	0.31693	-8.6505	-9.2648	-8.6505	1.26098
FBgn0037467	FBgn0037467	CG1104	1.5934	-0.70803	-8.9031	-8.6403	-8.6403	1.2832
FBgn0264326	FBgn0264326	DNApol-epsilon255	-1.817	-10.143	-8.6403	-11.229	-8.6403	1.39811
FBgn0027259	FBgn0027259	Kmn1	-5.5047	-3.3591	-8.6354	-9.4854	-8.6354	1.36943
FBgn0032138	FBgn0032138	CG4364	-3.8003	-6.7098	-8.6304	-9.3218	-8.6304	2.45869
FBgn0000339	FBgn0000339	cni	-3.822	3.3438	-11.791	-8.6277	-8.6277	1.97374
FBgn0035318	FBgn0035318	CG9018	-3.8087	-4.0969	-8.6124	-11.405	-8.6124	1.75039
FBgn0047038	FBgn0047038	ND-13B	-0.21692	4.6237	-10.087	-8.6099	-8.6099	1.87694
FBgn0030584	FBgn0030584	CG14407	-0.87546	6.5941	-11.513	-8.6084	-8.6084	1.9403
FBgn0031818	FBgn0031818	CG9536	0.99752	-4.2953	-8.604	-9.3537	-8.604	1.4335
FBgn0002906	FBgn0002906	Blm	1.1109	-0.91467	-9.617	-8.6026	-8.6026	1.01726
FBgn0035965	FBgn0035965	Use1	-3.2723	-4.5241	-8.597	-10.431	-8.597	1.14154
FBgn0041147	FBgn0041147	ida	-3.2814	-2.6459	-11.033	-8.595	-8.595	0.682851
FBgn0011666	FBgn0011666	msi	0.23339	-0.70325	-9.7992	-8.5735	-8.5735	1.15915
FBgn0026576	FBgn0026576	CG5991	-5.0353	-9.7588	-8.5701	-9.4592	-8.5701	1.53889
FBgn0032017	FBgn0032017	CG7810	0.37076	-1.8123	-11.294	-8.5696	-8.5696	1.00035
FBgn0038927	FBgn0038927	CG6015	-4.0515	-1.9468	-8.5602	-10.519	-8.5602	1.66811
FBgn0016984	FBgn0016984	sktl	-0.34948	12.836	-8.5537	-8.8145	-8.5537	1.69961
FBgn0032467	FBgn0032467	CG9934	1.905	1.0317	-8.55	-9.8266	-8.55	1.44549
FBgn0032250	FBgn0032250	holn1	-1.7965	0.72695	-9.1545	-8.5475	-8.5475	1.65771
FBgn0030243	FBgn0030243	CG2186	-3.788	-5.0066	-11.076	-8.5444	-8.5444	1.29508
FBgn0033737	FBgn0033737	Nup54	-2.7938	-1.1903	-8.5419	-10.068	-8.5419	1.93025
FBgn0004914	FBgn0004914	Hnf4	-3.3687	-0.31557	-9.3038	-8.5298	-8.5298	1.53795
FBgn0035164	FBgn0035164	CG13901	-7.8224	1.5825	-8.5261	-9.5981	-8.5261	1.93545
FBgn0039601	FBgn0039601	CG1523	-2.4125	0.1985	-8.8024	-8.5118	-8.5118	1.48444
FBgn0022349	FBgn0022349	CG1910	-2.2322	0.38149	-11.792	-8.5075	-8.5075	2.16703
FBgn0031611	FBgn0031611	CG17840	0.38645	4.4377	-8.9151	-8.492	-8.492	0.717411
FBgn0053199	FBgn0053199	CG33199	-3.5902	4.5842	-8.4757	-9.7586	-8.4757	1.55563
FBgn0036514	FBgn0036514	CG12301	-0.094419	-8.7844	-8.4673	-10.242	-8.4673	1.16
FBgn0011774	FBgn0011774	Irbp	1.81	0.77311	-9.8354	-8.4611	-8.4611	1.43374
FBgn0003334	FBgn0003334	Scm	-1.2985	-6.0254	-8.806	-8.4594	-8.4594	1.26988
FBgn0260750	FBgn0260750	Mulk	-0.74391	-1.2265	-8.4552	-9.2527	-8.4552	1.14855
FBgn0037342	FBgn0037342	CG2931	-5.0315	-2.0851	-8.4445	-11.075	-8.4445	1.47294
FBgn0030874	FBgn0030874	Spt7	-4.7621	7.3114	-8.4413	-10.297	-8.4413	0.868308
FBgn0037081	FBgn0037081	barc	-2.2948	-4.0251	-8.4302	-8.7759	-8.4302	1.49858
FBgn0035420	FBgn0035420	CG14967	1.0692	6.6079	-9.6884	-8.4301	-8.4301	1.37624
FBgn0261373	FBgn0261373	CG33228	-2.1598	-3.9412	-10.823	-8.4178	-8.4178	0.835774
FBgn0021895	FBgn0021895	ytr	1.1506	-6.796	-8.4124	-10.922	-8.4124	2.06112
FBgn0026257	FBgn0026257	cav	-1.7977	-0.5146	-8.3936	-10.68	-8.3936	1.42985
FBgn0030311	FBgn0030311	CG11699	1.6179	-7.6822	-9.171	-8.389	-8.389	2.14933
FBgn0032487	FBgn0032487	Ski6	-2.6996	5.8097	-9.6675	-8.3844	-8.3844	1.24292
FBgn0039689	FBgn0039689	CIA30	0.28247	3.7843	-9.5932	-8.3772	-8.3772	1.93386
FBgn0033972	FBgn0033972	Ciao1	1.7016	-8.2052	-9.817	-8.3697	-8.3697	1.63421
FBgn0038461	FBgn0038461	CG3678	-3.0096	-7.9808	-10.969	-8.3686	-8.3686	1.5138
FBgn0034876	FBgn0034876	wmd	-2.9591	-7.6402	-8.3642	-8.4508	-8.3642	1.73417
FBgn0040298	FBgn0040298	Myt1	-1.0241	1.0327	-10.338	-8.3601	-8.3601	1.15764
FBgn0039117	FBgn0039117	tst	0.44801	-6.1763	-9.4988	-8.3586	-8.3586	0.961476
FBgn0016696	FBgn0016696	Pitslre	-6.0622	-7.0842	-9.8994	-8.3512	-8.3512	1.69726
FBgn0036111	FBgn0036111	Aps	-0.91052	0.059147	-8.3338	-8.3398	-8.3338	2.09821
FBgn0034569	FBgn0034569	dgt3	-5.3392	-4.6679	-8.3234	-12.807	-8.3234	1.2714
FBgn0086899	FBgn0283657	Tlk	-5.2294	-5.0409	-8.3213	-12.091	-8.3213	1.60972
FBgn0039336	FBgn0039336	CG4553	-2.9891	-6.3479	-10.128	-8.3209	-8.3209	1.15497
FBgn0010350	FBgn0010350	CdsA	-3.8738	0.45431	-11.056	-8.3174	-8.3174	1.60426
FBgn0039189	FBgn0039189	CG18528	-2.1132	-2.6831	-11.52	-8.3132	-8.3132	1.62851
FBgn0035482	FBgn0035482	CG14985	-5.2422	-6.4337	-8.472	-8.3081	-8.3081	1.13565
FBgn0034722	FBgn0034722	Rtf1	-2.025	-3.2548	-9.8747	-8.3058	-8.3058	1.69321
FBgn0038478	FBgn0038478	cal1	-4.6782	-1.7264	-12.918	-8.298	-8.298	1.08088
FBgn0260399	FBgn0260399	gwl	-4.9713	-4.2969	-8.6402	-8.2905	-8.2905	1.15875
FBgn0011474	FBgn0011474	Set8	-5.5438	1.3896	-8.4624	-8.2883	-8.2883	1.11991
FBgn0037371	FBgn0037371	Sym	1.3606	-9.356	-8.2794	-9.7815	-8.2794	1.25771
FBgn0035725	FBgn0035725	Mis12	-3.7982	-2.6545	-8.9624	-8.2699	-8.2699	1.55192
FBgn0003357	FBgn0003357	Jon99Ciii	-3.5037	-4.3129	-8.5377	-8.269	-8.269	-1.61199
FBgn0031090	FBgn0031090	Rab35	-0.22864	2.6221	-8.9066	-8.2616	-8.2616	2.08398
FBgn0038903	FBgn0038903	RpI12	-3.7676	-8.5741	-8.2571	-8.4028	-8.2571	0.926791
FBgn0038569	FBgn0038569	CG7218	-0.36508	-6.4634	-8.2536	-9.4035	-8.2536	1.3078
FBgn0038244	FBgn0038244	CG7987	-4.8487	-5.432	-9.5933	-8.252	-8.252	1.38405
FBgn0028662	FBgn0028662	VhaPPA1-1	-16.187	-10.915	-13.856	-8.2406	-8.2406	2.42064
FBgn0262560	FBgn0262560	wcd	0.0056908	-7.6091	-11.479	-8.2381	-8.2381	1.27898
FBgn0017577	FBgn0017577	Mcm5	-3.3462	-10.249	-8.2367	-9.0616	-8.2367	1.5667
FBgn0030434	FBgn0030434	Brms1	-0.67476	-8.2417	-10.58	-8.226	-8.226	1.66027
FBgn0032261	FBgn0032261	CG6094	-2.0043	-1.14	-8.2176	-8.3599	-8.2176	1.61382
FBgn0035713	FBgn0035713	velo	-10.658	4.0378	-8.3838	-8.2172	-8.2172	1.60596
FBgn0028325	FBgn0028325	l(1)G0334	-4.4083	-3.0994	-9.4429	-8.2165	-8.2165	2.0638
FBgn0033473	FBgn0033473	CG12128	1.6625	0.11093	-8.2108	-8.8159	-8.2108	1.40029
FBgn0004510	FBgn0004510	Ets97D	1.6087	4.1788	-10.855	-8.2065	-8.2065	1.71103
FBgn0001124	FBgn0001124	Got1	-0.54348	0.050465	-8.7366	-8.1984	-8.1984	1.71574
FBgn0013343	FBgn0013343	Syx1A	-3.5299	-0.84832	-8.1963	-9.5128	-8.1963	1.83234
FBgn0001108	FBgn0001108	DCTN1-p150	-1.9436	-1.0915	-8.1862	-10.496	-8.1862	1.48509
FBgn0011760	FBgn0011760	ctp	-3.9002	0.17773	-10.47	-8.1859	-8.1859	3.04501
FBgn0032812	FBgn0032812	Hakai	4.2918	-0.26006	-8.1824	-8.3744	-8.1824	1.35634
FBgn0034118	FBgn0034118	Nup62	-1.984	-4.8797	-8.1759	-9.5553	-8.1759	1.98567
FBgn0030274	FBgn0030274	Lint-1	-9.8288	-6.095	-10.818	-8.1709	-8.1709	1.24718
FBgn0261385	FBgn0261385	scra	-2.2544	-1.9895	-9.858	-8.1602	-8.1602	2.29561
FBgn0034259	FBgn0034259	P32	-2.7244	-7.2576	-8.1577	-9.309	-8.1577	1.89457
FBgn0033341	FBgn0033341	MrgBP	-0.92928	5.0917	-8.125	-10.788	-8.125	1.57316
FBgn0037350	FBgn0037350	CG2911	-5.1994	-8.8998	-10.943	-8.1246	-8.1246	1.036
FBgn0283427	FBgn0283427	FASN1	-5.6842	-5.2716	-8.1557	-8.1168	-8.1168	2.1614
FBgn0036686	FBgn0036686	CG7728	-4.0239	10.155	-12.502	-8.1165	-8.1165	1.71439
FBgn0026753	FBgn0283536	Vha13	0.52009	3.7336	-8.5179	-8.1117	-8.1117	2.61109
FBgn0037262	FBgn0037262	MED31	0.28122	-1.9497	-8.1057	-10.245	-8.1057	2.20731
FBgn0024887	FBgn0024887	kin17	-8.9341	4.6789	-9.3376	-8.1032	-8.1032	1.3073
FBgn0039139	FBgn0039139	Ime4	0.95338	-5.0323	-8.6619	-8.1025	-8.1025	1.1753
FBgn0038046	FBgn0038046	CG5641	-2.9875	-6.1262	-9.4463	-8.1007	-8.1007	1.88823
FBgn0032053	FBgn0032053	mRpL51	-3.5805	-7.2229	-10.396	-8.0968	-8.0968	1.91528
FBgn0032454	FBgn0032454	CG5787	-2.3831	-8.6893	-11.815	-8.0959	-8.0959	1.73447
FBgn0036916	FBgn0036916	Mtr3	-5.0726	1.4635	-8.0892	-9.7589	-8.0892	1.28109
FBgn0035254	FBgn0035254	CG7974	0.54555	0.45186	-8.086	-9.2404	-8.086	1.61606
FBgn0263198	FBgn0263198	Acn	1.2289	-3.3769	-10.941	-8.0723	-8.0723	1.86929
FBgn0012058	FBgn0012058	Cdc27	1.5773	-4.1042	-8.0442	-10.082	-8.0442	1.23264
FBgn0002901	FBgn0002901	mus304	-2.6729	-0.59227	-8.1135	-8.0367	-8.0367	0.551664
FBgn0004373	FBgn0004373	fwd	-0.91619	0.97792	-11.94	-8.0336	-8.0336	1.39575
FBgn0037061	FBgn0037061	CG12975	-3.0541	-2.4035	-10.196	-8.024	-8.024	1.19045
FBgn0024222	FBgn0024222	IKKbeta	-1.74	-3.9308	-8.0027	-10.606	-8.0027	1.27905
FBgn0026432	FBgn0026432	Grip163	-3.0738	-5.4082	-8.001	-8.7815	-8.001	0.722671
FBgn0259204	FBgn0259204	CG42308	-4.1573	0.44834	-9.379	-7.9968	-7.9968	0.717945
FBgn0023521	FBgn0023521	CG3587	-0.42113	-0.0070356	-11.059	-7.9873	-7.9873	1.04271
FBgn0039846	FBgn0039846	CG11337	1.0423	-4.0576	-7.987	-10.134	-7.987	1.19576
FBgn0034645	FBgn0034645	ND-B12	-0.22951	-5.8977	-8.1117	-7.9722	-7.9722	2.25226
FBgn0261113	FBgn0261113	Xrp1	5.0515	-11.28	-8.1228	-7.9534	-7.9534	2.69059
FBgn0043458	FBgn0043458	CG12084	0.52337	-12.542	-7.9494	-9.809	-7.9494	1.52095
FBgn0038427	FBgn0038427	ema	-2.3698	-0.72765	-9.3476	-7.9466	-7.9466	1.31604
FBgn0031036	FBgn0031036	CG14220	-0.80194	-2.3841	-11.764	-7.9442	-7.9442	1.38028
FBgn0032361	FBgn0287204	CG6488	-3.4852	11.28	-7.9375	-8.2614	-7.9375	1.18963
FBgn0035524	FBgn0035524	CG11583	-2.0089	-8.1729	-7.9366	-9.6669	-7.9366	2.00607
FBgn0051251	FBgn0051251	CG31251	-1.3581	2.0965	-7.9311	-8.6106	-7.9311	0.753725
FBgn0259725	FBgn0259725	CG42379	-1.1244	-2.8251	-7.9253	-10.694	-7.9253	1.07582
FBgn0005616	FBgn0005616	msl-2	0.43036	-3.7896	-10.49	-7.9231	-7.9231	1.10785
FBgn0026262	FBgn0026262	bip2	-5.4416	-11.688	-9.4207	-7.9214	-7.9214	1.74173
FBgn0029971	FBgn0029971	ND-MNLL	-10.218	7.1219	-10.737	-7.9094	-7.9094	2.14126
FBgn0032061	FBgn0032061	CG9314	-3.7323	-10.344	-7.8991	-8.3326	-7.8991	-0.910533
FBgn0003165	FBgn0003165	pum	-8.3094	-4.6776	-7.8934	-8.3023	-7.8934	1.589
FBgn0000412	FBgn0000412	D1	-2.2237	1.8276	-8.7883	-7.8904	-7.8904	2.40218
FBgn0039507	FBgn0039507	mrt	-0.16412	-1.4946	-9.6707	-7.8563	-7.8563	1.49995
FBgn0028504	FBgn0028504	CG12182	-3.823	-7.6266	-9.9771	-7.8516	-7.8516	1.02944
FBgn0026378	FBgn0026378	Rep	2.3498	-0.498	-7.8317	-11.198	-7.8317	1.23849
FBgn0024804	FBgn0024804	Dbp80	-2.8754	-6.4717	-8.6035	-7.8302	-7.8302	2.01758
FBgn0264294	FBgn0264294	Cyt-b5	-2.2271	-9.1478	-7.829	-9.4449	-7.829	2.65322
FBgn0027524	FBgn0027524	CG3909	0.40922	4.2649	-7.8171	-9.3059	-7.8171	1.25653
FBgn0262975	FBgn0262975	cnc	-1.496	7.5059	-7.8166	-8.7013	-7.8166	1.07954
FBgn0040232	FBgn0040232	cmet	-3.1254	0.10537	-7.9623	-7.8115	-7.8115	1.55157
FBgn0033086	FBgn0033086	CG9410	-10.784	-1.3586	-7.8092	-8.9813	-7.8092	0.953902
FBgn0035421	FBgn0035421	CG12034	-3.6115	-0.40873	-7.8057	-10.848	-7.8057	1.15957
FBgn0033557	FBgn0033557	CG12325	-1.0396	-0.82037	-12.523	-7.7978	-7.7978	1.30233
FBgn0052767	FBgn0052767	CG32767	0.28042	-6.4043	-7.7962	-8.2476	-7.7962	0.942544
FBgn0034704	FBgn0034704	CG6758	-0.41834	0.22412	-7.7941	-9.0502	-7.7941	1.06005
FBgn0039943	FBgn0039943	CG17168	-2.5398	-4.388	-7.7914	-7.9854	-7.7914	1.48142
FBgn0037734	FBgn0037734	trbd	-2.9249	3.5089	-7.7912	-8.0918	-7.7912	1.16266
FBgn0033460	FBgn0033460	Sec24AB	-6.3151	-1.6763	-7.7894	-8.1061	-7.7894	1.7223
FBgn0033656	FBgn0033656	S2P	-0.83688	1.6912	-8.4357	-7.785	-7.785	1.55909
FBgn0039229	FBgn0039229	Saf-B	-6.4113	-1.5241	-7.7745	-9.1871	-7.7745	1.76249
FBgn0265083	FBgn0265083	CG44194	-1.4777	1.1026	-7.7736	-8.0116	-7.7736	1.68133
FBgn0033339	FBgn0033339	Sec31	1.4759	-0.91692	-7.7709	-7.9214	-7.7709	1.81589
FBgn0039085	FBgn0039085	CG10170	-0.68837	-5.7524	-7.7674	-9.4318	-7.7674	-1.13145
FBgn0037073	FBgn0037073	Tsr1	-4.0637	4.1239	-11.29	-7.7623	-7.7623	1.44491
FBgn0037777	FBgn0037777	CG11722	0.074197	0.55551	-10.004	-7.7598	-7.7598	1.10278
FBgn0004907	FBgn0004907	14-3-3zeta	-14.055	-8.2696	-7.7534	-9.818	-7.7534	2.94158
FBgn0263110	FBgn0263110	CG43367	-1.5008	3.244	-8.6427	-7.7487	-7.7487	0.845718
FBgn0032016	FBgn0032016	CG7818	-0.97064	-0.8539	-7.7409	-7.8032	-7.7409	1.42833
FBgn0028507	FBgn0028507	CG3793	-4.0877	6.0325	-8.759	-7.7394	-7.7394	1.37513
FBgn0030552	FBgn0030552	mRpL38	-6.5597	-4.5129	-10.932	-7.7365	-7.7365	1.44887
FBgn0037312	FBgn0037312	CG11999	-3.7996	-0.92499	-12.003	-7.7303	-7.7303	2.0621
FBgn0033802	FBgn0033802	CG17724	-0.2239	-0.40587	-8.2347	-7.7234	-7.7234	1.1657
FBgn0027359	FBgn0027359	Tim8	1.8625	7.0056	-8.6392	-7.7204	-7.7204	2.2785
FBgn0052685	FBgn0052685	ZAP3	-4.7773	4.3038	-8.9885	-7.7161	-7.7161	1.70326
FBgn0035766	FBgn0035766	eco	-7.6385	1.5231	-7.7567	-7.7129	-7.7129	1.54388
FBgn0027503	FBgn0027503	CG11970	-5.425	1.7393	-9.3203	-7.7108	-7.7108	0.98356
FBgn0039765	FBgn0039765	mRpS18C	-4.9968	-2.8914	-7.6897	-9.6247	-7.6897	1.82485
FBgn0031536	FBgn0031536	Cog3	-0.94792	-9.6074	-8.3381	-7.6776	-7.6776	1.07996
FBgn0004913	FBgn0004913	Gnf1	-5.6781	-4.0027	-7.672	-7.918	-7.672	1.56963
FBgn0015360	FBgn0015360	oxt	-0.3337	-8.067	-7.6626	-8.2151	-7.6626	1.34031
FBgn0011824	FBgn0011824	CG4038	-2.3379	-9.2289	-9.8923	-7.6426	-7.6426	2.12361
FBgn0026317	FBgn0026317	Tsc1	-3.2669	-11.254	-11.415	-7.6384	-7.6384	1.41117
FBgn0050077	FBgn0050077	Blos1	-4.2766	7.2509	-8.1357	-7.6384	-7.6384	1.028
FBgn0039861	FBgn0039861	pasha	-2.9557	7.889	-8.4087	-7.6353	-7.6353	1.29076
FBgn0053505	FBgn0053505	U3-55K	-1.0114	1.8621	-10.185	-7.6313	-7.6313	1.39313
FBgn0038767	FBgn0038767	trem	-0.94953	3.4673	-7.6092	-10.033	-7.6092	1.28682
FBgn0035383	FBgn0035383	CG2107	-2.915	-8.849	-7.6001	-9.1158	-7.6001	1.42965
FBgn0016685	FBgn0016685	Nlp	-4.1794	-7.7824	-7.6159	-7.5771	-7.5771	2.82922
FBgn0037554	FBgn0037554	DNApol-iota	0.80241	1.6886	-7.5726	-7.8585	-7.5726	1.15876
FBgn0024491	FBgn0024491	Bin1	-2.6356	-3.7759	-7.5714	-10.715	-7.5714	1.68728
FBgn0027588	FBgn0027588	GCS2alpha	-5.5164	-9.0365	-7.5678	-8.8755	-7.5678	2.22948
FBgn0030122	FBgn0030122	CG16892	0.22263	2.2637	-8.6766	-7.551	-7.551	1.31352
FBgn0035110	FBgn0035110	thoc7	0.19706	-2.1958	-7.9188	-7.5371	-7.5371	1.60332
FBgn0032455	FBgn0032455	Pih1D1	-0.34971	1.9578	-7.5321	-7.7202	-7.5321	1.49206
FBgn0024196	FBgn0024196	robl	-7.1135	0.92969	-9.5994	-7.51	-7.51	2.27223
FBgn0033100	FBgn0033100	CG3420	1.3674	-1.3461	-7.4697	-10.049	-7.4697	2.11032
FBgn0261349	FBgn0261349	Mst36Fb	-2.6004	3.0102	-12.067	-7.457	-7.457	0.210383
FBgn0267972	FBgn0267972	Der-1	-1.5329	-4.2318	-8.9249	-7.4562	-7.4562	2.01708
FBgn0013432	FBgn0013432	bcn92	1.245	7.2604	-10.501	-7.4451	-7.4451	2.25155
FBgn0000115	FBgn0000115	Arl1	-0.12721	1.2445	-9.794	-7.445	-7.445	1.85433
FBgn0031420	FBgn0031420	Atxn7	-2.3361	-3.2445	-7.443	-11.938	-7.443	1.11133
FBgn0034248	FBgn0034248	CG14483	-1.0613	8.7845	-8.7691	-7.441	-7.441	1.76577
FBgn0028382	FBgn0028382	cyp33	-3.4176	2.5034	-9.3739	-7.4322	-7.4322	1.33091
FBgn0014023	FBgn0014023	mRpL47	-1.9431	-2.7865	-7.4245	-8.0841	-7.4245	1.68026
FBgn0003139	FBgn0003139	PpV	-1.0811	0.035607	-10.799	-7.4194	-7.4194	1.66402
FBgn0036811	FBgn0036811	MED11	-1.3742	6.175	-7.4175	-9.3485	-7.4175	1.23026
FBgn0014092	FBgn0014092	CG4278	-5.4472	-4.7261	-8.764	-7.4064	-7.4064	1.2074
FBgn0037891	FBgn0037891	CG5214	-4.4123	8.7258	-8.1549	-7.398	-7.398	1.8165
FBgn0052069	FBgn0052069	CG32069	-0.77504	-2.5201	-7.3979	-8.2754	-7.3979	1.23845
FBgn0015527	FBgn0015527	peng	0.83082	-3.3489	-7.3937	-7.9406	-7.3937	2.24033
FBgn0039743	FBgn0039743	CG7946	0.29938	-1.5232	-8.257	-7.3886	-7.3886	1.56061
[truncated: 11,774 more rows]

## Sheet: Cytidine sgRNA-level
sgRNA	Gene	Symbol	PLASMID	SAM_cytidine1	SAM_cytidine2
ACCAAACAACACCGTGGCCA	FBgn0263916	Ent2	4192	521146	431379
GAGCAGCAGCACTAGGATGG	FBgn0263916	Ent2	2584	415431	461235
CAACACAATGCACACCATGG	FBgn0263916	Ent2	2096	313532	554599
CGGCCATTGCACCCACGATG	FBgn0263916	Ent2	1062	120971	117609
ATCTACCAGAACACCATATA	FBgn0263916	Ent2	515	83101	80835
ACTGGCACCCAGAGGAACCT	FBgn0263916	Ent2	593	68828	46406
GTCCTGGGCTCCAACATCAG	FBgn0263916	Ent2	455	49159	55842
CCACAACACTCGCATCATCA	FBgn0040333	brv3	3494	46466	23086
TAACGCAAATCCGGCCGTAT	FBgn0031002	CG14196	1105	45011	24536
CTCGAACACCAGGAACTTGA	FBgn0040383	CG5254	892	42960	37576
CAGGGGAGGCACCGTTTCAA	Scrambled	NA	3080	35915	126
GGCAATATCGGCACCAAGCC	FBgn0030343	ATP7	223	34042	35991
TGGCTACGGCCTGCTGAAGG	FBgn0034883	CG17664	1029	30301	16483
CCACTGCGAGGAGTCGAGCA	FBgn0263916	Ent2	176	24607	31651
TTGCCGCCCCATGATTCCAA	FBgn0263916	Ent2	214	23405	6562
CTCCCAATCCACTCCTCCAA	FBgn0035968	Slc45-1	14693	14493	1496
GAACCACATAAAGATGCCCT	FBgn0030331	CG15221	389	13486	20032
CAAATGCTTCAGATCCACTT	FBgn0004118	nAChRbeta2	1936	8863	8055
CTTCAATGACCACCCACTAT	FBgn0033778	CG3790	12722	8542	3300
AGCAACAGTAAGCGCCACAC	FBgn0035523	CG1311	1777	8007	753
CACCTAACACCCAGTCAGCA	FBgn0037913	fabp	11175	7704	5509
GGCCCAAATCAGCAGCAATA	FBgn0033809	CG4630	1901	7648	6640
CGAGCCAAACCAACCGTCAT	FBgn0031012	CG8051	13324	7567	4477
CCCAAATATCTCGATGACAG	FBgn0053509	CG33509	4949	6687	4576
ACCGCATATCAAGGCCATGG	FBgn0263916	Ent2	118	6218	4906
CCTCCAATATCCATAGTTTG	FBgn0034611	MFS16	184	6171	3367
CACCAAGGGTGAGCAGTTGG	FBgn0034497	CG9090	556	5868	4740
ATTCTGCTCTAGCAGCACGG	FBgn0030343	ATP7	105	4919	7244
GCCAAAGAGAGCGTCATTCC	FBgn0024365	CG12773	2131	4914	4642
GCATGGGCGACAACCAGCCC	FBgn0031517	CG15406	108	3961	8694
CGACTCGTGGCAGCCAGGGT	FBgn0038312	Zip88E	1299	3806	66
CTGCCGAAGATCATTAACGG	FBgn0260743	GC1	1493	3400	1659
CTTCAAGCGGAAGTCACCAG	FBgn0031649	hoe2	184	2819	272
CATCAGGTTGGAGTATATCA	FBgn0039714	Zip99C	532	2423	710
CTGGCGAAAGGAGGCTAGAC	FBgn0041150	hoe1	2494	2311	10334
CAGTCCACCGAGTTCCATGT	FBgn0002921	Atpalpha	572	2271	228
CGCCTGACGGTGAACCTGGG	FBgn0031069	Pmp70	2796	1987	1114
ATTCACGCCCAAGTACATCG	FBgn0034716	Oatp58Dc	286	1909	541
ACAACAGGAAGGCCGGAGAG	FBgn0029147	NtR	222	1809	13638
GCAAACTCGGAGATGCCCTG	FBgn0263316	Mrp4	782	1780	7062
GGAGGACACTCGGAACATCA	FBgn0028675	Sur	261	1765	0
CTCGACGAGCGTGGCCTCCT	FBgn0000084	AnxB10	754	1524	2732
CCCGAAAAATATGAGTGCAT	FBgn0086676	spin	881	1165	318
GATGCCCAGATTAAAGTACA	FBgn0038652	CG7720	1626	1055	269
CGATTTGGTTCCACCTTCTA	FBgn0037845	CG14694	312	950	2547
CTACTTCACTGCCATTAATG	FBgn0051793	CG31793	1928	892	0
CCAGTGGATGAAAAGGGGCG	FBgn0033905	CG18324	246	755	56
ATCGCTTTCGGTGCCCGATA	FBgn0034032	CG8195	80	667	129
ACCACCAGTTACAGCCACCT	FBgn0010549	l(2)03659	7564	637	6276
CCCAGCAGGGAGAAAACCCA	FBgn0039714	Zip99C	5913	613	281
CCGCCAGTTGCCAGCCAGTA	FBgn0038262	CG14857	765	596	470
CTTCTCCTGCAGTACACCCC	FBgn0038524	sll	13632	552	1665
CAAGGCGCCCAGCAGTGAGG	FBgn0036695	Papst2	421	547	3337
GGTCACGGGCCGCCCGGCAA	FBgn0029896	CG3168	510	544	29
GTGCTCTTCGGCGCCCTCTA	FBgn0037846	CG6574	37	503	767
GTCGCTCGGCACGAAGATGG	FBgn0019952	Orct	451	405	313
ATCCAGATGATCCACCGAGG	FBgn0265042	Irk1	124	374	369
GCCCTCGGATACGGACAGCA	FBgn0086676	spin	478	338	32
CTTTCTGAATGCCAAAACTC	FBgn0032120	CG33298	140	309	0
AACGCAAAAAGCAGATTGGG	FBgn0032120	CG33298	9286	253	1517
CGGGAAGCACCGACCTACTA	FBgn0050278	CG30278	1795	252	2932
ATCGTCCGTGTGCTCTATGG	FBgn0036764	CG5535	885	242	15
GCCGGAGAACATGGAGCCCA	FBgn0031307	MFS3	9434	217	2336
ATGAAGAGGCGCTGCACCCA	FBgn0000036	nAChRalpha1	609	186	1204
GGATGCAGCCAAAGACACAG	FBgn0037846	CG6574	510	156	675
CCGCCAATCCAGATATAAAA	FBgn0038260	CG14855	17787	151	167
CAACAGATAGGTGAATGAAA	FBgn0034493	CG8908	1401	151	26
ACTGGAGCCTGGATATTCAC	FBgn0265194	Trpm	1854	145	0
GTAATCCCGCCACTCCTTTG	FBgn0038662	Mpc1	374	143	65
CGTTGGGTGGAGCATCTTTG	Intergenic	NA	400	140	1158
GGACACCACGTCACCAATGG	FBgn0053181	CG33181	4281	128	0
TGGGAGAAATCGGACAGCAA	FBgn0031012	CG8051	1627	124	0
GGCAAAAGATAGAGCCACAA	FBgn0028425	JhI-21	730	124	1219
ATATAACACCGAGGATGGAA	FBgn0015777	nrv2	2557	123	3009
CGGACGTCTCATGACGACCG	FBgn0259221	CG42321	96	122	373
AGTGATATACCTGGGTCCTC	Scrambled	NA	847	119	2349
GCCCCAGTGGAACCATTCTG	FBgn0037140	CG7442	568	107	0
CTCCAGCATGAAGTATATCA	FBgn0030343	ATP7	2158	104	56
TTGCGCATCGAGTGCTGGTG	FBgn0031011	CG8034	463	92	0
GACCCAAGACCATATTCTTT	FBgn0037714	CG9396	291	82	31
TTCATCACTCGCCTACCCAA	FBgn0004512	Mdr49	2702	80	22
ATGCAGCGTACACCCTGATG	FBgn0052000	CG32000	255	71	48
GCGCTCAGTGGCTAATCACA	FBgn0038262	CG14857	1446	60	0
GCCAATGATCCAAAGCACAA	FBgn0038652	CG7720	2941	58	1
ATTCTGTCGAACAACTTGGA	FBgn0031169	CG1494	209	57	21
CACAGCGAAAAGGAAGGGGA	FBgn0028670	Vha100-2	11997	53	19
ACCCAACACTCCGCATGCCG	FBgn0023536	CG3156	3536	44	282
TCCGGCACGGACTCCAATCG	FBgn0033657	Sln	474	36	62
ATCATCGTGTGGGCATTAAC	FBgn0011584	Trp1	393	36	0
GCTGGTCATTGCTTCTACCG	FBgn0028875	nAChRalpha5	527	34	0
CCAATCGAAGAAGATGAGCA	FBgn0019952	Orct	568	34	46
GCGCACCTTATCGTTCCTGG	FBgn0086357	Sec61alpha	628	30	0
GCCCCAGTAAGTATAGTTAA	FBgn0010240	Lcch3	1331	28	77041
CTGCTGGATCGCTTAACCCA	FBgn0029733	CG6927	1143	27	0
CAGATTGGGAACTCCAGACT	FBgn0036928	Tom20	111	26	0
CGCTCCCATTCCATACCCAA	FBgn0265042	Irk1	18866	23	0
CCCGTTGAGACCTTCGGCTA	FBgn0036695	Papst2	178	21	0
CAGGCACAGCAGCCTGCCAG	FBgn0032322	CG16743	123	19	0
AGCACGATCATCACCCACAT	FBgn0053181	CG33181	7166	19	9
ATCCTACCAACCGCTCCCAA	FBgn0086676	spin	13013	19	10
ATCCGTGCGCAGAAGATAGT	FBgn0016684	NaPi-T	909	17	12
CGGGGAGAAGAAGAGACCAA	FBgn0032397	Tom70	6850	16	1
CGCATAGACGGCAAAGTCCA	FBgn0031881	CG3476	5855	14	0
ACAATGGAGCAGACGATGAA	FBgn0036834	CG6836	1260	14	0
CACACAACTCAGAACGACCA	FBgn0004512	Mdr49	4820	14	1
ATCAACACTCCGCCCCACAA	FBgn0011672	Mvl	7829	14	0
CCCTTGGGAACAATGATGCC	FBgn0028675	Sur	265	13	0
CACACCCACTGTCTACCCGG	FBgn0000083	AnxB9	4532	12	20
ACTTCCAAACCGGCAGAGCC	FBgn0030872	Ucp4A	5681	12	0
CAGTCGACGCAACACCGCCA	FBgn0033368	CG13743	2296	11	16
TAACTCTGGCCGAGATCCCT	FBgn0030331	CG15221	937	11	0
ACGCGAGCTGCCATCTTGAG	FBgn0032449	CG17036	506	11	0
AGCCCTGACCACCAAATGTA	FBgn0028491	CG2930	3599	11	0
CATCGACTTGACGCCCGATC	FBgn0052103	CG32103	330	11	0
GAAGGGGCTTGCGTCCATAG	FBgn0033388	CG8046	363	11	0
GTAGTCAAGTCGGTGCTGCA	FBgn0034611	MFS16	407	11	0
GGTGGCGCCCACAATCATAC	FBgn0019952	Orct	537	11	46
TTCCTCTCTGCTGATACCTG	FBgn0015324	Vha26	6827	11	1
GCAGCTCTTCGCCTCCATGG	FBgn0051272	CG31272	1219	10	0
CGTCGCTGCTACCCTTCTTG	FBgn0036501	CG7272	979	10	0
TCGGCCAGTATAGCTAAAAT	FBgn0040297	Nhe2	886	10	0
TCGCCACAGCGAGCAGCTCC	FBgn0039679	ppk19	950	10	0
CCAGGCGGGTCAGGCTCATC	FBgn0005614	trpl	432	10	0
GTGCTTGATGGTGTCGTATG	FBgn0030872	Ucp4A	550	10	0
CAGCGCACCAGGTCATCGTG	FBgn0028664	VhaM9.7-c	247	10	0
CATGGGAAGGGACAGCACAA	FBgn0036199	Bmcp	4716	9	1
AACCAGCGGTGACTGCACCA	FBgn0031645	CG3036	274	9	0
GGTCATGGTCGTAGTCACTG	FBgn0050394	CG30394	736	9	0
CGCAAGCAAATGGAGAAGCA	FBgn0053509	CG33509	6531	9	0
GGGAATCACAGAGAGAATCA	FBgn0034909	CG4797	1601	9	0
AATGCAAACCACACACACAA	FBgn0029950	CG9657	6590	9	15
ATCGTCAAGATGCAGGAGTT	FBgn0036928	Tom20	1062	9	0
TCGCAATGTGCGCACCCGCC	FBgn0028670	Vha100-2	4622	9	0
GCCCTCGAACACCTGGACCA	FBgn0005671	Vha55	4909	9	0
GCCTACGAGGGACCTGCCCA	FBgn0030519	CG11151	970	8	0
CGTTCCCAACACGGCCATAT	FBgn0039890	CG2316	1063	8	0
CAAGTTCGAGGTGCGCGCCA	FBgn0259221	CG42321	358	8	0
TCGCCAAGGTGCTCCATCCC	FBgn0034909	CG4797	17489	8	97
CGCCATAAGGAGAAAGCCAA	FBgn0036662	CG9706	2797	8	0
GTGCCAACCATGCCCTACCA	FBgn0030746	CG9981	273	8	0
TACCTCAACCGTGGACTCTC	FBgn0020445	E23	1322	8	0
CTCCCCCTTGCCCCCTTCCT	FBgn0011589	Elk	1289	8	0
CCGCACCAACGACCTCAACA	FBgn0037020	Pex14	12462	8	0
AGGCCGAGAAGAAGGAGCAG	FBgn0019644	ATPsynB	2149	7	0
TTACCCTGCTGTGGATCCAC	FBgn0010217	ATPsynbeta	1519	7	0
GATGGTGTCGATGGCCAGAG	FBgn0011211	blw	567	7	0
CCACACAGTCATGGAGAACA	FBgn0002022	Catsup	757	7	0
CTGCTGCTGCAGGTTCTGCG	FBgn0038683	CG11779	383	7	0
TGAGGAAGGCCAGGGTCATG	FBgn0039736	CG7912	2458	7	0
TACGTCAATACGGACAGCTT	FBgn0027610	Dic1	174	7	31
ATCGCTGCCCACCACCAGTG	FBgn0039561	mfrn	6494	7	0
CTCATGGAACACCAGCAACC	FBgn0086365	Orct2	695	7	0
CGATTCATTCGGGCTATGCA	FBgn0052792	ppk8	105	7	0
GGACTCCTCAACGACCACAA	FBgn0033657	Sln	567	7	0
GGAGCGCAGTGAGTTCGGTG	FBgn0052451	SPoCk	673	7	0
CACCTACACAGCAGCAACAG	FBgn0050035	Tret1-1	1548	7	57
TCGAACGAATAAGTTTACCA	FBgn0028671	Vha100-1	3592	7	0
TCGCCGATGAGGAAACTGGA	FBgn0032373	Vha100-5	268	7	0
TATGCAAGTGAGCCGAATCA	FBgn0033706	Vha36-2	332	7	0
CGCCAGTAGACAGTCATGGG	FBgn0033762	ZnT49B	2733	7	2
AGAAAGGAGTCGGAGAAGTC	FBgn0033762	ZnT49B	6038	7	1
AGCCTGGTTGAGCATGTTGG	FBgn0015324	Vha26	760	7	0
AAGGAGGTTGAAGCAAGCCA	FBgn0026753	NA	1074	7	0
TAAATGGGAAGATTGAGGTG	FBgn0000180	bib	946	6	0
ACACCAACATCCACCATTTA	FBgn0031183	CG14621	5279	6	1
GGGCGGACGCCTAAATACCC	FBgn0250757	CG42235	5424	6	0
TAGTCCCCACTGCTGCACAA	FBgn0033809	CG4630	1731	6	0
ACAAGATGAGGGCGGGAACA	FBgn0038720	CG6231	321	6	0
ATGGCGATGGTTCCCCACCA	FBgn0027615	CG6404	462	6	0
GCAGCCATGATGTACCACCA	FBgn0033387	CG8008	552	6	0
GAGGACAATGCTGCCCGTGG	FBgn0031011	CG8034	2022	6	0
AACCCATGGCAACATAACTC	FBgn0029950	CG9657	10297	6	0
AGTCTGGGTCTAGTGTATGA	FBgn0030746	CG9981	513	6	0
CTGACAGACAAGGAGACGGT	FBgn0000535	eag	425	6	0
GGTCAGCGAACAGGCCACGT	FBgn0250820	meigo	764	6	0
CAAGTCTGGGTGAGCTGCAA	FBgn0015776	nrv1	1850	6	17
TCCAGCGAGGTCGATGCCTA	FBgn0050277	Oatp58Da	164	6	0
GCGCAGGAGATCGAACACAG	FBgn0019952	Orct	1417	6	0
CTCGTACTGCACCCCCCTGA	FBgn0263006	SERCA	8740	6	0
GGGAAGGTGATGATCGTGTA	FBgn0028671	Vha100-1	74	6	0
AACGATTGGTGCCACCCACT	FBgn0028663	VhaM9.7-b	1010	6	0
ACCCAATACTCTAGTCTCGC	FBgn0067783	att-ORFA	6094	5	13
CGTCTATGTCGACACCCCAC	FBgn0037533	CD98hc	5423	5	1
CTATGAAGGCCCATCCGCCC	FBgn0039637	CG11880	5991	5	0
GCTGTATTATGGAGGAACCT	FBgn0023536	CG3156	316	5	0
TCGCCCACCGGCTTCTCCAA	FBgn0023536	CG3156	1663	5	0
TTTACCAAATGGACGCTCCC	FBgn0051793	CG31793	1084	5	0
TTCCAAGCTCAGCATCATTG	FBgn0052000	CG32000	462	5	0
CTATGCTGACAAGACTATTG	FBgn0038740	CG4562	568	5	0
AGGACATTGAACAGCGTACA	FBgn0037902	CG5281	2161	5	0
TGCGACGCAGGTAACTGGAG	FBgn0063649	CG6006	1467	5	0
CCATCAACGATAATCCCCCA	FBgn0037807	CG6293	3715	5	0
GAACGATGAGGAGCCAGGGA	FBgn0033387	CG8008	819	5	0
CTGGATGAGAGTCACCCCAA	FBgn0035767	CG8596	90	5	0
AGGCAAAAGACCAAATAATC	FBgn0029950	CG9657	1056	5	0
TTTCGCTCCAGCATCACCTG	FBgn0029131	Debcl	396	5	0
ATGACGCAACAGCCACAATG	FBgn0010497	dmGlut	5295	5	0
CAGCAATGGCGCCCACGCAT	FBgn0015872	Drip	4591	5	7
CTCCGCGAAGAAGATTGTTA	FBgn0267828	Fatp	1822	5	0
CAGGAACGAGGGGAAGTGGT	FBgn0042641	frc	1124	5	0
CACGGCCAGATAAGCCACAT	FBgn0039487	gb	1971	5	0
AGCAGCAGGTCAGAACAATC	FBgn0261794	kcc	3301	5	0
ATACTGCGTCACACTCACAA	FBgn0023549	Mct1	1361	5	0
CGGCGGATGGGGATGGGTGG	FBgn0023549	Mct1	1688	5	0
TGCAAGACGAAACTATCCTG	FBgn0024320	Npc1a	448	5	0
CCATGCCACGTCCTACCTGG	FBgn0032123	Oatp30B	556	5	3
TCGGCATCACTGACCCACCA	FBgn0052451	SPoCk	1671	5	0
CGCCACTCTCGAAATCTCCG	FBgn0036928	Tom20	1030	5	0
CGCACCATAATCGACCAGCG	FBgn0032373	Vha100-5	1441	5	0
CAAGCTGCACGAGAACCTGA	FBgn0262511	NA	6657	5	0
ACAATCGCGCCCCAATACTC	Intergenic	NA	1372	5	0
TGTTAAAGAATAGGAATCCC	FBgn0025683	NA	206	5	0
GTCCGAACCAGTACACCCAA	FBgn0000180	bib	535	4	0
TTAAAAAAAGGCGAGGACAA	FBgn0035523	CG1311	2160	4	0
ACACAGCTTGGCCTCCAGGT	FBgn0031002	CG14196	449	4	0
ACACTGCACATGATCATACG	FBgn0039641	CG14511	620	4	0
CTCCACGCCCTTGCCCCAGG	FBgn0028886	CG15279	2495	4	0
GGCGCGGGGCAGATTCTTGA	FBgn0039844	CG1607	251	4	0
GAGATCAGGTAGCCGCAGAT	FBgn0031645	CG3036	1206	4	0
CATGACATGATCGCCTGTTT	FBgn0052174	CG32174	510	4	0
TCCACTGGTAGGACTCCCAA	FBgn0033095	CG3409	116	4	0
TCCCGCAAATCTCGCCCCAC	FBgn0034956	CG4324	3093	4	0
ATGACCGTCTACTTCCCCAT	FBgn0038740	CG4562	620	4	0
CGCCTAGCGGTGGCGCCCAC	FBgn0039223	CG5805	243	4	0
GCTGTGCGGCGATCACCGAG	FBgn0063649	CG6006	205	4	0
CCCCACAGAGAATATATCCC	FBgn0036834	CG6836	3186	4	0
TTTCAGGGTATCATTTAGTA	FBgn0036493	CG7255	238	4	0
CTTGGCGGGATCCTCGAAGT	FBgn0036501	CG7272	60	4	0
ATCAAAAATGAGGGCGTCCG	FBgn0019830	colt	625	4	0
ACAGACAACGATACCAAGTA	FBgn0020445	E23	255	4	0
TCGTCCGCAGGACCACCATG	FBgn0031250	Ent1	187	4	0
GTACCTCAGCAGCTTGATAT	FBgn0267828	Fatp	582	4	0
TTCCACAAATACGGTCCATC	FBgn0027108	Inx2	270	4	0
CGCCTGCTGAGCCTCATACT	FBgn0010051	Itp-r83A	1927	4	6
CAGGAGAGCTATGTCCACAA	FBgn0038662	Mpc1	959	4	0
CGAATCTGTGGCTCACTCAG	FBgn0032456	MRP	312	4	0
TGCCACAAAACATATCACTG	FBgn0265351	nac	1057	4	0
ATCATATAGAGGGCAATCAG	FBgn0260795	NaPi-III	279	4	0
TCGCTGATAGGCACCAATCC	FBgn0015776	nrv1	330	4	0
TGCCTGGAGATCATCTGGGA	FBgn0036007	path	445	4	0
TCTGGCTGGCGTGATTATAG	FBgn0036770	Prestin	538	4	0
GCACAGAGAGGTAGCACCAG	FBgn0003360	sesB	555	4	0
CATTGTGACCATGACCACCG	FBgn0085395	Shawl	1511	4	0
CCCATCTATGGCCCCTTCTT	FBgn0262736	Vha16-1	923	4	0
CTACGTTGTAGCCCATATCA	FBgn0265262	Vha68-1	4005	4	18
CACCAAAAAGGATCCAGCCA	FBgn0039714	Zip99C	1672	4	0
TGCCCGCAAGCGTCTCGGCG	FBgn0015324	Vha26	216	4	0
CAGCATGATGAAGAAGGTGG	FBgn0040333	brv3	1464	3	0
AAGAGAAGGAGCAGCAGCAC	FBgn0034626	CG10795	1129	3	0
TACGCTGGTCAGGAAAAACA	FBgn0039641	CG14511	2466	3	0
AAAGGATGAAGAAGAAACCA	FBgn0035449	CG14971	558	3	0
GAAGGCGTACAGTCCAAAGG	FBgn0031517	CG15406	678	3	0
CATCGGGTGCGGGATCAATA	FBgn0039941	CG17167	822	3	32
CTCCGACTATATGACCCCCA	FBgn0023536	CG3156	3871	3	0
CAATCGCAGAAAGGGAATGG	FBgn0052091	CG32091	130	3	0
CGAGCACCTAAGATTCCCCA	FBgn0085425	CG34396	1620	3	0
CATTCTCACCCCGCCCGAGG	FBgn0027582	CG6230	672	3	0
AAACTTGCGGGTCAATGAAG	FBgn0038296	CG6752	459	3	0
GGCGCACAGAGCCAGGCCCA	FBgn0034063	CG8389	1483	3	0
CAGGTGAAGAGCTACCTGAA	FBgn0033755	ClC-b	154	3	0
CAGCAGGAAGATGGCGATCA	FBgn0062413	Ctr1A	577	3	0
CCTGCTAATCACACCTGAGA	FBgn0260743	GC1	5518	3	9
ACCCAAAACGAAGATGAGCA	FBgn0038376	Hmt-1	4822	3	0
GGGATGGAAGTACTGGAAGG	FBgn0029762	NAAT1	3057	3	9
GGAGAACGGACTGTCCAGGA	FBgn0259111	Ndae1	1034	3	0
GATCATGTTGGCATCATAGG	FBgn0036732	Oatp74D	185	3	0
GCACTTGAAAATCACCTGGG	FBgn0036695	Papst2	503	3	0
CACGGCGAACACCAGCACGG	FBgn0086357	Sec61alpha	1763	3	0
TGAAGCGGGGGCAAAGGCGT	FBgn0032451	spict	772	3	0
GCTCGATGAAGCTGACAAAG	FBgn0032397	Tom70	197	3	0
TTTCTGGACTTCATTACCTA	FBgn0028665	NA	252	3	0
ATCGAGGACTCGTTAGTAGT	Intergenic	NA	83	3	0
CAGCACCAAGCTGCCAACAT	FBgn0000180	bib	457	2	0
GGTTACGGCGGGATTGATGT	FBgn0000180	bib	304	2	0
CAACAGGGACATCTGACGGT	FBgn0011211	blw	193	2	0
CGCATCCAGCAGCTGTCGGG	FBgn0000241	bw	425	2	0
GATCATGATCGTGCCCGTGG	FBgn0002022	Catsup	321	2	0
CGGCGCCAGGGTCACATCAA	FBgn0031169	CG1494	1782	2	0
AAAATGGGCAGATCCCAGTA	FBgn0023536	CG3156	170	2	0
TACCTCAGTGCCATGCCCAT	FBgn0260388	CG42514	1451	2	0
GCTCACACGCAAAAAGCCCC	FBgn0036764	CG5535	17650	2	20
TAGGCTCCTTGAGCGACCCA	FBgn0039207	CG5789	190	2	0
CACCACCATTCCGTACTCCA	FBgn0039736	CG7912	15752	2	13
TAACTACCAGGAGTACAAAA	FBgn0029131	Debcl	398	2	0
GTAAAGAATAAGGCCTCGCT	FBgn0029849	Efr	1050	2	0
CTGAACCTGAAGGCCCTGCT	FBgn0029849	Efr	4690	2	0
CTTCATTCCACGCCCTACCC	FBgn0013953	Esp	665	2	0
CGTTCTGGACGCCACTACAA	FBgn0010051	Itp-r83A	638	2	0
CAATTACAAGATGAAACTGG	FBgn0028875	nAChRalpha5	798	2	1
TTTCTCGGGCGTATAGTCTT	FBgn0085434	NaCP60E	116	2	0
GACCCCAGATGCCACCCCAT	FBgn0016684	NaPi-T	2743	2	0
GGCGCACCGGAAGTCCGGTT	FBgn0086365	Orct2	2799	2	0
ACTCCACTTTACGTACACGT	FBgn0030795	ppk28	258	2	0
ATCAAACAGACGCCACCCAC	FBgn0085395	Shawl	6197	2	0
GAAGAATAGCACCGCTCCCA	FBgn0028563	sut1	2296	2	1
CCGAATATCCAGTAGTGGAG	FBgn0011584	Trp1	823	2	0
GCGCAACTGAATCCACTGCT	FBgn0028664	VhaM9.7-c	595	2	0
CGAGCGGGGCACGATCATGT	FBgn0262511	NA	276	2	0
CACCACTGCCTTGCTTACGG	FBgn0025683	NA	596	2	0
CAAAAACAACAACGCTACAG	FBgn0035244	ABCB7	2255	1	0
CATCGCCGCCCGCAGCACCT	FBgn0000084	AnxB10	708	1	0
CAATACGATAGAACCAGCCC	FBgn0002921	Atpalpha	1454	1	0
GTCATCCCAAAGGGACAGGG	FBgn0036568	ATPsynbetaL	1080	1	0
CAGCCCCATCATCAACAAGA	FBgn0016691	ATPsynO	5755	1	0
TGTACCAGGGCAGCGATACC	FBgn0037533	CD98hc	261	1	0
ACCAGCACCCTAGCGACCTG	FBgn0030638	CG11655	228	1	0
ATTCCCACGCCGGTGATAAT	FBgn0031183	CG14621	79	1	0
CTCCTCCTCCTTGGAAACAT	FBgn0031517	CG15406	480	1	0
ATTCGATCAGAAGTTCACCA	FBgn0033191	CG1598	668	1	0
TGGATCAACTTCGCCAGGGA	FBgn0039941	CG17167	465	1	0
TCTGCGCTGTGGATTAGGAA	FBgn0038416	CG17930	239	1	0
TTGGCACAGCAGCTGACCAA	FBgn0052669	CG32669	131	1	0
TATACGGATATACTTGCCCA	FBgn0259164	CG42269	897	1	0
TTCGCCACCGGAATTCTGGG	FBgn0034909	CG4797	418	1	0
GCCCTAACTTCCGACAGTTT	FBgn0031220	CG4822	201	1	0
GCATCAGAGGTCGCAGGGAG	FBgn0039207	CG5789	475	1	0
TCGGGTGTGGGAGGTCACTC	FBgn0037846	CG6574	141	1	0
GGCCTTTGGCCTGCCCCGCG	FBgn0037846	CG6574	225	1	0
GCGCGCATATAGACGTCCAC	FBgn0029733	CG6927	1705	1	1
CGCCTACTACACACATGGCT	FBgn0032026	CG7627	265	1	0
CCACACCAAAGCATCTATGC	FBgn0032018	CG7806	345	1	0
TGTGCAAAGGCCGAGGTGAT	FBgn0039741	CG7943	2359	1	0
TCCAACAACACCTGCGCCCA	FBgn0037714	CG9396	11286	1	0
ACCCTGGATATCGGCGGACC	FBgn0029950	CG9657	225	1	0
ACCAAAGTCGGAAAAGGTGG	FBgn0036662	CG9706	799	1	0
GGCCACAAAGCCACTGCCCA	FBgn0010497	dmGlut	3740	1	0
GTGCTTATGCAGTCAGAGTA	FBgn0031250	Ent1	40	1	0
CGTTGGCAAGAAGTACAAGC	FBgn0037913	fabp	298	1	0
TTCGACGAGGAGACCCTGGA	FBgn0037913	fabp	736	1	0
CGCCGCTGCCAGGCTCAACA	FBgn0004811	fs(2)ltoPP43	2068	1	0
ATCATCCTGAGCATCATGTC	FBgn0027108	Inx2	814	1	0
ATCACCGAACATGTCCAGAA	FBgn0052704	Ir8a	511	1	0
ACGGAGACGGCGGTGGACAT	FBgn0031307	MFS3	1706	1	0
CGACCAGATCATGTTTAAGT	FBgn0032456	MRP	2247	1	0
GGCGAATTGTGGGGCAAATG	FBgn0011787	mRpL12	1233	1	1
TGCTCCCGCCGAGGATGAGG	FBgn0011787	mRpL12	255	1	0
CGCCCAGCCTAAGACCAAAG	FBgn0027786	Mtch	391	1	1
GCCGAATGAGACAGCCATAA	FBgn0011672	Mvl	2049	1	0
GGCCAAGAGCAGGAAAAACA	FBgn0004118	nAChRbeta2	968	1	0
CCCACTCCGGTGACTGAACC	FBgn0031261	nAChRbeta3	491	1	0
CTCGCCCATGTAGACCTGGA	FBgn0085434	NaCP60E	760	1	0
TAGCCCATCAGGATGATGTT	FBgn0036279	Ncc69	450	1	0
GCTGTGAGGTTGACCTGGAA	FBgn0032123	Oatp30B	352	1	0
TGCCACATCCAAGTTGTACG	FBgn0032433	Oatp33Ea	606	1	0
TAACGGGACTATAACGACCT	FBgn0050277	Oatp58Da	61	1	0
GCAGCAAACAGAAACACTTG	FBgn0050277	Oatp58Da	812	1	0
TCCAGAGATCAAAATTCCTG	FBgn0034715	Oatp58Db	289	1	0
TTCACCACGGCCAGCTTGTC	FBgn0052528	parvin	172	1	0
CCTTCGTGGTCAGCCTGCAG	FBgn0025469	slv	453	1	0
TCTAGCAGCAAGAATGCCCC	FBgn0037310	Tim17b1	1154	1	0
CAATAGAGCCCCGCCCACCA	FBgn0037310	Tim17b1	3528	1	0
TCCAGCGGAGGTCAGCACAC	FBgn0032294	Vha16-5	2552	1	6
CGCAGGGGAAGAGCGAGTCA	FBgn0265262	Vha68-1	490	1	0
TGCCGCAATCGTCTATGTGG	FBgn0037000	ZnT77C	401	1	0
CAATCACCAAGCCATCACCT	FBgn0037875	ZnT86D	10202	1	11
GACATAGTCTGAGGTCCCCA	Scrambled	NA	1529	1	5
AGTCCTATAAGGTGACTGGT	Scrambled	NA	22	1	0
TCGTGAATGCTCTACGCAGA	Intergenic	NA	195	1	0
CGAGAAAAAGGCAGCCGAGA	FBgn0026753	NA	1846	1	0
AGAAGTCGTCCCGACCTTTA	Intergenic	NA	30	1	0
ACACTCTGAGTGTGACCCAG	FBgn0035244	ABCB7	23	0	0
TCCCAGGATACTGGACACGA	FBgn0035244	ABCB7	0	0	0
TTAGTGGTGTCCACGAACAG	FBgn0035244	ABCB7	13	0	0
GCCGCCAAGGAGATTGCCCA	FBgn0035244	ABCB7	2452	0	0
GCTGCGGAGAGGACCGCATC	FBgn0035244	ABCB7	115	0	0
CGCACCAGTGGATCCTCCTT	FBgn0035244	ABCB7	173	0	0
GAACAAGAAGGGGACACAGA	FBgn0035244	ABCB7	419	0	0
GGTGCTGAAGAAGTATGAGG	FBgn0035244	ABCB7	299	0	0
CTCGCTGATCAACTACGAGA	FBgn0035244	ABCB7	86	0	0
CCCATCAGTGCATCGCCCAC	FBgn0038309	Amt	1404	0	4
GGAGGAGGTCAGGACCCAGT	FBgn0038309	Amt	176	0	0
TCGACTGGGTCGTTACTCCG	FBgn0038309	Amt	69	0	0
TGCACAGCACTGGCTCCCAC	FBgn0038309	Amt	1769	0	0
CCAACTGTCGTTCGCCACCA	FBgn0038309	Amt	276	0	0
ATGACCATGATGGGATCATT	FBgn0038309	Amt	12	0	0
ACGGCACAGTGGGAGCGCCG	FBgn0038309	Amt	79	0	0
CCCAATGGCGATGAATGGAT	FBgn0038309	Amt	706	0	0
GCCGTGGATATTGCCGGCAG	FBgn0038309	Amt	42	0	0
TCTTTCAGATCCACCTTAAT	FBgn0038309	Amt	32	0	0
GCAAAGTTAAGGGCTTGAGT	FBgn0025111	Ant2	293	0	0
GGCGGCAATCGGGAGTTCAA	FBgn0025111	Ant2	207	0	0
CTTCAAGGATGTGTACAAAT	FBgn0025111	Ant2	72	0	0
GGCACCTGCTGCACCGCCAG	FBgn0025111	Ant2	77	0	0
GCACCGACACGATGAATCCA	FBgn0025111	Ant2	523	0	0
ATCAAGAGTGACGGACCCAT	FBgn0025111	Ant2	621	0	0
TGTGAGCTGGGCGATTGCCC	FBgn0025111	Ant2	118	0	0
TTCCTCATGGACTTCATGAT	FBgn0025111	Ant2	9	0	0
GCGGCAGATCAGCGCTACAA	FBgn0025111	Ant2	604	0	0
ATGGGCGATGAAGGCGGTGG	FBgn0025111	Ant2	386	0	0
GATCAAGGCGGTTTACGAAG	FBgn0000084	AnxB10	1013	0	0
ATCGTGACCGGAGTACGTGA	FBgn0000084	AnxB10	56	0	0
GGCGTCCTGGGAGGCGTCGA	FBgn0000084	AnxB10	97	0	0
CAGGCGGCGGAAAAAGCCGG	FBgn0000084	AnxB10	561	0	0
GACGATCTTAAGGACGAGCT	FBgn0000084	AnxB10	0	0	0
TCGGCAGGAGCAACCAGCAG	FBgn0000084	AnxB10	578	0	0
CTGCACATCTGCTCGGCCAG	FBgn0000084	AnxB10	623	0	0
GCAACTGCACGCCGCCATGG	FBgn0000084	AnxB10	1265	0	0
CATGTTGAACATGCTCTCAT	FBgn0030749	AnxB11	26	0	0
GCGCAGTAGTAGTCCACGAT	FBgn0030749	AnxB11	394	0	0
CCTCTGCACGCTGTCCAACA	FBgn0030749	AnxB11	628	0	0
CCAGCTCCAAAGGGCGCCCG	FBgn0030749	AnxB11	152	0	0
TGGGATATGGTGGATAGGAT	FBgn0030749	AnxB11	121	0	0
ACGGCGGCGCGGGATGAGAG	FBgn0030749	AnxB11	2897	0	0
CCGACTTGATGTCCTCGATG	FBgn0030749	AnxB11	46	0	0
CTCGATGAGGACCTCCTCGT	FBgn0030749	AnxB11	84	0	0
GCGATCAAGAAGGAGTTCTC	FBgn0030749	AnxB11	296	0	0
GTTTGCGGCAGGCACCACCG	FBgn0030749	AnxB11	47	0	0
ACGCTGGACGATGCCACGCC	FBgn0000083	AnxB9	515	0	1
GACCTCAAGTCCGAACTGGG	FBgn0000083	AnxB9	126	0	0
CTTGAATGGGTAGTACTCAG	FBgn0000083	AnxB9	142	0	0
ACATCGAGAAGGCCATCAAG	FBgn0000083	AnxB9	416	0	0
GGCAACCGGGATGAGAACCA	FBgn0000083	AnxB9	166	0	0
GACCTGAAGGGCGACACCAG	FBgn0000083	AnxB9	224	0	0
GGGACTGGGAACCGACGAGG	FBgn0000083	AnxB9	75	0	0
CTGCTCGTAGAACTGGGCAA	FBgn0000083	AnxB9	41	0	0
ACGACGCCGGCGAGGGACAG	FBgn0000083	AnxB9	434	0	0
TCAGTTTGATGGCTTTCTCG	FBgn0028646	aralar1	134	0	0
GGCGAGGAGGATCTGATCCT	FBgn0028646	aralar1	297	0	0
CTGTTCGACCGCAAGGGCAA	FBgn0028646	aralar1	384	0	0
TGGCGGGAGAAATCGCTAGT	FBgn0028646	aralar1	189	0	0
TCAGGTCACTATAGTCGATG	FBgn0028646	aralar1	102	0	0
TGAACTCAGCATAGTTGATA	FBgn0028646	aralar1	120	0	0
GACGTCGGCGGGCGTGACAA	FBgn0028646	aralar1	118	0	0
ATAGGCAACTTCACCAATAT	FBgn0028646	aralar1	408	0	0
ATGCTCTGGCTCCCTTGTAG	FBgn0028646	aralar1	161	0	0
GATGGACGGCGCCCGCCAGG	FBgn0028646	aralar1	161	0	0
TTAGTACGGAGCCGCTGAGT	FBgn0020762	Atet	161	0	0
CTGATGGATTGTACACACTA	FBgn0020762	Atet	208	0	0
CTCATCCTCCAGGGTCAAAA	FBgn0020762	Atet	360	0	0
GTGCGAGAAGAGTCGCATGT	FBgn0020762	Atet	9	0	0
CAGCGGAGCGGAGAATGCAA	FBgn0020762	Atet	611	0	0
ACAGCAAGGAGCGAAATCTG	FBgn0020762	Atet	2619	0	0
GAATATGATCAGCTACGCCA	FBgn0020762	Atet	330	0	0
CTAAGATCGTTGGCCAGAGG	FBgn0020762	Atet	691	0	0
TACGCTGATGAACATCCTGG	FBgn0020762	Atet	242	0	0
TCACAGAACTCGATGTCCAC	FBgn0020762	Atet	963	0	0
GATATCCTAAAGGTGATACC	FBgn0030343	ATP7	25	0	0
AGTCACTTCCAGGCCGTGCC	FBgn0030343	ATP7	188	0	0
ACACCTCAGGCCGGCAGCTT	FBgn0030343	ATP7	1480	0	0
AATCACCGGGGAGTCTATGC	FBgn0030343	ATP7	461	0	0
CTTGGCGAAGTGCACAATGG	FBgn0030343	ATP7	29	0	0
ACTGGAACGGGTGCGATCAA	FBgn0030343	ATP7	614	0	0
CTTCGAGTGCAGCTATCCAG	FBgn0030343	ATP7	101	0	0
TGTGTCATGGTCACGCTTAG	FBgn0037989	ATP8B	30	0	0
ATTGTGGTGGATGAAAATAC	FBgn0037989	ATP8B	240	0	0
TCGAGACAGCCGAACTGGAT	FBgn0037989	ATP8B	381	0	0
GAAACGAGGGCAGCTTCGTC	FBgn0037989	ATP8B	208	0	0
GGACCTTAAGGCGCGCACCC	FBgn0037989	ATP8B	121	0	0
GCCATCTGGGAGGGCCTGAT	FBgn0037989	ATP8B	33	0	0
AAGTGGTCGGAGGTACAGGT	FBgn0037989	ATP8B	132	0	0
GCAGTTCAAGAGCACTGGCG	FBgn0037989	ATP8B	75	0	0
TGTGGACAGCAACAGGGTGT	FBgn0037989	ATP8B	284	0	0
GGGAATTGCTGTGGTCACTG	FBgn0037989	ATP8B	127	0	0
CTTCAGAGACGGGTATGTTG	FBgn0002921	Atpalpha	235	0	0
ATTTCTGCTGGGGCGAGGTA	FBgn0002921	Atpalpha	61	0	0
GGTGCTGGCCTGGATAGAAT	FBgn0002921	Atpalpha	328	0	0
GGTCAGGCACACAGTTACGG	FBgn0002921	Atpalpha	488	0	0
ACCCTTGGCAGTGCCCTCGA	FBgn0002921	Atpalpha	110	0	0
AAGTTCTGTAAGAACCTGTT	FBgn0002921	Atpalpha	0	0	0
GATGTCGTTGAGGTGAAGTT	FBgn0002921	Atpalpha	223	0	0
GATGAAATGGTGGATCTCCT	FBgn0002921	Atpalpha	101	0	0
CATCCCGGCAAGGTCCGTCT	FBgn0019644	ATPsynB	176	0	0
AATCGAATCTGAGTGGAAGG	FBgn0019644	ATPsynB	238	0	0
GCCGCTGCTGCCGCTCCTGG	FBgn0019644	ATPsynB	298	0	0
GCGTCGTCTCGACTACCAGG	FBgn0019644	ATPsynB	37	0	0
CACGCCGAAGGTGTAGGGTC	FBgn0019644	ATPsynB	150	0	0
TGCTGTCAAGAAGCTCGGCC	FBgn0019644	ATPsynB	67	0	0
CATCAGCAGCAGGGCACCGT	FBgn0019644	ATPsynB	761	0	0
TGCCGACCGGGTGGCGGCCA	FBgn0019644	ATPsynB	64	0	0
ATGGAGCACGAGTACTACAG	FBgn0019644	ATPsynB	183	0	0
TCAGTCCAGTTAGAGCAACA	FBgn0010217	ATPsynbeta	1266	0	4
GTGCGCACTATCGCCATGGA	FBgn0010217	ATPsynbeta	99	0	0
ATCATCAGCGGGCACATATA	FBgn0010217	ATPsynbeta	800	0	0
TTGTTTGGAGGTGCCGGTGT	FBgn0010217	ATPsynbeta	134	0	0
ATCATGGATCCCAACATCAT	FBgn0010217	ATPsynbeta	27	0	0
GCCACCTCTAGCACGAGCCG	FBgn0010217	ATPsynbeta	77	0	0
AATCGCACGCGAGAGTACAG	FBgn0010217	ATPsynbeta	575	0	0
ATCACGGAAGTACTCTGCAA	FBgn0010217	ATPsynbeta	266	0	0
ATCGACGACTGCACCAATTA	FBgn0010217	ATPsynbeta	342	0	0
CCACACGGGAGCGAGCGCCC	FBgn0036568	ATPsynbetaL	441	0	0
AGGATCACTGAGATCATCGG	FBgn0036568	ATPsynbetaL	77	0	0
CGGATCACTAGTACCCGCAA	FBgn0036568	ATPsynbetaL	30	0	0
GCTCGGGCGCATTCCCTCGG	FBgn0036568	ATPsynbetaL	185	0	0
CGAACACGGAGTAGCCGCCA	FBgn0036568	ATPsynbetaL	422	0	0
TCCGTCTTGCAGACTTCCTG	FBgn0036568	ATPsynbetaL	467	0	0
ACCACGACGCAGTCCTTCGG	FBgn0036568	ATPsynbetaL	88	0	0
ATTGGCCTGAAGATGGGCCC	FBgn0036568	ATPsynbetaL	12	0	0
TTGCCCACCGCCACACGGAT	FBgn0036568	ATPsynbetaL	848	0	0
CCCTCATCATCGGCTACGCC	FBgn0039830	ATPsynC	2953	0	9
GCTGGTATCGGAACAGTATT	FBgn0039830	ATPsynC	58	0	0
CTGTTCTCCTACGCCATTCT	FBgn0039830	ATPsynC	502	0	0
AGTCACGCGTGACATTGACT	FBgn0039830	ATPsynC	45	0	0
AGTACTGCTTGGAGTTGGCG	FBgn0039830	ATPsynC	247	0	0
TCTGTGGCAGCAATGCAACG	FBgn0039830	ATPsynC	69	0	0
GGTGCTGGTGCCGCAACAGT	FBgn0039830	ATPsynC	60	0	0
TGTTCTGAGCGGCCAAAGTC	FBgn0039830	ATPsynC	116	0	0
CTGATGATGGCGCTGCTCAA	FBgn0039830	ATPsynC	709	0	0
GGAAGTTCACCACGCCAGGG	FBgn0039830	ATPsynC	820	0	0
GGGCACGCGCTCGGCGAGAG	FBgn0016120	ATPsynD	1143	0	12
AGGGCAGCAGAGACTTGAGA	FBgn0016120	ATPsynD	121	0	0
CGGCGCCTTCAAGACCAAGT	FBgn0016120	ATPsynD	557	0	0
CCTGAAGGTGCCCTATCCCC	FBgn0016120	ATPsynD	679	0	0
TTGGCCCAATCGATCTGGGG	FBgn0016120	ATPsynD	839	0	0
CTGCTCCGAGGCCTTCTTGT	FBgn0016120	ATPsynD	819	0	0
CTACGACCAGATGACCATGG	FBgn0016120	ATPsynD	343	0	0
CGGACCAGTTGATCGAGGAT	FBgn0016120	ATPsynD	551	0	0
GCTCTGCGACGCCTTGATCT	FBgn0016120	ATPsynD	271	0	0
GCACTCGGGATTGGCCAGCA	FBgn0016120	ATPsynD	224	0	0
GGAATCCTCGTTGACGGTGA	FBgn0028342	ATPsyndelta	57	0	0
CGCTGGAGACGAAGAACTTG	FBgn0028342	ATPsyndelta	312	0	0
ATCCGAGTAGCTGCGGTTCT	FBgn0028342	ATPsyndelta	58	0	0
TCCACCACCTGGACAACGCC	FBgn0028342	ATPsyndelta	523	0	0
GAGCAGCTGGCGCGCCTCAT	FBgn0028342	ATPsyndelta	142	0	0
CTCGATGTTGTGGGCCTCCT	FBgn0028342	ATPsyndelta	185	0	0
ATCGATTTGGCGCACCACAG	FBgn0028342	ATPsyndelta	339	0	0
GCCCGTTTGCTGGCCGCCCG	FBgn0028342	ATPsyndelta	14	0	0
GTGCTTGGCCAGGATGCCGA	FBgn0028342	ATPsyndelta	121	0	0
GTCCAGGTGGTGGAAAACGA	FBgn0028342	ATPsyndelta	44	0	0
GCAGGGCCTCTCGCACCACA	FBgn0051477	ATPsynepsilonL	2543	0	0
GGTAATACCCAGATCTCTCC	FBgn0051477	ATPsynepsilonL	261	0	0
ACAGGCTTTCCGTTCACCCA	FBgn0051477	ATPsynepsilonL	247	0	0
AAAGCCTGTGCCGCGCAAGA	FBgn0051477	ATPsynepsilonL	163	0	0
ATGAAAGCCTGGAGAGATCT	FBgn0051477	ATPsynepsilonL	123	0	0
CACCACACGGGCTGCGATGT	FBgn0051477	ATPsynepsilonL	77	0	0
TGCACGGAGCTCAATGCGCA	FBgn0051477	ATPsynepsilonL	133	0	0
GCCATGTGAAGTTCACTCCG	FBgn0051477	ATPsynepsilonL	203	0	0
GATGTTGGAATACTGGATAT	FBgn0051477	ATPsynepsilonL	72	0	0
TTCGCTTGGCGGCGTCTGCA	FBgn0051477	ATPsynepsilonL	687	0	0
CATCCTGATGGTGGCCAACG	FBgn0020235	ATPsyngamma	433	0	0
GGACGGCACCGCAAAGACCA	FBgn0020235	ATPsyngamma	539	0	0
CAGCTTCTCCGACTTCTCCA	FBgn0020235	ATPsyngamma	416	0	0
GGGGAGGGTGGAGCACTGGT	FBgn0020235	ATPsyngamma	195	0	0
CCTGCTGCCCCTGGCCATGG	FBgn0020235	ATPsyngamma	85	0	0
CTGCTGCTGGGCCAGCATGG	FBgn0020235	ATPsyngamma	172	0	0
GCTGTCGAGCGAGTCGTAGA	FBgn0020235	ATPsyngamma	106	0	0
GCCAACGAGGTTCTGCAGAC	FBgn0020235	ATPsyngamma	304	0	0
CCAGGACGAGGCCAACACTA	FBgn0020235	ATPsyngamma	590	0	0
TGAGACGGGCCACACCAGTG	FBgn0020235	ATPsyngamma	581	0	0
ATCCAACTGGCTCAACTTGG	FBgn0016691	ATPsynO	527	0	0
CAGACCCAACAGATTGACGG	FBgn0016691	ATPsynO	173	0	0
AGACCGAACACCTGCACTGG	FBgn0016691	ATPsynO	601	0	0
GGTCTTGTAGGCATTGATCA	FBgn0016691	ATPsynO	98	0	0
ACCGCGATGTGCGGCCATGA	FBgn0016691	ATPsynO	87	0	0
TTGCTCTGGGACGCATCCAA	FBgn0016691	ATPsynO	53	0	0
TGGCTTCACCGTCGCCTGGG	FBgn0016691	ATPsynO	95	0	0
CTCGGATGCCTCCTTCAGAG	FBgn0016691	ATPsynO	37	0	0
TCAGGTGGAGAAGGATCTGA	FBgn0016691	ATPsynO	18	0	0
TCACCTACGAGACTCTTAAG	FBgn0067783	att-ORFA	26	0	0
TGACTGTAGTGGCGGGTACG	FBgn0067783	att-ORFA	107	0	0
ATGTTTCCGATGGACTCAGC	FBgn0067783	att-ORFA	112	0	0
GCAAACGGCCAGCTATCCAT	FBgn0067783	att-ORFA	823	0	0
GTGCTGCGGCTGGTGCCGCC	FBgn0067783	att-ORFA	4	0	0
GGCGAAGAATGCAGACAATG	FBgn0067783	att-ORFA	513	0	0
CTTGATGGACATGGCGATGT	FBgn0067783	att-ORFA	66	0	0
GTCCGCATCGTCCAGGTCCG	FBgn0067783	att-ORFA	184	0	0
GAGCACGATGACGACAGCCT	FBgn0067783	att-ORFA	569	0	0
AGGACTTGAGACCCTTACAG	FBgn0034049	bdg	345	0	0
TTTCTTACTTGGGGTCTCCT	FBgn0034049	bdg	41	0	0
GCTCGTAATAGCGATTACGG	FBgn0034049	bdg	0	0	0
GACTCTGGGCTAGAATCAAG	FBgn0034049	bdg	70	0	0
TGCACTGATCGGATGCACTT	FBgn0034049	bdg	18	0	0
CCAGTTCGCTGAGCACACAT	FBgn0034049	bdg	351	0	0
GTTGCCACCGAGACGCGATG	FBgn0034049	bdg	74	0	0
CTGTCGGGAATACGTCCCTA	FBgn0034049	bdg	12	0	0
ACGCGCGTCGGAGCGCTCTG	FBgn0034049	bdg	114	0	0
CCGAGCATGTGGACATAATT	FBgn0034049	bdg	58	0	0
CGATGTAGCCGATCCTACCA	FBgn0040238	Best1	158	0	0
CATTTACTATGCGATCAACA	FBgn0040238	Best1	115	0	0
CCGCTTCCACCAGATTATTT	FBgn0040238	Best1	864	0	0
GAAGTACGAATACACCGCCA	FBgn0040238	Best1	1020	0	0
GATGGCATGGCCGCATTCTT	FBgn0040238	Best1	221	0	0
AAACCAAGCACGAAGGACAG	FBgn0040238	Best1	785	0	0
CATCTCGTCGACGATCAGAT	FBgn0040238	Best1	265	0	0
CTACATGGGTTGGCTCAAGG	FBgn0040238	Best1	395	0	0
TTTGTCAGCTCGAATGTCCA	FBgn0040238	Best1	212	0	0
TGGACCGATGGCAAGGTGGT	FBgn0040238	Best1	680	0	0
CGCCTGGGAAAGATTCGGTG	FBgn0000180	bib	463	0	7
TGCGCATGGGATAAAGACTC	FBgn0000180	bib	275	0	0
CCGCCGCTGGCGTCGGAGTG	FBgn0000180	bib	15	0	0
GTACTCGTACACCAGGCCAG	FBgn0000180	bib	641	0	0
TGGCGGCCTGCAGATTCCCC	FBgn0000180	bib	682	0	0
GGATCGGACATCATCTGTGG	FBgn0000180	bib	53	0	0
CCGGAATGGCAGGTCATTGG	FBgn0027660	blot	170	0	0
CCAGGTACGCCGACCCGTAG	FBgn0027660	blot	72	0	0
AGGCGATGCTGTGAGAACCT	FBgn0027660	blot	158	0	0
CTGCCGGAAGATCTGCACAC	FBgn0027660	blot	236	0	0
ATCAAGCAGATCACATAGTT	FBgn0027660	blot	90	0	0
TCAAAGCCTGCAAAGGAGTG	FBgn0027660	blot	23	0	0
CTTCTGGCAGCGGGACTTAT	FBgn0027660	blot	80	0	0
ACAGCATTACAACTATCCAA	FBgn0027660	blot	1158	0	0
CACCATGGTGGTGACTGCTT	FBgn0027660	blot	166	0	0
CTATATTGGCGGAGCGCCCA	FBgn0027660	blot	200	0	0
CACGATCACGGAGTAGCCCA	FBgn0011211	blw	1704	0	8
GGGCAGGTTACGGGCGACCG	FBgn0011211	blw	169	0	0
CCCCTACTCCGGATGCGCCA	FBgn0011211	blw	459	0	0
CGCCCCCAAGGCTGATCTGG	FBgn0011211	blw	648	0	0
ATCCTGGAGGAGCGCATCCT	FBgn0011211	blw	112	0	0
GCCGTCGATGGCATTTCCCA	FBgn0011211	blw	494	0	0
TCTGGGCAGCGGAACCCACA	FBgn0011211	blw	151	0	0
GTGCGCGAGCCCATGCAGAC	FBgn0011211	blw	269	0	0
AGGACGGCAGCGAGCGTGTG	FBgn0036199	Bmcp	654	0	6
CGGCGGAGTCGCCTCAATCA	FBgn0036199	Bmcp	542	0	2
AATGCCTTCGGAGATCACGT	FBgn0036199	Bmcp	250	0	0
CTCAACGGAGGCGATAACTA	FBgn0036199	Bmcp	178	0	0
TCCAAACTTGATGGTGCCAT	FBgn0036199	Bmcp	240	0	0
TGGGTGAAGTGAAGGATTGG	FBgn0036199	Bmcp	499	0	0
TTCGGCCATTGCTAACCCCA	FBgn0036199	Bmcp	350	0	0
TTCGTTGGCCAGCTTCTTCA	FBgn0036199	Bmcp	229	0	0
TCTCACCGAAGCAGCCCAGC	FBgn0036199	Bmcp	521	0	0
TGTCCATCGACCGGGCCCTG	FBgn0040333	brv3	242	0	0
CGACTTCATCGAGTCCACTC	FBgn0040333	brv3	806	0	0
GTTCACCAGGACACTGTACT	FBgn0040333	brv3	115	0	0
ACATCAGGCAGAGAAAGTAC	FBgn0040333	brv3	437	0	0
GTAGATGCGCCAGTACTTGT	FBgn0040333	brv3	148	0	0
GGTGCTGCGCGAGTCCCTGG	FBgn0040333	brv3	450	0	0
CGTCGATCAGATGCCATACA	FBgn0040333	brv3	1028	0	0
TTCGCCGTGGTCACCATAAA	FBgn0040333	brv3	111	0	0
GCATTGGAGGACTCACGCAA	FBgn0000241	bw	757	0	44
CATGAGGGATAGTGTTACAG	FBgn0000241	bw	252	0	0
GGCACAGCGATGGACCGCCC	FBgn0000241	bw	208	0	0
GATGTGCGGAATATTAGGAG	FBgn0000241	bw	1074	0	0
CGTCTGCAGCAGACTCTCGT	FBgn0000241	bw	218	0	0
CCCGCTGAACTGCAATCCTG	FBgn0000241	bw	985	0	0
CGGACGGTGCAGGACGTCGG	FBgn0000241	bw	63	0	0
ACCCACATCATCCTCATGGA	FBgn0000241	bw	1095	0	0
GAAGCCGCGCGTGTAGTATA	FBgn0000241	bw	142	0	0
GTGTCGCAGTTCAGCGTCAA	FBgn0015614	CanB2	6	0	0
TCGACGCCGACGAGATCCGG	FBgn0015614	CanB2	86	0	0
GACTTCAAGGAGTTCATCCA	FBgn0015614	CanB2	152	0	0
CGCGGACGGCAACGGCGAGG	FBgn0015614	CanB2	917	0	0
TCGATCACGCGCTGCACCAG	FBgn0015614	CanB2	583	0	0
AAATGAAACATCACTGCCCA	FBgn0015614	CanB2	1791	0	0
AAACTGGACCTGGACAATTC	FBgn0015614	CanB2	50	0	0
AACGATGGTTACATTTCCAA	FBgn0015614	CanB2	77	0	0
CGCCTTTCGCATCTATGACA	FBgn0015614	CanB2	166	0	0
CACGCAACTGCAGCAGATTG	FBgn0015614	CanB2	1019	0	0
CATTCCCCTAGACAACAGTG	FBgn0002022	Catsup	242	0	0
CAAGTCCAAGAAACCAGAAG	FBgn0002022	Catsup	1522	0	0
TTTGCTTCTGGCGGTTTGTT	FBgn0002022	Catsup	32	0	0
TATTTGGCGGGCAACAGCAT	FBgn0002022	Catsup	77	0	0
GCACGATGAAAGGCACACCA	FBgn0002022	Catsup	855	0	0
CTGGCACTGGTCGTAATCCT	FBgn0002022	Catsup	269	0	0
ATTTGAAACTGGGATTGCCC	FBgn0002022	Catsup	63	0	0
ATTGGTCTGTGGGTCCTTGG	FBgn0002022	Catsup	68	0	0
GCACATCGCCCAGGCCGGAT	FBgn0037533	CD98hc	395	0	1
CCGCTCAACTGGTACACCTG	FBgn0037533	CD98hc	1818	0	0
GACATCGGAACCGTAAACGG	FBgn0037533	CD98hc	586	0	0
CTCCTTGCTCATACCAGTGA	FBgn0037533	CD98hc	526	0	0
ATCAAGGGCGATCACCAGAA	FBgn0037533	CD98hc	645	0	0
ATCGCCGAAGGACTTCAGCC	FBgn0037533	CD98hc	187	0	0
ATTTGGGTGGGCATGCTGGT	FBgn0037533	CD98hc	647	0	0
CAGCGGAGTCGCACCCAGAA	FBgn0037533	CD98hc	1000	0	0
AACCAGGAGTTAAAGGTATT	FBgn0035722	CG10075	267	0	0
CATGGCCGAGGGCTCCGAAA	FBgn0035722	CG10075	893	0	0
TAAAACGAAACCCGGCACAG	FBgn0035722	CG10075	349	0	0
CTGCATTGTGGAGGCGATGT	FBgn0035722	CG10075	39	0	0
GGGCTTCACACCGAACACAA	FBgn0035722	CG10075	86	0	0
GGTCACATAGTTGATCTTGT	FBgn0035722	CG10075	105	0	0
GCCCTAATCGCCTACGACGA	FBgn0035722	CG10075	334	0	0
GCAGTTGCAAGACTGGCCGG	FBgn0035722	CG10075	22	0	0
GCTTTCGTACAGCAGATGAC	FBgn0035722	CG10075	146	0	0
TAAGCACAGGCCAGCGATAC	FBgn0035722	CG10075	317	0	0
CTCCTATTTAGCCACCAACC	FBgn0032689	CG10413	3442	0	0
CGGCTGCACTGAGGGCATCA	FBgn0032689	CG10413	237	0	0
ATGCAGGACCCGGATCGTAG	FBgn0032689	CG10413	47	0	0
ACAACGCTGCGGGATAATCT	FBgn0032689	CG10413	426	0	0
TTGTTCTGCATGGTAAAGTA	FBgn0032689	CG10413	22	0	0
CCATAGGGAATACTCTTTGA	FBgn0032689	CG10413	0	0	0
ACAAGTCTGAGCAATCTGAT	FBgn0032689	CG10413	222	0	0
TGGATCCAGCAGGATTCTGG	FBgn0032689	CG10413	25	0	0
ATGCCGAGGACAACCAGCAG	FBgn0032689	CG10413	940	0	0
CATTGCAGATCCCACCACAT	FBgn0032689	CG10413	783	0	0
TGGTGGAACCTGCCCATCCT	FBgn0034494	CG10444	88	0	0
GCTGTCGGCTGTAACACTGG	FBgn0034494	CG10444	151	0	0
CAATCAGAGCCGATATGACC	FBgn0034494	CG10444	610	0	0
TCTTCAAATTGCGGACACTC	FBgn0034494	CG10444	0	0	0
TGCCTGAAGAACTCCGCCCA	FBgn0034494	CG10444	1078	0	0
CCTGAAGGCGGTGCTCATCA	FBgn0034494	CG10444	37	0	0
TACCTTGGAGTTTAGCACAG	FBgn0034494	CG10444	99	0	0
TCCTTCTGGATGGGATTCGG	FBgn0034494	CG10444	179	0	0
CGTGCAAATGGTGCTTTACA	FBgn0034494	CG10444	259	0	0
CGGCAAGCAAAAGACCACAC	FBgn0034494	CG10444	4545	0	0
CTCAAGTTCTGCACCCTCGG	FBgn0034626	CG10795	49	0	0
TATTTGGGCTATCCGGGCAT	FBgn0034626	CG10795	164	0	0
CTTTCTGGGCATGTTCGGCG	FBgn0034626	CG10795	122	0	0
GGAAACCCACCAGATCAATG	FBgn0034626	CG10795	134	0	0
TCATGTGCCCCGACCCGGCG	FBgn0034626	CG10795	215	0	0
TCCACTTGCAGGGCACTTCT	FBgn0034626	CG10795	166	0	0
TGGCGGCGATGCACCAGACG	FBgn0034626	CG10795	116	0	0
CGATGTCAATCAGCTGGCCC	FBgn0034626	CG10795	220	0	0
TCCGGCCAGCTGCTGTGTCT	FBgn0034626	CG10795	340	0	0
GCCGTCGACCGCTTGCCTGT	FBgn0038621	CG10864	678	0	147
GCGGAACTGTAGGCATGGGA	FBgn0038621	CG10864	1086	0	1
CTACGCCGAGCAACCAGCCG	FBgn0038621	CG10864	945	0	0
CACCGACAGGCAGAACATTA	FBgn0038621	CG10864	299	0	0
GCCCACCTGGGTGCACATAA	FBgn0038621	CG10864	65	0	0
GTAGAGCGGTATGCCAAAGG	FBgn0038621	CG10864	727	0	0
ATCGTGATCTATGCCATCTG	FBgn0038621	CG10864	194	0	0
TGCCTCGCTGACTACCAGTG	FBgn0038621	CG10864	1134	0	0
ATCCTGTACTTCCTCAACAT	FBgn0038621	CG10864	291	0	0
ATAGCCGGAGTTGTCAAACA	FBgn0038621	CG10864	556	0	0
AGACTGCCACCAGTATGTGG	FBgn0037238	CG1090	585	0	0
TGTGTCTACTCAGGCCACCT	FBgn0037238	CG1090	42	0	0
ACCCTTCAAGCTACCTAGTA	FBgn0037238	CG1090	734	0	0
GAACACTCCTATCACCACAG	FBgn0037238	CG1090	1545	0	0
TTCTTTGCTAAGGACGACAT	FBgn0037238	CG1090	10	0	0
CACAGTGGTCAGGAAAACAT	FBgn0037238	CG1090	977	0	0
GTCCCGCTTTGGGCGCCAGG	FBgn0037238	CG1090	31	0	0
ACTTTGTGGCCAGTCTGGAT	FBgn0037238	CG1090	83	0	0
ACAGCCGCTGATGAATAAGT	FBgn0037238	CG1090	670	0	0
TTCCGTTCTGGACACAACAC	FBgn0037238	CG1090	327	0	0
CCAACCCAGGACGGTACCGG	FBgn0036316	CG10960	64	0	0
GCCCAGCTTGTCTACTACCA	FBgn0036316	CG10960	676	0	0
GCCAATGCGGCCACATATTG	FBgn0036316	CG10960	174	0	0
GCCTGTGTGTGCATTCCCAT	FBgn0036316	CG10960	146	0	0
GGCCAACAAGGTCAACGTGT	FBgn0036316	CG10960	839	0	0
GCATCGTCGAGCAACTCCAG	FBgn0036316	CG10960	113	0	0
GTTCTCGATCGGCTATGGAC	FBgn0036316	CG10960	184	0	0
GTGACCGCTCCCATGTACAC	FBgn0036316	CG10960	23	0	0
GAGTCTGGGCTGGCTCCCAG	FBgn0036316	CG10960	33	0	0
ATAGACGAACAGGATACCAA	FBgn0036316	CG10960	315	0	0
GGACATGGTTGACATCGCCC	FBgn0030519	CG11151	51	0	0
CGATGGACTGAAGGAGAACG	FBgn0030519	CG11151	361	0	0
TCTGGACTGCAAGAACGCCA	FBgn0030519	CG11151	103	0	0
CAAGGACGGCAAGGTGGCCA	FBgn0030519	CG11151	360	0	0
CCTGGGCAAGCTGAACCCCC	FBgn0030519	CG11151	422	0	0
GCCAAGGCCAAGGCGGTCAA	FBgn0030519	CG11151	735	0	0
CCCTTCATGAAGGCAGCCTG	FBgn0030519	CG11151	256	0	0
CAAGGTGGACACCACCTTGA	FBgn0030519	CG11151	90	0	0
GTTCCTGTACAAAATCACCA	FBgn0030519	CG11151	285	0	0
TTGCCCCCAGTAATACGAGT	FBgn0039927	CG11155	600	0	0
AGTGCGAAACGAGTCATCTC	FBgn0039927	CG11155	60	0	0
TAAACACCGTACATATTATC	FBgn0039927	CG11155	105	0	0
TAGCTAAAAGAGCATCTGTT	FBgn0039927	CG11155	211	0	0
CTCATCAACTGAGACGAAAG	FBgn0039927	CG11155	72	0	0
CTTGGTCGTTATGACTAGAG	FBgn0039927	CG11155	11	0	0
AGAGTTAAGAGCGTATGCGA	FBgn0039927	CG11155	307	0	0
ATATTTGAACTGGACGAAGG	FBgn0039927	CG11155	63	0	0
TCTAGCATATAGAGATATAA	FBgn0039927	CG11155	12	0	0
GTTCTCCTTTATGAACCCTT	FBgn0039927	CG11155	20	0	0
CAGATCGCACCCACTTACCG	FBgn0035400	CG11537	1149	0	5
GCAGGAATACTCCCCTGCCT	FBgn0035400	CG11537	0	0	0
ATCACGGTGCAAGTCACACT	FBgn0035400	CG11537	40	0	0
GATAGGATAACAGCACGGTG	FBgn0035400	CG11537	314	0	0
GATGCTGAGGATGCCTACTA	FBgn0035400	CG11537	619	0	0
GTAGGCAAACACCACCGAGA	FBgn0035400	CG11537	145	0	0
GCAGCGCAATGGCCGTGGAG	FBgn0035400	CG11537	162	0	0
CTGCAGTCAGCAGCCCGATG	FBgn0035400	CG11537	212	0	0
GGCCGAGTGGGTGCGCCTGT	FBgn0035400	CG11537	59	0	0
TCTCATCGAGATGTAGGAGG	FBgn0035400	CG11537	144	0	0
CTCATGGTTCTAGCCTATGT	FBgn0039882	CG11576	56	0	0
CTGGTGGACGAGGCACCAGA	FBgn0039882	CG11576	193	0	0
AATCCAGCGGGGCCAGTCTA	FBgn0039882	CG11576	597	0	0
CTCCTTGAAGCGTCCCATGT	FBgn0039882	CG11576	260	0	0
GAAATCCGCGGGACTCGGAG	FBgn0039882	CG11576	188	0	0
ACTTCTGAATTCCCTCCCCT	FBgn0039882	CG11576	1774	0	0
CAGCAGGGGAAGCTGAATGA	FBgn0039882	CG11576	224	0	0
GGCGGATAACCAGCCAAAAG	FBgn0039882	CG11576	78	0	0
AGCACGATATAGCTCCCACC	FBgn0039882	CG11576	2547	0	0
TCCTACTCCAGTGCCCCGTA	FBgn0039882	CG11576	41	0	0
TCCGCACGGACGTCCTGGTT	FBgn0030638	CG11655	631	0	0
GAGCTACCTCCTGCTCACCC	FBgn0030638	CG11655	1010	0	0
GTCCGTGTTGAATACATCCA	FBgn0030638	CG11655	112	0	0
CCGCCTGGAAAGTGTGGACA	FBgn0030638	CG11655	121	0	0
CCGAGGGCGTAGCTGAGCAG	FBgn0030638	CG11655	61	0	0
GAAAGTGGGCCATCCACCCG	FBgn0030638	CG11655	15	0	0
GTGGTGGATGACATATTCCT	FBgn0030638	CG11655	121	0	0
TCTGGACGAGCAGCCCGAGC	FBgn0030638	CG11655	86	0	0
GCGAAGATGTAGCCCAGACC	FBgn0030638	CG11655	311	0	0
TCAAAAAACTTCGATCGTTG	FBgn0033028	CG11665	216	0	2
TTTCTCTGGGGTAACCTCAC	FBgn0033028	CG11665	320	0	0
GTCACAATGTAAACTGTGGG	FBgn0033028	CG11665	68	0	0
TGTATTTACCTGGCGATGAG	FBgn0033028	CG11665	25	0	0
AGGAGAAGAGTTGAATGCAT	FBgn0033028	CG11665	480	0	0
CAAAAAGATCATAAACCCAA	FBgn0033028	CG11665	6164	0	0
GGAGAAGGAGGCGAATTATA	FBgn0033028	CG11665	56	0	0
TCTATGGGGAGTAGTGGAAC	FBgn0033028	CG11665	151	0	0
CGCAGATGCCCCACCAAGAA	FBgn0033028	CG11665	925	0	0
TGTCCCACCTGATGGTGGTT	FBgn0033028	CG11665	0	0	0
TGATGGGCGAGGTTCCCGAA	FBgn0037239	CG11739	36	0	0
CCCATGAACACAATCATCAC	FBgn0037239	CG11739	1273	0	0
AATCCTAAGTCGAATCGCCA	FBgn0037239	CG11739	286	0	0
GTGCTTGGCTCTGCCCAAGT	FBgn0037239	CG11739	64	0	0
TCGTACTGTTTGGCCACTAG	FBgn0037239	CG11739	564	0	0
CAGGGAAAGGGCCGTGACCA	FBgn0037239	CG11739	402	0	0
GGGACAAGGCGACCCAAGAG	FBgn0037239	CG11739	347	0	0
CCTCGAAAAGAGGGGATTCC	FBgn0037239	CG11739	490	0	0
TCGTCGATGGTCTTGCACTC	FBgn0037239	CG11739	40	0	0
TACGGTTGAGATCCCAACAA	FBgn0037239	CG11739	96	0	0
CTGCTGGCACGTGAAGAGAC	FBgn0038683	CG11779	211	0	0
ACAGAATAGCTGCCCTTGTG	FBgn0038683	CG11779	233	0	0
GACACGATCTCCGACACCAG	FBgn0038683	CG11779	267	0	0
GGAGCTCTCGAAGAAGGCTA	FBgn0038683	CG11779	20	0	0
CCTGGCCAAAAAGGTTACCG	FBgn0038683	CG11779	505	0	0
TCGTCGTGTTAGAGATAGCC	FBgn0038683	CG11779	24	0	0
GAGCCCAACACGGAAGCCAC	FBgn0038683	CG11779	1655	0	0
TCCCATTAAGGAGGCTAAGA	FBgn0038683	CG11779	108	0	0
CCAGCTTCTGGGCCTCCTCA	FBgn0038683	CG11779	1943	0	0
GTAGATCAGTGAGGCTACCA	FBgn0039637	CG11880	9	0	0
CCGTAGGCGTATTCTCCCAG	FBgn0039637	CG11880	79	0	0
GTGTAGATTCAAGCCGTGTA	FBgn0039637	CG11880	7	0	0
GCCATCAACTACACAGTGGG	FBgn0039637	CG11880	225	0	0
CGCCCTGCGAGAACTCGAAG	FBgn0039637	CG11880	222	0	0
AGCCACCAAAACGATCGACC	FBgn0039637	CG11880	787	0	0
CAATCCAATCGAGATTAAGT	FBgn0039637	CG11880	85	0	0
TGTCATGTACCAGAAAATGA	FBgn0039637	CG11880	77	0	0
GTGGAGCTGATGAACAAGTA	FBgn0039637	CG11880	104	0	0
GGGATCACCAAGGTAAACGT	FBgn0039644	CG11897	135	0	0
ACTCTTCTATGCCACCATAC	FBgn0039644	CG11897	355	0	0
CCGATGGAGTCGATACTGAT	FBgn0039644	CG11897	96	0	0
CGTCCGTCAGCGGTCCCTGG	FBgn0039644	CG11897	190	0	0
CGTCATTTGGCGATAGTAGG	FBgn0039644	CG11897	694	0	0
GCTCCATTGTGAGAAGAAGT	FBgn0039644	CG11897	4	0	0
GCTTCCTGGGACACCAGTGA	FBgn0039644	CG11897	22	0	0
GTGGGAGAAAAGCTTTGCCC	FBgn0039644	CG11897	79	0	0
GCTTTGGTGAAGGGATTCTT	FBgn0039644	CG11897	66	0	0
GCAATAAACGTGATAGACAT	FBgn0039644	CG11897	484	0	0
GAACAAAACGGTGCGCTATG	FBgn0033558	CG12344	766	0	20
CTACGTGACGCTGCTTCCAG	FBgn0033558	CG12344	385	0	0
GTAGTTCATGTGGGCTTCCG	FBgn0033558	CG12344	138	0	0
TTCCGGATTGAGGGTCACCC	FBgn0033558	CG12344	135	0	0
ACCCTGGTGACCATGTTTAC	FBgn0033558	CG12344	133	0	0
GCGCTGGCTGGAGTCGCGTC	FBgn0033558	CG12344	0	0	0
GAAGCTGCTGCAGTACAATC	FBgn0033558	CG12344	216	0	0
GGGACACACCTGGATGTCCA	FBgn0033558	CG12344	14	0	0
CTGGGACTGGACGCCATTCC	FBgn0033558	CG12344	802	0	0
GCGCTCGAAGCGGAAGTATA	FBgn0033558	CG12344	87	0	0
AGACCGTTATCAGGCTAAGG	FBgn0035517	CG1265	180	0	0
TCCGCAGATAAACACGATAC	FBgn0035517	CG1265	321	0	0
GGCCACTATACTATACAGTA	FBgn0035517	CG1265	358	0	0
GCTGGGAAGGAGGACGCAAG	FBgn0035517	CG1265	205	0	0
TCCAGCTGCTGGCTATTCTG	FBgn0035517	CG1265	102	0	0
GCGCGGCCCAGTGCTCGTGG	FBgn0035517	CG1265	54	0	0
AAAGGCGGAGAGCGCCCATG	FBgn0035517	CG1265	296	0	0
GCTCCAATGGGAGTGCAGAA	FBgn0035517	CG1265	181	0	0
CGAGAGGAAGTCGTAGCCAC	FBgn0035517	CG1265	69	0	0
ACTGACGGAACTGGCATCCT	FBgn0035517	CG1265	161	0	0
GGGACTCGAGGGCAGCAAGT	FBgn0024365	CG12773	2851	0	3
GACGCGCGGAGTGCCGTACA	FBgn0024365	CG12773	47	0	0
GACAGTGACTAGGGCCACGA	FBgn0024365	CG12773	123	0	0
TATCTGCGAGCGGTGCCGTG	FBgn0024365	CG12773	141	0	0
CGACTTGCGCGCGCCGTCCA	FBgn0024365	CG12773	17	0	0
GAATCAATGGCTGGACTAGT	FBgn0024365	CG12773	112	0	0
GGTGCCGAATAGCACGGGCT	FBgn0024365	CG12773	370	0	0
TCCAGCATGTCCTCCTGCCT	FBgn0024365	CG12773	45	0	0
CCCTCGTTGTCAAACTCCAG	FBgn0024365	CG12773	127	0	0
GCCCAAATACCGGTCCTGCA	FBgn0035523	CG1311	435	0	0
CATTTGGGTACGGTGGCCAA	FBgn0035523	CG1311	112	0	0
GCCAAAACGTTCAATTTCCT	FBgn0035523	CG1311	495	0	0
CAAAGCTAATCCACAGACCA	FBgn0035523	CG1311	686	0	0
GAACGGGAAAACTGGGACAT	FBgn0035523	CG1311	117	0	0
ACATCGAAATAGAAGAGCTC	FBgn0035523	CG1311	485	0	0
CATGGTTATGGTGGCCAGAA	FBgn0035523	CG1311	322	0	0
TCTATGTGGTGGGTCTTATA	FBgn0035523	CG1311	56	0	0
TGGCATCCACGAGCCCGGAT	FBgn0036984	CG13248	117	0	0
TGTGGCGTCCCAGTCCAGCA	FBgn0036984	CG13248	75	0	0
GCCATGGCGTACATGCAGCG	FBgn0036984	CG13248	277	0	0
TATGCTGGGTGCAGCTTCGG	FBgn0036984	CG13248	50	0	0
ATGAAGGATAATATGATCCC	FBgn0036984	CG13248	149	0	0
CCCATCGGTATCCATACCCG	FBgn0036984	CG13248	500	0	0
ATCTCCATCGGAGCTCTGTG	FBgn0036984	CG13248	37	0	0
CTCACTGATGGGAATCATAA	FBgn0036984	CG13248	325	0	0
CGGTTCGAAACGTCCTAGTA	FBgn0036984	CG13248	198	0	0
GTCGTGGACGCAACTCTATA	FBgn0036984	CG13248	71	0	0
ACCACAGGTGTCCTCAACAC	FBgn0032036	CG13384	717	0	0
CCAGGTCGCGATGATGGGTG	FBgn0032036	CG13384	1604	0	0
CTCTTTGGCACAATGATCAT	FBgn0032036	CG13384	620	0	0
CATCTGCTGAAGGGCAACAT	FBgn0032036	CG13384	235	0	0
CGCACACCCGAGGACTTTGG	FBgn0032036	CG13384	1242	0	0
GCACGCAGCAGCCTCTGGAT	FBgn0032036	CG13384	152	0	0
TTTCGATACAACGAGGGCCA	FBgn0032036	CG13384	621	0	0
ACGTTGACGAGAGTGTTGTC	FBgn0032036	CG13384	126	0	0
ATGGCGGTTCCAAAATATAG	FBgn0032036	CG13384	366	0	0
TTCTTCGGCTACCTGAAGTA	FBgn0032036	CG13384	66	0	0
GCTCTTGGAAAGTTCCGAAG	FBgn0033196	CG1358	74	0	0
CAGCACAATGCCCGATACCA	FBgn0033196	CG1358	1874	0	0
CATCCTCGAATGCCATGCAG	FBgn0033196	CG1358	433	0	0
GGGTGGCAGCACGAAGCCCA	FBgn0033196	CG1358	301	0	0
GCCACCAGCGTGGGAGTCTT	FBgn0033196	CG1358	80	0	0
GCCTCCTGGGCGGCGGATGG	FBgn0033196	CG1358	129	0	0
CTTGGACACGGGGCACATCG	FBgn0033196	CG1358	1823	0	0
CGCTTGGCTGCGGTATGGTT	FBgn0033196	CG1358	837	0	0
GCCGACGATTCCAACTAGAG	FBgn0033196	CG1358	192	0	0
GAAGATCCACATGCCCACCA	FBgn0033196	CG1358	4043	0	0
AGCACTCGATGGGGAAGGTC	FBgn0033368	CG13743	337	0	5
CACAGCAGGATGCCGGACTG	FBgn0033368	CG13743	237	0	1
CCATGGAACCGCCCCAGGAG	FBgn0033368	CG13743	666	0	0
GTCCGAATCCGGCCCTGTGA	FBgn0033368	CG13743	73	0	0
CCACCAGGATGAGCAGGGCC	FBgn0033368	CG13743	552	0	0
TGGATTTGCCTGGACGGTGG	FBgn0033368	CG13743	84	0	0
CTACAAGAACGTCTCCAGAC	FBgn0033368	CG13743	157	0	0
CAACTACATCAACTCCATCG	FBgn0033368	CG13743	775	0	0
CAGCTATCCGGGCATCATGG	FBgn0033368	CG13743	597	0	0
GGACAACATTAGATATGTTA	FBgn0031897	CG13784	155	0	1
TCAATGTATTGGGGCACGTA	FBgn0031897	CG13784	62	0	0
CCTGACGGTCGGTCACGTGG	FBgn0031897	CG13784	185	0	0
TCTCATCTTCTGGTAAGTGG	FBgn0031897	CG13784	139	0	0
GCTCTTTGGATGCCGGGGAA	FBgn0031897	CG13784	15	0	0
ACCCAAACTAAATTGGAGGG	FBgn0031897	CG13784	82	0	0
CCACTGCTGCTCACTGTGAC	FBgn0031897	CG13784	275	0	0
ACTGCCACTGCAATCACCAT	FBgn0031897	CG13784	415	0	0
TTCATCGCGAGACAATTCAT	FBgn0031897	CG13784	54	0	0
CCCTCACTGGCCACTTTATA	FBgn0031897	CG13784	176	0	0
GCCCGTTAAGAGCTCCCGGA	FBgn0031937	CG13795	265	0	0
GAATGTGGACACTACTCCCA	FBgn0031937	CG13795	60	0	0
CCACAGATATGTGACTCCAA	FBgn0031937	CG13795	174	0	0
TTGACAAATATAGCAGCCAA	FBgn0031937	CG13795	100	0	0
TTCTCAGAGACGGCCAAGTT	FBgn0031937	CG13795	163	0	0
GCACACTAAAAGAAGAACCA	FBgn0031937	CG13795	4098	0	0
GTGACCTTTGGGCTAATTGG	FBgn0031937	CG13795	77	0	0
GAAGGAGTGAATGACCATGA	FBgn0031937	CG13795	631	0	0
AGGAAAATGGGATAAGCCAA	FBgn0031937	CG13795	558	0	0
TTCATGCATTCGGAGCTGGT	FBgn0031937	CG13795	65	0	0
TCCCGATTCCGTGAAGTCCG	FBgn0035173	CG13907	80	0	0
GGTTTCAAAGTAATAGCCCA	FBgn0035173	CG13907	471	0	0
ACGACGAGGAGAGCGTGTAC	FBgn0035173	CG13907	322	0	0
GGAGGCGGCCAGGCTGACGG	FBgn0035173	CG13907	252	0	0
GTACTCCTCCAGGAGATAGG	FBgn0035173	CG13907	10	0	0
ACACCGGGATCCGCATTGAG	FBgn0035173	CG13907	310	0	0
ATGGTGGGCAGGGTAGAGAC	FBgn0035173	CG13907	244	0	0
CATGAAGTGGGAGCCCGCAA	FBgn0035173	CG13907	1396	0	0
TCCGGAGGACGAGGACAATC	FBgn0035173	CG13907	39	0	0
TCCGTACTTGTTGGCCAGGG	FBgn0035173	CG13907	67	0	0
GGTTAGCAGCACAACCGTGA	FBgn0031676	CG14040	371	0	0
GATCACAAATGTGAGCTTGG	FBgn0031676	CG14040	55	0	0
TCCCTCATACTGCTGACACT	FBgn0031676	CG14040	354	0	0
CTGTACAAAGATATTCACAT	FBgn0031676	CG14040	24	0	0
GCTCGCGAAGGTCTTTAGAA	FBgn0031676	CG14040	1108	0	0
GCTCACGGCAAGAACATGTC	FBgn0031676	CG14040	180	0	0
CATCTTTGTCACAGCATCTC	FBgn0031676	CG14040	1560	0	0
ATAATACTGCCCAGATTCTG	FBgn0031676	CG14040	152	0	0
TAGCTGCAGTAGCAGATAGT	FBgn0031676	CG14040	5	0	0
TGTCTGTGCCAGAATGAAGA	FBgn0031676	CG14040	64	0	0
GTCCTGGCATAGATACTGAC	FBgn0031002	CG14196	33	0	0
TACCGTGCACGGGAGACCCT	FBgn0031002	CG14196	189	0	0
GATTAGCAGAGAACCGGCCA	FBgn0031002	CG14196	403	0	0
GGATCCATACCAGCCATCGT	FBgn0031002	CG14196	310	0	0
GCCCGAGGTCAGCGATAGCC	FBgn0031002	CG14196	164	0	0
ATCGAAGAAGGTCACCACCT	FBgn0031002	CG14196	1545	0	0
AGCAAAAAGGTGACCAGATG	FBgn0031002	CG14196	915	0	0
GCTCCACCGGTGGCTTCACA	FBgn0031002	CG14196	54	0	0
CGCGCTATTTCGGCCATCTG	FBgn0039641	CG14511	3275	0	6
GCGCCGAGGCGGATACGTTC	FBgn0039641	CG14511	53	0	0
CCGGTTGAGTCAGTACATAT	FBgn0039641	CG14511	74	0	0
CAACGTGCACAGGCACATGT	FBgn0039641	CG14511	194	0	0
CTCCTACATGGGAATTACAC	FBgn0039641	CG14511	3187	0	0
TTTCTCCAGTCCGGATTTGG	FBgn0039641	CG14511	60	0	0
GCCCAGGAGGGGCAACTGGT	FBgn0039641	CG14511	393	0	0
ATGAGCAGGAAGGCGGGCAG	FBgn0039641	CG14511	1000	0	0
AGGCTCAGGTACACGAGTGT	FBgn0031183	CG14621	179	0	0
CCTCCCCCTATGGCTTTACA	FBgn0031183	CG14621	832	0	0
TTGCATGGAGAAGCCCATTG	FBgn0031183	CG14621	54	0	0
TGCAGCATCACGCTGTACAG	FBgn0031183	CG14621	73	0	0
GACCCTTCTTCAACCTGTGG	FBgn0031183	CG14621	4291	0	0
GTAGCAGAGCACACCCACAA	FBgn0031183	CG14621	3529	0	0
GCACAGCTGCACCAGAGTCA	FBgn0031183	CG14621	438	0	0
CACAATAAGGCGGTAATAGT	FBgn0031183	CG14621	183	0	0
TCCGCGTGGTATGGCTCCGA	FBgn0037845	CG14694	505	0	0
GAAGATTAGGAGCGCCAGGT	FBgn0037845	CG14694	356	0	0
GCATCTGGGGCACACTGATT	FBgn0037845	CG14694	53	0	0
TGGACAAACAGTACTATCCC	FBgn0037845	CG14694	192	0	0
CACAGCGCTTAGAAGCGTCA	FBgn0037845	CG14694	95	0	0
GTGGCATTGGCGATGATCAC	FBgn0037845	CG14694	120	0	0
CTTGTGGTATGCCATCAGTT	FBgn0037845	CG14694	215	0	0
GCTCTGCTGTCGGTCCTGGA	FBgn0037845	CG14694	594	0	0
TATCTTGGCTATGTGCTGTA	FBgn0037845	CG14694	86	0	0
GGCGCTCTATGGCTACCTAA	FBgn0038260	CG14855	185	0	0
TCGTCCAGGAGAGCGCCCAA	FBgn0038260	CG14855	1440	0	0
GCCCAAGAAGCCACACCAGT	FBgn0038260	CG14855	693	0	0
TATGTACATGAGATAGGAGT	FBgn0038260	CG14855	44	0	0
AACGCCGCGCATGCGCAGTA	FBgn0038260	CG14855	102	0	0
TGCGCTGACTCTGCCACCCT	FBgn0038260	CG14855	305	0	0
GCAGAACCACACGCTCAGTA	FBgn0038260	CG14855	2333	0	0
GCTGCTGGTGGGTCTAACAA	FBgn0038260	CG14855	709	0	0
AGTCTTTGTCGGCCACCTGG	FBgn0038260	CG14855	168	0	0
CCTCATGATAACACCAGTGC	FBgn0038262	CG14857	394	0	0
GACCAGATCTTGGAGAAGTG	FBgn0038262	CG14857	142	0	0
CTTGCCAAATGGGGCATAGA	FBgn0038262	CG14857	21	0	0
GCCAATCAATGTGGATTCGT	FBgn0038262	CG14857	29	0	0
GCCCTGAATAAATCCAGACG	FBgn0038262	CG14857	46	0	0
CCGCGCGAGCGCACACAAGT	FBgn0038262	CG14857	233	0	0
TCTAGAAATGTGGAGGGCAT	FBgn0038262	CG14857	166	0	0
TTCTTCCTGGGCTCCCTGAT	FBgn0038262	CG14857	381	0	0
ACTAAGATCAGTATGTACCA	FBgn0031169	CG1494	749	0	0
TGCCCAACATGAGCATCGAG	FBgn0031169	CG1494	370	0	0
TAGCTTGAAGCGCCGATGTG	FBgn0031169	CG1494	354	0	0
GGGTACAGACTCAACTATGA	FBgn0031169	CG1494	50	0	0
TGGCGGGGTGGCGACCGATC	FBgn0031169	CG1494	146	0	0
TCCAGATCATCGATTAGCAT	FBgn0031169	CG1494	693	0	0
CCAAATGTATGGCTGCTAGG	FBgn0031169	CG1494	65	0	0
GTGTTTGGGTCAGCACCCCG	FBgn0031169	CG1494	308	0	0
CTCCAACTGGGGCCTGGCCC	FBgn0035449	CG14971	498	0	0
GCCATTGCGAGGATATCAGC	FBgn0035449	CG14971	117	0	0
TGCCAGATACAGGAAGATAA	FBgn0035449	CG14971	240	0	0
CACCAACGAAACGGCCACGT	FBgn0035449	CG14971	1513	0	0
CCAGGGGAAAGGGCATCTGC	FBgn0035449	CG14971	710	0	0
TGGATTGGAGGCTCGCCCTG	FBgn0035449	CG14971	1287	0	0
GGTCATGGTGTAGAGGGAAA	FBgn0035449	CG14971	319	0	0
GATGGCACTGGCAACTCCCG	FBgn0035449	CG14971	175	0	0
GCGGCTGAATACCAGTGGTG	FBgn0035449	CG14971	811	0	0
CAACCGACGCTAAACCAGCA	FBgn0030331	CG15221	540	0	0
CTCCTCGAAAGTGTGGGGGC	FBgn0030331	CG15221	94	0	0
GTCCAGGAAACCATGGACAT	FBgn0030331	CG15221	7	0	0
ACAATGGTCTCGATACGCAG	FBgn0030331	CG15221	84	0	0
GAACTGTCTGGTGCCAAACG	FBgn0030331	CG15221	56	0	0
GATCATGGTCAGAACCATCC	FBgn0030331	CG15221	38	0	0
GATCATCACCTGGTATGTGG	FBgn0030331	CG15221	176	0	0
GCCTACATCATCGACTATAT	FBgn0030331	CG15221	424	0	0
CACTTTAACCGAGCCCCGAC	FBgn0028886	CG15279	174	0	0
ACTCTGCCGGGATCAATAGA	FBgn0028886	CG15279	119	0	0
TTTCGTGGGCCAGATGGCCG	FBgn0028886	CG15279	11	0	0
GTCATCGGAATTATCTCGCA	FBgn0028886	CG15279	103	0	0
GCACGAGAAACCAAATATCG	FBgn0028886	CG15279	116	0	0
GCCGCAATGGGGAAAGATTT	FBgn0028886	CG15279	71	0	0
ACGCAGTACGGCCAGCACAG	FBgn0028886	CG15279	591	0	0
GGGTCATCACCAGTTCGGAA	FBgn0028886	CG15279	148	0	0
CCATCCAATGGTGTACAGCT	FBgn0028886	CG15279	222	0	0
GGCCAGGAGCACGTACAGCA	FBgn0031517	CG15406	1202	0	20
TCCTATCTGATGAACCGCTT	FBgn0031517	CG15406	122	0	0
GCGATTTCGCCAATGAAGAT	FBgn0031517	CG15406	190	0	0
CTGCACAGGACACTATCAGC	FBgn0031517	CG15406	237	0	0
TCCCGTGGCCAGGGCTTTCA	FBgn0031517	CG15406	111	0	0
GCTGGCCAGCATATACTTGG	FBgn0031517	CG15406	158	0	0
GGAGCAGAAGGTGGACCTAT	FBgn0031517	CG15406	268	0	0
CAGAAAAGGATCAGCAGGCA	FBgn0030576	CG15890	4509	0	25
CACGCTGGGCATGATGTAGG	FBgn0030576	CG15890	853	0	5
TCGAGTGAACATGGCCTACG	FBgn0030576	CG15890	101	0	0
TCACCCAAGGACGGCAGCCT	FBgn0030576	CG15890	1341	0	0
CCACTGAAGGCCATTCCGAT	FBgn0030576	CG15890	194	0	0
ATCGTGGTGATGGTCATCAT	FBgn0030576	CG15890	173	0	0
CTACATTGCGGACATCACCA	FBgn0030576	CG15890	1148	0	0
ATAGCTAAGGAAAAGGACAA	FBgn0030576	CG15890	756	0	0
GCATACAAGGTCGTGTACAT	FBgn0030576	CG15890	42	0	0
ACGACACAGTCCACCAACAG	FBgn0030576	CG15890	1275	0	0
CCAGGTGGTGGAGAAGGGGC	FBgn0033191	CG1598	489	0	0
GGCCGACAATTTGGAGCCCC	FBgn0033191	CG1598	83	0	0
CTTTGACAACCTGTTCGCCA	FBgn0033191	CG1598	122	0	0
TCGCCATCGAAGTACTCCTC	FBgn0033191	CG1598	1301	0	0
GTTCTTCTCGCTGTACGAGA	FBgn0033191	CG1598	0	0	0
GAGACGAACTGTGACAGCAG	FBgn0033191	CG1598	148	0	0
CACATCAGCCATGCCCAGCA	FBgn0033191	CG1598	2977	0	0
GTGCAAGAGCTAACCAAGTG	FBgn0033191	CG1598	152	0	0
CGAGGCGATGAGCTATGCAG	FBgn0033191	CG1598	220	0	0
TGTAAAGATATCCTGCACAG	FBgn0039844	CG1607	1	0	0
TGCAACAGACGGCTAGCAGG	FBgn0039844	CG1607	391	0	0
GACATAGACAATGGTCACCA	FBgn0039844	CG1607	355	0	0
GGAACGATGATCACCAAGTC	FBgn0039844	CG1607	97	0	0
TCCATTGAGCAGGCTCATCT	FBgn0039844	CG1607	59	0	0
TTCTACGCCGGAGCCAACAA	FBgn0039844	CG1607	1041	0	0
GTACACGGGCAGTGTCAACC	FBgn0039844	CG1607	52	0	0
TCATGCACTCGATCCAGAGT	FBgn0039844	CG1607	62	0	0
TCCTCCGGAGGAGTGCACTC	FBgn0039844	CG1607	285	0	0
ACCGTGCAGAACGCCTGCGC	FBgn0030218	CG1628	1575	0	0
CGTGGGGCAGAGGGTCAGTG	FBgn0030218	CG1628	2060	0	0
GGCATCAGAGGCTTCTATCG	FBgn0030218	CG1628	359	0	0
CCGTTGGCTGGCTCTTCGGG	FBgn0030218	CG1628	109	0	0
CCATTGGAGGCGTCTGCCTC	FBgn0030218	CG1628	87	0	0
GTGCTGTTCGCCGCCTACGG	FBgn0030218	CG1628	28	0	0
CCGAAGAAAAAGAAATATCC	FBgn0030218	CG1628	851	0	0
GAATACGGCCGGAACGGAAC	FBgn0030218	CG1628	123	0	0
CGCAAGGATGGCGTACTGCG	FBgn0030218	CG1628	301	0	0
ACACCTGGGCCGCTCCGCCC	FBgn0030218	CG1628	314	0	0
GCCTTCGAAGGCAAAGATGG	FBgn0030816	CG16700	277	0	0
GTTCTTCAACGGCATCACTA	FBgn0030816	CG16700	71	0	0
AGTTCCGAGACAGGAAACTG	FBgn0030816	CG16700	45	0	0
CAAGAACGGAGGTCTCCTGG	FBgn0030816	CG16700	132	0	0
TCACTAGGACATGTTGGCAG	FBgn0030816	CG16700	648	0	0
TCCCAGGATCATGCAAACAT	FBgn0030816	CG16700	280	0	0
TCTCCCATGGCGAACAGACC	FBgn0030816	CG16700	254	0	0
GCCCACATTGAGCACACCCA	FBgn0030816	CG16700	4592	0	0
GCCCTTGAATAGGTGCACGA	FBgn0030816	CG16700	63	0	0
ATAACCGAGAAGTACTCCAG	FBgn0030816	CG16700	196	0	0
TGTCCGGGAGCCCCCTGCGG	FBgn0032322	CG16743	742	0	0
TAGCCCGGATTAGGATATGC	FBgn0032322	CG16743	134	0	0
TACGGAGGATACGGCATGTA	FBgn0032322	CG16743	25	0	0
GGGGGCATGTACAGATTGTA	FBgn0032322	CG16743	194	0	0
CGGAGAAATGAAGAGCTGTG	FBgn0032322	CG16743	236	0	0
GCTGATTGGGGATCGCATTT	FBgn0032322	CG16743	202	0	0
TCGGGTGGATACATTGATGG	FBgn0032322	CG16743	403	0	0
TCAGTACGAAGTGGTTAGGA	FBgn0032322	CG16743	20	0	0
TGTTGCGGGTGTGGCGGTGG	FBgn0032322	CG16743	102	0	0
ACTGGGCAGGAACAGGGACA	FBgn0032449	CG17036	479	0	14
CGTCACAGAGTACCTAGCCT	FBgn0032449	CG17036	954	0	9
TCCTCATCACAGATCTGGTG	FBgn0032449	CG17036	87	0	0
GAGCAGTATCAGGTAGTCAC	FBgn0032449	CG17036	399	0	0
CCACAGCAGGCGGCATGCGT	FBgn0032449	CG17036	277	0	0
GGCCACCTGCAGCATTCCCA	FBgn0032449	CG17036	1080	0	0
GCGACGGGGATCGTATATGA	FBgn0032449	CG17036	111	0	0
GAAAAGCACATAGTTCACGT	FBgn0032449	CG17036	360	0	0
TGCTGCAGTGGAGCATATGG	FBgn0032449	CG17036	54	0	0
CAGGAGGAGGAGCAGCAAAG	FBgn0039045	CG17119	3874	0	8
CCAATGGATGACGGATCCTC	FBgn0039045	CG17119	529	0	0
GCAGTTGAACATGCTGTACA	FBgn0039045	CG17119	142	0	0
CGGATAGAAGGACACCGACC	FBgn0039045	CG17119	1985	0	0
GGCAGACACGACGACCACCA	FBgn0039045	CG17119	2402	0	0
GGCATTTCCCAGGGCAACTG	FBgn0039045	CG17119	130	0	0
TCAGCAGAACGGTGATGTCA	FBgn0039045	CG17119	209	0	0
ATTCTGCTGGATTTCACGGG	FBgn0039045	CG17119	85	0	0
ATCACAGGATTCACTCCCAG	FBgn0039045	CG17119	167	0	0
GTGATAACTGGCCTCAAAGC	FBgn0039045	CG17119	33	0	0
TCGCAGATGCACTCCACAGT	FBgn0039941	CG17167	264	0	0
ATCCTCGATAAACACCCGGA	FBgn0039941	CG17167	1032	0	0
CTGCTGGTCTTGGCCTGGAG	FBgn0039941	CG17167	68	0	0
TTGATTCTGGAGTCAGATAT	FBgn0039941	CG17167	49	0	0
CCTTTCGAAGGACGTGGCAG	FBgn0039941	CG17167	829	0	0
GGGATAGCGTGACCTTAATG	FBgn0039941	CG17167	53	0	0
TTCGTTGGGCGCTAACTCCT	FBgn0039941	CG17167	180	0	0
TTTGAGTGGAAGCTGCGCCT	FBgn0039941	CG17167	275	0	0
CGACGAACCGAGCTCAGGCA	FBgn0031170	CG1718	648	0	0
TGGTTCATCGGTGAAGATCC	FBgn0031170	CG1718	39	0	0
TTTGGACTCGGTAATAGTGG	FBgn0031170	CG1718	59	0	0
GCTGCTCTCTCAGCTGAGCA	FBgn0031170	CG1718	24	0	0
GGAAGAACTGGACCCTCCAA	FBgn0031170	CG1718	298	0	0
GCATCTAAATGGCTACGGCG	FBgn0031170	CG1718	332	0	0
TGCGGCGAACGGGAGTACAC	FBgn0031170	CG1718	181	0	0
GAACCAGAGGGCAAGCATAT	FBgn0031170	CG1718	474	0	0
TCTAATGTGCAAAACGGTAC	FBgn0031170	CG1718	62	0	0
GGCAATCAGAATGGCCGATA	FBgn0031170	CG1718	98	0	0
AGCACCTTGACCCCATGGCA	FBgn0034883	CG17664	969	0	0
TCCTGCTTGGTGGCATTGCG	FBgn0034883	CG17664	51	0	0
GCAGGTGATCAGGAACTCCA	FBgn0034883	CG17664	590	0	0
CGCATGCCTGTCGCTCACAG	FBgn0034883	CG17664	364	0	0
CCTCGGATGCATGGGCAGTG	FBgn0034883	CG17664	317	0	0
GGCGCTCTGGAAGTCCGAGT	FBgn0034883	CG17664	70	0	0
GTAGGTGGCCAGGGTGACGG	FBgn0034883	CG17664	143	0	0
CACCATCTGGGCCACAAAAT	FBgn0034883	CG17664	365	0	0
TGACCGATTTCCGCGGACTG	FBgn0034883	CG17664	92	0	0
AATCGTGGGCCAGGAGTGCA	FBgn0038416	CG17930	888	0	0
ATCGCTTCGAGTACCAACAG	FBgn0038416	CG17930	675	0	0
TTTGAGTAGGGGTTGCCCAT	FBgn0038416	CG17930	96	0	0
GCCAGTGTGAAGCAGCTAAT	FBgn0038416	CG17930	146	0	0
TCTCTTTGTGTATGCTGGTA	FBgn0038416	CG17930	15	0	0
CCGGCCCACGGTGTCCAGAA	FBgn0038416	CG17930	587	0	0
GCGTCCATTGGTGATATACG	FBgn0038416	CG17930	133	0	0
ATATTCAATACTGACAACCA	FBgn0038416	CG17930	202	0	0
GGGTCCAGTGGTGATGTATG	FBgn0038416	CG17930	82	0	0
GCCCAGCAGGATGGATCCCT	FBgn0030403	CG1824	978	0	0
ATCCCGCAGGAGCGGCTGCA	FBgn0030403	CG1824	324	0	0
GATATAAGCCACTATCAGGG	FBgn0030403	CG1824	434	0	0
TGCCGCAATTGGACACGAGT	FBgn0030403	CG1824	355	0	0
GGTCTTGAAGTCCTGTACAT	FBgn0030403	CG1824	14	0	0
CTCCCACCAGGGCCACCGTC	FBgn0030403	CG1824	289	0	0
AACCAGATTGCAGCATGTAT	FBgn0030403	CG1824	1512	0	0
GTTCGAGGCGGAGACCAATG	FBgn0030403	CG1824	259	0	0
CCGATATGGTAAACCAGATG	FBgn0030403	CG1824	1961	0	0
GACTCTCCGTAGACATGAGG	FBgn0030403	CG1824	201	0	0
CCCTTCTGAAGGATAAAGGC	FBgn0033905	CG18324	149	0	0
CCGTGTGGTGAGCACATCAA	FBgn0033905	CG18324	105	0	0
ATGCTTGTGCTGAAAGCCTA	FBgn0033905	CG18324	736	0	0
ATGTTCTTTGGAGCTCTGGG	FBgn0033905	CG18324	2666	0	0
GGCCTGGGGGAGATGCCTGT	FBgn0033905	CG18324	106	0	0
GATGCAGCTGCAGGGAGAGT	FBgn0033905	CG18324	334	0	0
GGCAATGGACTGAACCGCCT	FBgn0033905	CG18324	326	0	0
ACTCATGTACAAGGGCTTGG	FBgn0033905	CG18324	1569	0	0
GTTCACCAATCCCATCGATG	FBgn0033905	CG18324	153	0	0
TACACCCATGCCGTAGAGAA	FBgn0033904	CG18327	202	0	0
CTGGGCGGCGTGGCTGCCAT	FBgn0033904	CG18327	50	0	0
GTGCTGATGCTGATAACCAA	FBgn0033904	CG18327	197	0	0
GGGTTGGGTCCACAACAACA	FBgn0033904	CG18327	51	0	0
TGTAGTAAATGCCACGACCT	FBgn0033904	CG18327	23	0	0
TTGAACGGCGGACGCAACAG	FBgn0033904	CG18327	1462	0	0
CGAGTGGTAACCACATCCAA	FBgn0033904	CG18327	195	0	0
GAGCAAAAGGACAGGATTGT	FBgn0033904	CG18327	535	0	0
CATTCAACTACAGGGAGAGC	FBgn0033904	CG18327	1823	0	0
CCTCGATGAGCGATGCGATT	FBgn0033904	CG18327	155	0	0
TTGACCAGGACGTTTCTCAC	FBgn0042126	CG18788	101	0	0
GTGCTCAGTCATGTTCCGGG	FBgn0042126	CG18788	92	0	0
GGAATGTGGTGGTCATAGGG	FBgn0042126	CG18788	328	0	0
ACCGCCCTGTCGCACTGCAG	FBgn0042126	CG18788	318	0	0
GGACGGCTGGCGGAGAGGTA	FBgn0042126	CG18788	187	0	0
ACGATGGTCCAGTTGGTCAG	FBgn0042126	CG18788	300	0	0
TAGCTTCACTGACAACAGGG	FBgn0042126	CG18788	224	0	0
GCTTAACAGCACGCCACTCT	FBgn0042126	CG18788	582	0	0
AGACCAACCAGGACATGAGG	FBgn0042126	CG18788	700	0	0
CTGCATGGAGGTGGAAACCA	FBgn0042126	CG18788	513	0	0
GACCATGGCGCGACCCACTG	FBgn0039674	CG1907	699	0	0
CTTTATTGGCACGCCCGCGG	FBgn0039674	CG1907	304	0	0
GCCGCCGAAGAGGAACTTGA	FBgn0039674	CG1907	251	0	0
CTCCGGAATGGGAGCCACCA	FBgn0039674	CG1907	192	0	0
ATGCCCTCCTCCATCTGAAG	FBgn0039674	CG1907	1261	0	0
AGGACCTCTGGCCCTTTACC	FBgn0039674	CG1907	127	0	0
CCAGAGGAGTCCCGGCATCA	FBgn0039674	CG1907	280	0	0
GATGGCAAGCCGGAGTACCG	FBgn0039674	CG1907	237	0	0
TTCAAGACCTACTTCCGCCA	FBgn0039674	CG1907	525	0	0
ACGCCCTGGCCAGGATCACC	FBgn0039674	CG1907	858	0	0
CTACTACTGGGGCTGCGCTC	FBgn0039886	CG2003	1884	0	0
TAGCGCTCTCACGACCTACG	FBgn0039886	CG2003	201	0	0
ATCCCCAGCTGTCAGCACAA	FBgn0039886	CG2003	4030	0	0
GCTGCCGAGTAGCTGATCCC	FBgn0039886	CG2003	621	0	0
ACACCAAATCAGGCCCAAGC	FBgn0039886	CG2003	607	0	0
GGCTAACTGGTGTCCCACGG	FBgn0039886	CG2003	322	0	0
ACTCGATATGAAGAGCAACG	FBgn0039886	CG2003	208	0	0
GCTGCTTCTGGGAGCCAATA	FBgn0039886	CG2003	28	0	0
CAAGCGCTTTGGCTCAAAGG	FBgn0039886	CG2003	365	0	0
GGCAATGTGTTAGCCATGTA	FBgn0039886	CG2003	47	0	0
CCTGCCCATAGCGATATCTC	FBgn0017448	CG2187	992	0	2
GACGTTCTGGGGTGCCACCA	FBgn0017448	CG2187	166	0	0
TTCATGTGGACGGGTCACAT	FBgn0017448	CG2187	17	0	0
GACATCATGGGACACCTGGC	FBgn0017448	CG2187	106	0	0
CCAGCGGAAAGTTACACCTA	FBgn0017448	CG2187	224	0	0
AGTTCTGGGCACAATCCGAT	FBgn0017448	CG2187	253	0	0
GCCTCGAATTCGGCACACAG	FBgn0017448	CG2187	421	0	0
CTGGATCAGTGTGAGGCCAG	FBgn0017448	CG2187	167	0	0
TATCGTCAGCGTGGTCGCCA	FBgn0017448	CG2187	166	0	0
GATAGGAATCACAACCAGCA	FBgn0017448	CG2187	657	0	0
CAAACCATTTAAGCAATACA	FBgn0039890	CG2316	170	0	4
ACCGGCAGTGACGTAGGACT	FBgn0039890	CG2316	110	0	0
TGACCACTGGCACTGCACGA	FBgn0039890	CG2316	399	0	0
CGGAAGAAGCAAATAGATAT	FBgn0039890	CG2316	236	0	0
CTTCCGCATTTGTTATTATG	FBgn0039890	CG2316	108	0	0
TCTCGAAAGTAAACTGTCTC	FBgn0039890	CG2316	2	0	0
TCGCTCAATCGCGTCTGCTG	FBgn0039890	CG2316	282	0	0
CAGAAAAGTGTGAACATAAT	FBgn0039890	CG2316	103	0	0
CTTACATTGTGCATAGAGCC	FBgn0039890	CG2316	614	0	0
CCAACTGCGCATCTTCAACG	FBgn0028491	CG2930	1684	0	4
CGGAGTGGTGGAGCTTAGCT	FBgn0028491	CG2930	54	0	0
TTCAACGGTCGCAACACTCG	FBgn0028491	CG2930	142	0	0
CTAGTTTCAGGGCCGGATAG	FBgn0028491	CG2930	250	0	0
GAAGAACACGGACTTGGGGT	FBgn0028491	CG2930	148	0	0
GCCACCGGCCGGAAATATGG	FBgn0028491	CG2930	1080	0	0
ACACGAACATGGTGAAGATA	FBgn0028491	CG2930	233	0	0
TGGGCACTGTTTGATCAGCA	FBgn0028491	CG2930	71	0	0
GCTGTAGGGCAGGTCGGGAT	FBgn0028491	CG2930	321	0	0
CTCCGGAGAACAGTTGTAGG	FBgn0050278	CG30278	1222	0	5
CGGACCATGCATCGATTACA	FBgn0050278	CG30278	3918	0	0
CGTCTCAGCTGGAATTTCAT	FBgn0050278	CG30278	421	0	0
ACGCACAAAAAAGAATTGCC	FBgn0050278	CG30278	207	0	0
GCCTTAACAACCTCCGCCTG	FBgn0050278	CG30278	2586	0	0
GTCCCTTGCTGCACTCCGCC	FBgn0050278	CG30278	1157	0	0
TCCGCTTCTCGAATCCGACA	FBgn0050278	CG30278	174	0	0
GATAACAGAATGTTTGTATG	FBgn0050278	CG30278	6	0	0
GGGCTTGGGAAGGGGTCGCT	FBgn0050278	CG30278	211	0	0
TGTCGAAAATGGCTATCGTA	FBgn0050344	CG30344	112	0	0
AAACAGAAGCACGTACATCA	FBgn0050344	CG30344	563	0	0
CTCTGTGCTGGCATAATGGT	FBgn0050344	CG30344	67	0	0
CATCATCAGGCTACCAGCAA	FBgn0050344	CG30344	1043	0	0
TCAGTATGAGTGCGCCAGTG	FBgn0050344	CG30344	364	0	0
CTACTGGCAAGAGCTGTATC	FBgn0050344	CG30344	69	0	0
GTACCTGAAAGCCTAAATCC	FBgn0050344	CG30344	175	0	0
GAGGAAAGGAGGAACCACCA	FBgn0050344	CG30344	2714	0	0
TTGCTGTGTTCTGGAGAGCA	FBgn0050344	CG30344	99	0	0
AGCCAGGGAGAGCATTGCCA	FBgn0050344	CG30344	2026	0	0
AAAGAAAACCAGAAACACGG	FBgn0050345	CG30345	2392	0	1
ACTCTACCAGACCTGTGTCA	FBgn0050345	CG30345	182	0	0
TCTTTACGAGGACCTTAACC	FBgn0050345	CG30345	97	0	0
TTATTTGAGTAAGAACAACC	FBgn0050345	CG30345	54	0	0
GTGACCATGGAAGCTGCCCT	FBgn0050345	CG30345	251	0	0
ATATACGTATAAGAGCGCAA	FBgn0050345	CG30345	116	0	0
ATGGCTGGCGGAGTAGCTAG	FBgn0050345	CG30345	65	0	0
CATGAACATGTAGTTCACTG	FBgn0050345	CG30345	1	0	0
ATGTACTTGGCCCTCATGGT	FBgn0050345	CG30345	261	0	0
GGCCAGGAGTGTCATCATGA	FBgn0050345	CG30345	217	0	0
TGACCCCAGGGCACATGGCT	FBgn0031645	CG3036	3923	0	5
GGGTCGGACCATGTCCACGA	FBgn0031645	CG3036	16	0	0
CAAGGACCACAGCAGACCCA	FBgn0031645	CG3036	3208	0	0
TCAGCAGGTTCAGAACTTGG	FBgn0031645	CG3036	268	0	0
GCGCAGGTAATCAGCCAGGT	FBgn0031645	CG3036	83	0	0
CGTCTTTGGATTCTTCACTG	FBgn0031645	CG3036	231	0	0
GACCGCCCGGCAGTTCGGTG	FBgn0031645	CG3036	62	0	0
TTGGTCTGGTAGCTGTCCCA	FBgn0031645	CG3036	484	0	0
ACAGCAGGCGGATTATTCTT	FBgn0050394	CG30394	1468	0	4
CCTAATTCTCAAGATCGTGT	FBgn0050394	CG30394	2465	0	0
GTGCTCTACTGGGAACCGGC	FBgn0050394	CG30394	16	0	0
GGGATACAGAGGGGTGCCTA	FBgn0050394	CG30394	151	0	0
ACTCGATGTCAACCTTACCG	FBgn0050394	CG30394	209	0	0
GAAGCTGATTGCACTACCTC	FBgn0050394	CG30394	269	0	0
CTTCTGGAAGCAGAACGGCA	FBgn0050394	CG30394	37	0	0
AATCATCAAAAAGGAATCTA	FBgn0050394	CG30394	375	0	0
TGATGAAAAGAGCTCCGGCC	FBgn0050394	CG30394	88	0	0
CGCATGGCGATGGAGTACGT	FBgn0051229	CG31229	801	0	16
CTCGATGGTGCACTCGACGG	FBgn0051229	CG31229	37	0	0
ATGCACCATGGCCTGTGTGA	FBgn0051229	CG31229	133	0	0
GTGACGGCGCCCAAAATGTT	FBgn0051229	CG31229	103	0	0
TCCAGTGATGCCTCCAGCGT	FBgn0051229	CG31229	256	0	0
TGAGAAGAAGCAGACGGCCA	FBgn0051229	CG31229	339	0	0
GCGAACGGATCGGCCATGTT	FBgn0051229	CG31229	459	0	0
TTCACGGGGCCGTTGCTCTT	FBgn0051229	CG31229	79	0	0
GAAACGGCGGTGGAGAGCTG	FBgn0051229	CG31229	114	0	0
ATGTCCGTGCTGCCCAACGC	FBgn0051229	CG31229	318	0	0
CCTGCACGCCGGGGACGGAT	FBgn0051272	CG31272	231	0	1
TAATTCAGATAGTACCGCGG	FBgn0051272	CG31272	390	0	0
CTGAATGCGGTGGCCTACGC	FBgn0051272	CG31272	240	0	0
CTGGTCAGGAAGCCCCTGCT	FBgn0051272	CG31272	328	0	0
TCCGTGCATTTCAGTCAGAT	FBgn0051272	CG31272	228	0	0
ATCTCTGGGAAAAATTCCCC	FBgn0051272	CG31272	5	0	0
GCCCCAGGCAATGGCCGAGA	FBgn0051272	CG31272	101	0	0
TCGCTTGGTTGGCACCTCTC	FBgn0051272	CG31272	59	0	0
CGATCAGATAGCCCCAGTAG	FBgn0051272	CG31272	1993	0	0
TGACCCGGAGAGTCGTGCAG	FBgn0023536	CG3156	22	0	0
GTACTTGTCTAGTTCTACTT	FBgn0023536	CG3156	101	0	0
CGCCATCGCGGGAACCACCA	FBgn0023536	CG3156	1983	0	0
GGGCATGGATAGCGCAGCCA	FBgn0023536	CG3156	233	0	0
GCACTGGAGAACTAATAAAT	FBgn0023536	CG3156	100	0	0
ACTGCTGGCCATCTGCGGAT	FBgn0029896	CG3168	868	0	5
ACATTCCACATTGGCTACTA	FBgn0029896	CG3168	424	0	0
ACCCCCGTGACCCCCATCGG	FBgn0029896	CG3168	138	0	0
CTGCTTGGGTCCGGTGCCCA	FBgn0029896	CG3168	288	0	0
TGTTCGTTACGAAAATGCCA	FBgn0029896	CG3168	3	0	0
TCCGCCGCAAATTGATACTC	FBgn0029896	CG3168	596	0	0
GCAAGCAGCAGGACGTAGAG	FBgn0029896	CG3168	571	0	0
CTGAACTCGATCATCTTCAT	FBgn0029896	CG3168	495	0	0
TGTTCGTGGCCAGCTTGGCC	FBgn0029896	CG3168	137	0	0
GTTCTGGGGCGTGCCCTGGT	FBgn0031449	CG31689	49	0	0
TCAGTCACCGGGGCAGGTCC	FBgn0031449	CG31689	516	0	0
TGTACCAGAGATATACGCAA	FBgn0031449	CG31689	62	0	0
TGAAGAACTGAAGATGACAC	FBgn0031449	CG31689	138	0	0
TCAGCGGGAAGATCGAGATC	FBgn0031449	CG31689	199	0	0
GATCATGATCATGCCGACAT	FBgn0031449	CG31689	5	0	0
TGCGCCCAGCGAGACGCAGG	FBgn0031449	CG31689	570	0	0
ATGAATGCCCAGCTTCAGGT	FBgn0031449	CG31689	11	0	0
TGACCACCACCGCACTTAGT	FBgn0031449	CG31689	387	0	0
TCCGTGCTGAAGGGCATCAA	FBgn0031449	CG31689	156	0	0
TTATTTGAAGGGTGCCGACG	FBgn0051729	CG31729	54	0	0
GTCAGGAAACATGGCTAGAG	FBgn0051729	CG31729	115	0	0
GTGTTCAAGAAGATCCACTT	FBgn0051729	CG31729	17	0	0
CTAGTCATGATGATGCTTAA	FBgn0051729	CG31729	327	0	0
CAGCTGATTGGTCGGAACCA	FBgn0051729	CG31729	187	0	0
ACTGCTCTGTTTGACAGGAG	FBgn0051729	CG31729	11	0	0
CAGACTGATTGGAATGATGT	FBgn0051729	CG31729	186	0	0
TTGCGCAGTAGCTCCAGCGT	FBgn0051729	CG31729	170	0	0
TCAAAAACTCAGTCGAGATT	FBgn0051729	CG31729	52	0	0
CGGAACATGTATCTATACCA	FBgn0051729	CG31729	401	0	0
ACACACAAATGCCAGCGATG	FBgn0028539	CG31731	378	0	3
ACGCCCATGAGTTTCCTCAA	FBgn0028539	CG31731	555	0	0
TAGCACGAATACCTTTCTGG	FBgn0028539	CG31731	46	0	0
GATTTGAGCTGAGGCTGTAT	FBgn0028539	CG31731	80	0	0
CAGCTTTGTGGTGCCCTTTG	FBgn0028539	CG31731	69	0	0
GATCAGATAAGCATACGACA	FBgn0028539	CG31731	109	0	0
AGCCCCGAATACGCATACAA	FBgn0028539	CG31731	1124	0	0
GCCCTCGGAGCTGTATACAA	FBgn0028539	CG31731	401	0	0
CTCCAGGGAAGTGTCGGTCA	FBgn0028539	CG31731	884	0	0
TCCAATCAGGTGGCGATAGG	FBgn0028539	CG31731	38	0	0
CTCCTAGAATAGCCTGAATG	FBgn0051793	CG31793	183	0	0
CCTAAGGATGTTGTAGAAGG	FBgn0051793	CG31793	35	0	0
TAGCGAGGATGAGCTTCCAT	FBgn0051793	CG31793	507	0	0
TCACCTCATCCACCTGACCC	FBgn0051793	CG31793	721	0	0
ACAGCGAGCGAGAATATGTT	FBgn0051793	CG31793	1371	0	0
GTACATCGGCGACCGAGCCA	FBgn0051793	CG31793	183	0	0
GGAGCAAAGCACAAATGACC	FBgn0051793	CG31793	33	0	0
TGTTGAAGAAAAGCAGAGTT	FBgn0051793	CG31793	100	0	0
AAACTTGTAGTCCACAGGGG	FBgn0052000	CG32000	237	0	0
GGACTTGAATTTGCTTTACA	FBgn0052000	CG32000	115	0	0
AATAAACACTGGAAACATAA	FBgn0052000	CG32000	1551	0	0
GCCACAAAAAAGTGTATGTC	FBgn0052000	CG32000	78	0	0
CAGAATGATGGGCGACCCAT	FBgn0052000	CG32000	571	0	0
TTTGCCAACAAGCGATAGTT	FBgn0052000	CG32000	150	0	0
TTTGGGTAGCAAGACATCTC	FBgn0052000	CG32000	51	0	0
TTCATTCTTAGATCCAGATT	FBgn0052000	CG32000	42	0	0
CCTCATGATCGTGTACACCC	FBgn0052091	CG32091	1232	0	0
GAATCACCGGCGCAATGTGA	FBgn0052091	CG32091	425	0	0
TGGCACCAGGTGTCCATCCT	FBgn0052091	CG32091	118	0	0
ATGCCTGGGGCAATCCAGCT	FBgn0052091	CG32091	615	0	0
CTTCGATAGCATCTACGTCC	FBgn0052091	CG32091	413	0	0
AAACGGGAAGCTGATCTATG	FBgn0052091	CG32091	270	0	0
CTGCAGGCGATGGCATACGA	FBgn0052091	CG32091	898	0	0
GCGAAAAAGGCGGGCAAGAA	FBgn0052091	CG32091	1450	0	0
ACTGTGAGGGCCATGTAGTA	FBgn0052091	CG32091	103	0	0
TGGCTATGTACCGAACATCC	FBgn0052103	CG32103	135	0	0
GCGATTCTATGCGGGCGCAG	FBgn0052103	CG32103	133	0	0
GCTCCACGATGCTCATCTGG	FBgn0052103	CG32103	79	0	0
TCCTCGATGGGGATCTCGGT	FBgn0052103	CG32103	8	0	0
AGTGCTGCTGGTGGCAAGAT	FBgn0052103	CG32103	72	0	0
TGGCAATGTACCGCCTCTTG	FBgn0052103	CG32103	150	0	0
TACTTCCATGGGGTAGATGA	FBgn0052103	CG32103	111	0	0
GCAGTACATCGAGCACACTC	FBgn0052103	CG32103	842	0	0
GTTGAAGATTGCCCCCGAAA	FBgn0052103	CG32103	55	0	0
CCCTTCCAGCGGCTGTTCCT	FBgn0052174	CG32174	628	0	0
ATTCAAGAGCGCGGCAATGG	FBgn0052174	CG32174	1639	0	0
CACCGCTTGGCTATTAGCCT	FBgn0052174	CG32174	148	0	0
TGGGTGGAGGCTCTGAACAC	FBgn0052174	CG32174	203	0	0
TGGGCATGTCCAGCACCGTG	FBgn0052174	CG32174	679	0	0
ACCCTCCTCGCTGGCTTGCA	FBgn0052174	CG32174	290	0	0
GCGATATCGCGTCATCAAGT	FBgn0052174	CG32174	255	0	0
TGACGCTCGAAGGCATCCAG	FBgn0052174	CG32174	708	0	0
CGACTGGAGAGGATGCTCTA	FBgn0052174	CG32174	33	0	0
CAACTTCAGTGTGGATCCAA	FBgn0052669	CG32669	55	0	0
GGGCTTGAGGTAATCCTCCA	FBgn0052669	CG32669	341	0	0
TGCCCATGTATAGGACCATC	FBgn0052669	CG32669	258	0	0
CCACCACAGGGCCGCTCGAG	FBgn0052669	CG32669	1267	0	0
TCTCCGGTCTGTGCATCTAC	FBgn0052669	CG32669	315	0	0
CAGTCCAGTGACAGCTTCCA	FBgn0052669	CG32669	215	0	0
ATCCGCCAGAAGATATTCGG	FBgn0052669	CG32669	687	0	0
GACACGATGGGCGAATACAC	FBgn0052669	CG32669	238	0	0
ACCGTACTGGTAGTTCTCCA	FBgn0052669	CG32669	47	0	0
GGTTCCATAGTAGTATATCT	FBgn0053124	CG33124	678	0	0
GTCCTAGCAATTGTCATCCA	FBgn0053124	CG33124	398	0	0
CCAACCGAAATACAATCCTA	FBgn0053124	CG33124	797	0	0
TAGGTCGGTGATGTAGCAGG	FBgn0053124	CG33124	122	0	0
CTACTGGACCTCGATTACGG	FBgn0053124	CG33124	94	0	0
ATACCGGCTATGAAAAGCCC	FBgn0053124	CG33124	28	0	0
ATGATTTGTCCAGCACTCAA	FBgn0053124	CG33124	2580	0	0
CCACTGGGAAAACCTTCAGA	FBgn0053124	CG33124	203	0	0
TTTCGATCCGAAGTTCGGAA	FBgn0053124	CG33124	17	0	0
ATCCAGCCCAGCGGATACCC	FBgn0053124	CG33124	240	0	0
GTACAGCAGCGAGGCGATAA	FBgn0053181	CG33181	77	0	0
CCAGGTTGTCCGGATTGAGG	FBgn0053181	CG33181	233	0	0
GGCGTAATACGGATGATAGT	FBgn0053181	CG33181	62	0	0
GGCGGCGGCGGCGGAATAGG	FBgn0053181	CG33181	3527	0	0
CCCGACAATGAGAAATTGTC	FBgn0053181	CG33181	4	0	0
TCTTGTGGATGGTGTTGGTG	FBgn0053181	CG33181	489	0	0
TCCATTAAACACCTCGACGG	FBgn0053181	CG33181	143	0	0
AGCGTGGGCGCGGCCATGAC	FBgn0053181	CG33181	181	0	0
TCCAAGGTACAAGCGATCCC	FBgn0032120	CG33298	1061	0	0
GCTATAGGCTGCATTCACGA	FBgn0032120	CG33298	214	0	0
TTCGTAGAGCGGTCGCCCAT	FBgn0032120	CG33298	40	0	0
ACCACATGCCGCGTTTACGA	FBgn0032120	CG33298	336	0	0
GAAAGCAATCTGACTCTGTT	FBgn0032120	CG33298	71	0	0
GAGTCCGTTTGGCCATTACT	FBgn0032120	CG33298	181	0	0
CGACTTAATGGGTCGCCCAT	FBgn0032120	CG33298	42	0	0
GTCGTAGGTAGCGCACCTGG	FBgn0032120	CG33298	104	0	0
ACCATAGGTGTGACCTATAT	FBgn0053509	CG33509	0	0	0
TTGCAAAGTATCAGGGAAAT	FBgn0053509	CG33509	149	0	0
TCAGTGCGATCGGTTACCTG	FBgn0053509	CG33509	504	0	0
TTACAGCCGAAAAGACCTAA	FBgn0053509	CG33509	503	0	0
CCTTTCGGATTTGGGCCTTG	FBgn0053509	CG33509	139	0	0
TGACAAACTTATGGGCATAA	FBgn0053509	CG33509	346	0	0
CGGATGCTGGGGGAGCGTAA	FBgn0053509	CG33509	297	0	0
GGTTCTGCAGCAAATATGTG	FBgn0053509	CG33509	187	0	0
TTAGCGATCGCGGCCTGGAG	FBgn0034999	CG3394	119	0	0
GGATCGCGGCGGATTCACTG	FBgn0034999	CG3394	595	0	0
CATCCTCAATGGATCCACGG	FBgn0034999	CG3394	213	0	0
CCTGGACGCGGTCATTACCA	FBgn0034999	CG3394	328	0	0
CCAGCAGGATGGTGCCTAGT	FBgn0034999	CG3394	86	0	0
AAAGGCGCCGAAGATCACTG	FBgn0034999	CG3394	506	0	0
TCGCCATTTAAGCTTTGCAG	FBgn0034999	CG3394	109	0	0
GATCAGGTTGGAGTTTCCCT	FBgn0034999	CG3394	29	0	0
CATCAAAGTGGCCAATGCCA	FBgn0034999	CG3394	470	0	0
ATACGCCGATAAGGGAGCCT	FBgn0034999	CG3394	111	0	0
TATTTCCTCCAGGCAGACAC	FBgn0033095	CG3409	290	0	0
TCCGTTCATCAGGCACGTCA	FBgn0033095	CG3409	9	0	0
TTGGCCGGAGCAGGCGTAAG	FBgn0033095	CG3409	255	0	0
CCCATCTGCGAGCTCCTCTA	FBgn0033095	CG3409	246	0	0
CCAGTCGGGATCGCGCATGA	FBgn0033095	CG3409	520	0	0
AGGCAGAGACCACTCCGCCG	FBgn0033095	CG3409	61	0	0
CCCCCATCGACGGCCGTTAT	FBgn0033095	CG3409	443	0	0
GCTGGACACCGGCATCACAA	FBgn0033095	CG3409	1279	0	0
TGGAGACAGCGTCTCGATGG	FBgn0033095	CG3409	132	0	0
TCCGTCGCACATACACCCAC	FBgn0085425	CG34396	1445	0	1
CTATCCAGAGACCTTCGAGG	FBgn0085425	CG34396	59	0	0
CCAGCACGATCAGGAACATG	FBgn0085425	CG34396	764	0	0
GAACGATGAGGAGTCGCAGG	FBgn0085425	CG34396	142	0	0
ATAGCGGCGTAGTCCCAACT	FBgn0085425	CG34396	95	0	0
CTCCTCGCCGCGGCACAAGG	FBgn0085425	CG34396	506	0	0
ATGGAACACAGGGACCCTAC	FBgn0085425	CG34396	1876	0	0
GTTCCCGGTGGCTGCGACCC	FBgn0085425	CG34396	71	0	0
GGCAAAAGCGGAGGCCGCCC	FBgn0085425	CG34396	664	0	0
GTGGGTAGGTGAGCCTAATG	FBgn0031881	CG3476	40	0	0
ACCCTCATAACGAAATGTCC	FBgn0031881	CG3476	757	0	0
TTCGCCGCGGGAGCCTTGGC	FBgn0031881	CG3476	85	0	0
CCATCCATTGGACACAATAA	FBgn0031881	CG3476	371	0	0
GCCGGACAGAATAGTTGATG	FBgn0031881	CG3476	82	0	0
TATCTCGGCGGCTGTCCAGG	FBgn0031881	CG3476	93	0	0
TCTTTCTAGCCAATTCCTGT	FBgn0031881	CG3476	189	0	0
GGCATTCGGAGCCTCTTCAA	FBgn0031881	CG3476	233	0	0
CTACAATGGAACCATTGACA	FBgn0031881	CG3476	15	0	0
TCTGGCGAGTCCCTATGTAC	FBgn0033778	CG3790	117	0	0
CAGCGCGGCGGGCAATAGAA	FBgn0033778	CG3790	3002	0	0
GCGACAAAAGTGCTGAGGTG	FBgn0033778	CG3790	321	0	0
TTGAGCTGGTGGGACCGGAG	FBgn0033778	CG3790	224	0	0
TTTGTTGCGACAACAGGCAG	FBgn0033778	CG3790	781	0	0
TGATTGGCGGGAACTCAGTT	FBgn0033778	CG3790	194	0	0
GCGCTTTGTGGTGGGACTGA	FBgn0033778	CG3790	108	0	0
GCCAACACCAGTGTCTACGT	FBgn0033778	CG3790	272	0	0
CCCACGGTGGTGCGAGGACT	FBgn0033778	CG3790	271	0	0
ATGACGGATCTTATCAGGCA	FBgn0031662	CG3792	37	0	0
GCAGTCGGGACTCTTTCTAG	FBgn0031662	CG3792	24	0	0
CTCAGCAAAGCCTTGAAGCA	FBgn0031662	CG3792	514	0	0
TTCGGGGCTAACGCCCATGT	FBgn0031662	CG3792	16	0	0
CTGGATGGAGGTGAAGATGC	FBgn0031662	CG3792	207	0	0
ACTGACCAGTGGATCCAGCC	FBgn0031662	CG3792	419	0	0
TGCAAACATCATGATCACAG	FBgn0031662	CG3792	394	0	0
CTGTCGCCCCAGGCACTAAA	FBgn0031662	CG3792	387	0	0
TGGCGAGGGCATCAACATTG	FBgn0031662	CG3792	1363	0	0
GACGGTCTGGATGGCCAGGA	FBgn0031662	CG3792	177	0	0
GAAGGCGCCCAGCATCTGGG	FBgn0034885	CG4019	208	0	1
CCCGTGGTTACGCTGGTGTG	FBgn0034885	CG4019	396	0	0
GCCCACGGAGTCATGGAACT	FBgn0034885	CG4019	228	0	0
TCACGCAACCCATGCAGCCC	FBgn0034885	CG4019	991	0	0
GACTCTAAGTAGACCTGCTT	FBgn0034885	CG4019	408	0	0
AGTGCTTGTTCCACAGGGCG	FBgn0034885	CG4019	113	0	0
CTCGTAGATGTAGGCGGCCA	FBgn0034885	CG4019	283	0	0
GACAAAATCTCCGCCTTCCT	FBgn0034885	CG4019	336	0	0
CTGCAGATTGTGCTGAACTT	FBgn0034885	CG4019	41	0	0
GTTCGTAATCACCTCCATCC	FBgn0034885	CG4019	227	0	0
GTACCCAGTTTCCGACGAAC	FBgn0036648	CG4098	40	0	0
CTTCTGGTCGGAGCCGTTCC	FBgn0036648	CG4098	133	0	0
CGTGGTTCGCTAGGCAGATG	FBgn0036648	CG4098	532	0	0
CTACTGCCCGCCTGCGTACA	FBgn0036648	CG4098	54	0	0
CACATATTGGCGGGCAGGTG	FBgn0036648	CG4098	334	0	0
GCGACACATTCTGGCCACAG	FBgn0036648	CG4098	541	0	0
TCATTTGGGCGGAGGTTAGC	FBgn0036648	CG4098	199	0	0
ATCAGTGGCAAAAACAGAAG	FBgn0036648	CG4098	474	0	0
GTACGCCCGATCGGATTTAG	FBgn0036648	CG4098	61	0	0
CACGTTGTAGGCACCGTGAA	FBgn0036648	CG4098	183	0	0
GCCGAAATAGAAGCCGATAA	FBgn0250757	CG42235	446	0	0
CCATTTCGGGAGCTATTTCG	FBgn0250757	CG42235	279	0	0
ATCAGCATCCCCATCCCTGG	FBgn0250757	CG42235	774	0	0
GCTGGCACATAGATGACGAT	FBgn0250757	CG42235	45	0	0
GCACACAACTCGTATAACCT	FBgn0250757	CG42235	253	0	0
GCCAACACATCCGACCATCA	FBgn0250757	CG42235	1150	0	0
TGTCTCAGCTGTGTTTAGCG	FBgn0250757	CG42235	316	0	0
GTACAAATGATGACCACTAT	FBgn0250757	CG42235	245	0	0
CTCCCCCGTGGAGGATGTAG	FBgn0250757	CG42235	21	0	0
GGCCAGGAGACCCATCATAT	FBgn0259164	CG42269	535	0	0
TGCTTACGGTGATCCTGGAT	FBgn0259164	CG42269	90	0	0
AAGATTTGATATGTCTGAGG	FBgn0259164	CG42269	15	0	0
AAGTTTCTTCAGGATTCCCA	FBgn0259164	CG42269	35	0	0
GACATGGGTGGCTTCAAGAA	FBgn0259164	CG42269	338	0	0
TGATTCGCTGCCGCCTAGCA	FBgn0259164	CG42269	73	0	0
CTTCACAATGATGTACATAT	FBgn0259164	CG42269	675	0	0
TATTTGTGAGAAGTACACAA	FBgn0259164	CG42269	23	0	0
GCTCGTTGGTTAGTCTCCCA	FBgn0259164	CG42269	60	0	0
TCCCGGAAGGCTTGACCCTG	FBgn0259221	CG42321	141	0	0
GGCCTGTCGAATCTTCAGGT	FBgn0259221	CG42321	94	0	0
GTATTATGATATCCATGGAG	FBgn0259221	CG42321	6	0	0
TCCAATGCAAAAGGCTGAGG	FBgn0259221	CG42321	612	0	0
TCATTTGGAGGAGTTTGCAT	FBgn0259221	CG42321	110	0	0
ATCGATGACTAGTGCCACAT	FBgn0259221	CG42321	446	0	0
GTGGGCGATATCATCAAAGT	FBgn0259221	CG42321	99	0	0
GACTTCAAGACCAAGAGCCT	FBgn0259221	CG42321	202	0	0
CCAATGCCTGGTTCCTTCAG	FBgn0260388	CG42514	283	0	0
TTTCTACTCCACGATGATAG	FBgn0260388	CG42514	53	0	0
TAACCCGACAGGACTTGTAG	FBgn0260388	CG42514	68	0	0
CGTGTTCAATCAGTCCTATG	FBgn0260388	CG42514	165	0	0
GCCCCTGCTCATGGGACTAG	FBgn0260388	CG42514	24	0	0
CCGCTGATGAACAAGATCCT	FBgn0260388	CG42514	388	0	0
TCGGTCTAGTGAGAACAGTG	FBgn0260388	CG42514	115	0	0
GGCGCACAGGGTGTAGATGA	FBgn0260388	CG42514	175	0	0
GTTCGCCTTCATGATCACCT	FBgn0260388	CG42514	106	0	0
TGATTCAGCCCGCACCAGAA	FBgn0030747	CG4301	789	0	0
GACCTATCTGGGGGATGCGA	FBgn0030747	CG4301	144	0	0
CCAGTGACGGCGATTAAGTC	FBgn0030747	CG4301	25	0	0
GTGGGCTGTCGGGTGAAGGT	FBgn0030747	CG4301	103	0	0
TACGTACATTGGCTATTGCC	FBgn0030747	CG4301	287	0	0
CAGTCCGGATGAGAAGGCAT	FBgn0030747	CG4301	403	0	0
AGGACATTCTCGGTGGACAG	FBgn0030747	CG4301	252	0	0
GGCAAGATCGAGCTGAAGGG	FBgn0030747	CG4301	549	0	0
CGGATCGCGGGTGAAGAACA	FBgn0030747	CG4301	378	0	0
AACCAATAAGGGATTAACAT	FBgn0030747	CG4301	93	0	0
CGCGCAACTGGGCTCGTCGT	FBgn0034956	CG4324	2411	0	3
GTAGTACTCCGAACAATGTG	FBgn0034956	CG4324	31	0	0
GCAGGCATCCGTCACAACAG	FBgn0034956	CG4324	448	0	0
CCAGCCAGAGGAACCACAAC	FBgn0034956	CG4324	6099	0	0
CCACAGCAGGTCCATAAAGT	FBgn0034956	CG4324	720	0	0
TTCCACTCGCAGAACAAAGA	FBgn0034956	CG4324	235	0	0
ATAGGATGGTAAAAATGAGT	FBgn0034956	CG4324	33	0	0
TCACAATGATAAGGCCATCA	FBgn0034956	CG4324	297	0	0
GTGCACTCTGGTGCTGATGT	FBgn0034956	CG4324	4	0	0
GGACCAGGCCTAGACCGGCC	FBgn0038740	CG4562	82	0	0
CGGACAAGAAGAGCCTCTCG	FBgn0038740	CG4562	390	0	0
ATACCCCTGCAAGCCTATCT	FBgn0038740	CG4562	318	0	0
GCCCAGGTGCTGGCCTCTGG	FBgn0038740	CG4562	78	0	0
GAGCGCGGCGTGGGAGAAGG	FBgn0038740	CG4562	438	0	0
GCAGCATGAATGTCTGGATA	FBgn0038740	CG4562	94	0	0
ACCAGTGGTCTGGGCCACTG	FBgn0038740	CG4562	17	0	0
CATCCTCTTCGGACTGCCCA	FBgn0038740	CG4562	146	0	0
AACATACGACAGGCTATTGG	FBgn0033809	CG4630	851	0	0
GATCCGATGAGGACTCAAGA	FBgn0033809	CG4630	190	0	0
GTTGTGGGAACAGCTCTATC	FBgn0033809	CG4630	54	0	0
TCAGCAAAGCACTGATCCAA	FBgn0033809	CG4630	1600	0	0
GTATCTCTACGAGGCAAACC	FBgn0033809	CG4630	48	0	0
TACCCGGCTACAGCCTCGCA	FBgn0033809	CG4630	109	0	0
GCCCGGAAGCTGGAGCAAGC	FBgn0033809	CG4630	262	0	0
AGTGGCGCAGGCGCTGTCCT	FBgn0033809	CG4630	90	0	0
TTTGATTGCCACGGACCCCG	FBgn0039357	CG4743	3003	0	134
TGGTTTGGGTGACCGAACTA	FBgn0039357	CG4743	28	0	0
AGGAGTGGCTGGAATGGTAG	FBgn0039357	CG4743	866	0	0
TGTCGCTGGAGGCATTTCAG	FBgn0039357	CG4743	186	0	0
GTGGAATCGAAGCCGGTCAG	FBgn0039357	CG4743	319	0	0
AGCCGCTGCCATGTGAACAT	FBgn0039357	CG4743	1512	0	0
GGCTGCAGGAAGTGCTCCCA	FBgn0039357	CG4743	374	0	0
AGCTTAAAGTACTCCCAGAG	FBgn0039357	CG4743	108	0	0
GGATTCAGGGGCATCTACAA	FBgn0039357	CG4743	150	0	0
TTGCAGGGCAACAAACAGTC	FBgn0039357	CG4743	20	0	0
ACACTATCATGATCCTGCGG	FBgn0034909	CG4797	93	0	0
ATCCTAATGGTCTACTCCCT	FBgn0034909	CG4797	644	0	0
CCGGCCTGGCTACTCCGCAA	FBgn0034909	CG4797	245	0	0
GAGCTTCCTGGAGCTATAGC	FBgn0034909	CG4797	83	0	0
AACACTACGCCAGTACATCA	FBgn0034909	CG4797	306	0	0
GGACCTCTGGCGGACTATTT	FBgn0034909	CG4797	42	0	0
CCGCTTGAGTAGGCCACATA	FBgn0034909	CG4797	141	0	0
TATATTGAAGGGAGCTGATT	FBgn0031220	CG4822	230	0	0
TTGTCCAATAACCTACAACC	FBgn0031220	CG4822	767	0	0
CATCTAGAAAGATGACAGGT	FBgn0031220	CG4822	730	0	0
CTACTTTGGTATGGGAACCT	FBgn0031220	CG4822	43	0	0
CTTCAAGAAAGGTACAATGT	FBgn0031220	CG4822	362	0	0
CCAAAACCGACACCACATCG	FBgn0031220	CG4822	124	0	0
GATCACAGTGCGCCCCCCGG	FBgn0031220	CG4822	274	0	0
GTAGAGGTATGCTATCACAA	FBgn0031220	CG4822	93	0	0
GCTGGACATTAAGTACACAA	FBgn0031220	CG4822	219	0	0
GGGCTTCAGCGGCCTCAACA	FBgn0040383	CG5254	185	0	7
TATCATACAGCAGGACGGAT	FBgn0040383	CG5254	394	0	0
GCCGCCGGCCAAAACCTGAA	FBgn0040383	CG5254	146	0	0
CCCGGGCAGATAAAATACCG	FBgn0040383	CG5254	663	0	0
GTGGCCAAGTCACGCATCCA	FBgn0040383	CG5254	256	0	0
TTTCTGCGCAAGGTGACCAT	FBgn0040383	CG5254	98	0	0
CGGCATGATGCCCTTCCAGT	FBgn0040383	CG5254	251	0	0
CGAGTACAAGGAGAGCCATT	FBgn0040383	CG5254	130	0	0
GTTGCATGATGCAGACCTCC	FBgn0040383	CG5254	8	0	0
GTACGACATCTGGGGACCAG	FBgn0037902	CG5281	5	0	0
TGTCGCGTGTATATCAGGAT	FBgn0037902	CG5281	243	0	0
CCGCAGCAGGATGTACACAT	FBgn0037902	CG5281	466	0	0
ACTGGTGGACGTGAACCCCA	FBgn0037902	CG5281	82	0	0
GCTATCGCTGCAGATCGAAC	FBgn0037902	CG5281	1824	0	0
GTGCTGGCCAAGCTGCGGAC	FBgn0037902	CG5281	156	0	0
GCCAGCAGGATACCCAAGTA	FBgn0037902	CG5281	415	0	0
CATCGGCCAGGGGCATGTGT	FBgn0037902	CG5281	48	0	0
CGGTGACACGGCGGAGAGTG	FBgn0037902	CG5281	597	0	0
TCTCAGGTACCCGAGGGCTA	FBgn0036764	CG5535	311	0	0
TCGACGGGAGAGCCGCATTG	FBgn0036764	CG5535	222	0	0
CACTTTGTTGGCCTATTCCA	FBgn0036764	CG5535	322	0	0
CCCATTCCCTCGATGTTGAG	FBgn0036764	CG5535	315	0	0
AATCCGATGAGCAGTTTCCT	FBgn0036764	CG5535	184	0	0
GAAGGCAAACAGATCCGGAT	FBgn0036764	CG5535	2063	0	0
CTTCTCATCCTGCTCAAAAT	FBgn0036764	CG5535	241	0	0
CGTCGATCCGATTCCCAGGG	FBgn0036764	CG5535	481	0	0
TGTCCATGTAGTCAACGCCC	FBgn0039525	CG5646	95	0	0
GTGCCACAGTGACTACCAGC	FBgn0039525	CG5646	256	0	0
GCCCTATGGAATCTATATGC	FBgn0039525	CG5646	34	0	0
GGTCACCAGCAGGTTCACAC	FBgn0039525	CG5646	116	0	0
GCATCTATGGAAACCATCTG	FBgn0039525	CG5646	522	0	0
ACGCTGGCCGGCGCCTGGGC	FBgn0039525	CG5646	245	0	0
CTGTTGAATGGCTGTCACAA	FBgn0039525	CG5646	107	0	0
ACTATCTGTATGGCCAGAGA	FBgn0039525	CG5646	38	0	0
TCAAGACTGATGGCATCTCG	FBgn0039525	CG5646	366	0	0
CTCCATGGGACAGGCGATGA	FBgn0039525	CG5646	108	0	0
GCCGAGGCCCAAGCATCTGG	FBgn0039207	CG5789	379	0	9
CCAACTCTAGTGGATCTCCA	FBgn0039207	CG5789	268	0	5
CCCGCTGAGTGTCAATTCAC	FBgn0039207	CG5789	921	0	0
CTGCATAGGAGAGGTCACCC	FBgn0039207	CG5789	340	0	0
TGTTATGGTGATGTCCCAGG	FBgn0039207	CG5789	218	0	0
TCATCGATGGTGTAAAAGAT	FBgn0039207	CG5789	85	0	0
GAATGTGGTCATGATCACCA	FBgn0039207	CG5789	57	0	0
CAGCGTCGAAAGAACCAGGA	FBgn0039207	CG5789	634	0	0
CATCGAATGAAGGCCCTCGC	FBgn0039223	CG5805	360	0	7
CACATGGCGCACGCCCTCGT	FBgn0039223	CG5805	510	0	0
GGCTTCCGGGGCTTCTACCG	FBgn0039223	CG5805	156	0	0
CACCGAAAACGAGCTGAGCA	FBgn0039223	CG5805	1171	0	0
ACATTGGCAGGGAGATAATG	FBgn0039223	CG5805	570	0	0
GCCCACCACATGGCCGAATT	FBgn0039223	CG5805	81	0	0
GGCCGACATCCCGAGCACCA	FBgn0039223	CG5805	3328	0	0
AACAGATGGGACACCCAAAC	FBgn0039223	CG5805	324	0	0
TGATCACGGTCAGCGGGAAT	FBgn0039223	CG5805	420	0	0
AGGTTTCAAGACGACCGGAG	FBgn0032167	CG5853	26	0	0
GAGCTCGCTTGCGGAGAGTA	FBgn0032167	CG5853	37	0	0
GACAACGGAGTGGCCGGCCT	FBgn0032167	CG5853	123	0	0
TCGTCCAGGAACATCACAGT	FBgn0032167	CG5853	4264	0	0
GCCGCCACTGGAACCTGTCG	FBgn0032167	CG5853	229	0	0
CACATTGTGCAAGATTTCCT	FBgn0032167	CG5853	250	0	0
GCTGGCAACTGCGTCTACCA	FBgn0032167	CG5853	251	0	0
CTCAAGAAGTTGACCAGCCA	FBgn0032167	CG5853	431	0	0
TCTGGGCATCGAGATCGGGG	FBgn0032167	CG5853	209	0	0
AACCAAAAGCCGATCCCTGG	FBgn0032167	CG5853	513	0	0
TCCAGAGCTACTACATGAAG	FBgn0017429	CG5989	2248	0	0
GGCCGCCGAGATAACCAGCG	FBgn0017429	CG5989	143	0	0
CTTCACATAGTTGAAGTACC	FBgn0017429	CG5989	0	0	0
TGGCAATGCGGGCAATCTTG	FBgn0017429	CG5989	1386	0	0
GCTGCTGCGGAGTCCAGAAA	FBgn0017429	CG5989	389	0	0
TGGACACTGTGAAATCGAAA	FBgn0017429	CG5989	591	0	0
GCAGTCCATGAAGGTTGACT	FBgn0017429	CG5989	15	0	0
GTAGCATCTTCAAGCGACAT	FBgn0017429	CG5989	7	0	0
TCAGCAAAAGCCGAGTGCTT	FBgn0017429	CG5989	21	0	0
GCTCGAAAAGAACTTCCCCA	FBgn0017429	CG5989	1290	0	0
ATCCTCGTCCATCTACCAGG	FBgn0063649	CG6006	1415	0	0
GCTGGTGGTGGGGGATTGTT	FBgn0063649	CG6006	121	0	0
GGCGATGGGAGGGCATCGAT	FBgn0063649	CG6006	171	0	0
GCCGTGCTGCAGACCATATT	FBgn0063649	CG6006	639	0	0
CTCAATGGCTAGGATTAGAC	FBgn0063649	CG6006	342	0	0
ACCATGAATCTGGTATACTA	FBgn0063649	CG6006	54	0	0
GGCGACCTGATGGGACACTA	FBgn0063649	CG6006	968	0	0
GAGGACGAGACCGACGTGAT	FBgn0063649	CG6006	327	0	0
GTGTTCGTCCTAGATCGCCT	FBgn0038407	CG6126	37	0	0
GCAGCTTGTCGGTGACACCA	FBgn0038407	CG6126	68	0	0
GTATTGGTGCCAGGACTACT	FBgn0038407	CG6126	39	0	0
GCCAAGGGCCTGAGAATCAA	FBgn0038407	CG6126	486	0	0
TTCCAATTGATCATCGGTGT	FBgn0038407	CG6126	76	0	0
GTGCTGACCATGGAACTGGT	FBgn0038407	CG6126	306	0	0
TGTAGCTGGGGAACTCCACG	FBgn0038407	CG6126	63	0	0
ACAGGCGCAGTCACCCTTGG	FBgn0038407	CG6126	179	0	0
ACCGCCACCCAACATCAGGG	FBgn0038407	CG6126	1891	0	0
AGCCGAACTGTTTCCCACCG	FBgn0038407	CG6126	462	0	0
GACCTCAGGAGCTCCCTTTA	FBgn0027582	CG6230	393	0	0
TGATCTCTGCATTACCGGAG	FBgn0027582	CG6230	340	0	0
TTCGCGGGCCACATGACAGG	FBgn0027582	CG6230	470	0	0
TCCAATGAGGTTAAACACAT	FBgn0027582	CG6230	431	0	0
GCCGGAGACGCGGAATCGTA	FBgn0027582	CG6230	715	0	0
CTACTGCGGACAATCCTGTT	FBgn0027582	CG6230	355	0	0
TCCCGCGAATGGAATCCGAA	FBgn0027582	CG6230	211	0	0
CGGCTACGGCAAATACCATA	FBgn0027582	CG6230	425	0	0
TGGAATGACGTGGGATTCAT	FBgn0027582	CG6230	35	0	0
ACTCGAGGGCAGCACTGCCA	FBgn0038720	CG6231	2790	0	1
AGACCCAGGGTTCTCATGCT	FBgn0038720	CG6231	427	0	0
GGGTCACTGGCAGATCTACC	FBgn0038720	CG6231	266	0	0
GATCAGATCCTGGCCAAATG	FBgn0038720	CG6231	753	0	0
TGGTGCAGGAGAGTGCCCAG	FBgn0038720	CG6231	69	0	0
ACCCGACTGGATGACATCAA	FBgn0038720	CG6231	266	0	0
CGTGAGGGGTCAGGGCGTGG	FBgn0038720	CG6231	257	0	0
GTCACCAGGAATGACATCGA	FBgn0038720	CG6231	55	0	0
GGGCCATCGTAAGGCTGAAG	FBgn0038720	CG6231	33	0	0
GTGCCCGGAGCAAGCCGTAA	FBgn0037807	CG6293	55	0	0
CTGACCATCATGATAATGTG	FBgn0037807	CG6293	13	0	0
CGGCGTCAGGATGAAAGGTA	FBgn0037807	CG6293	496	0	0
TCGGTGCGAGAAGGATGTGA	FBgn0037807	CG6293	336	0	0
ACCTACTTCCAGGCCACGTG	FBgn0037807	CG6293	4078	0	0
GTCCGATGAGGACGCCAACC	FBgn0037807	CG6293	943	0	0
TGCCATGGACGAGGCTGAGC	FBgn0037807	CG6293	122	0	0
TTTCCAAGCCGTGACCCTTG	FBgn0037807	CG6293	119	0	0
GTACCCACTGTGTCCCTGGT	FBgn0037807	CG6293	5	0	0
TCGCAAATCCTCATTCACCC	FBgn0039178	CG6356	2001	0	0
TTGGATGACGTAGCCCACAA	FBgn0039178	CG6356	97	0	0
GCCACCTACCCGATGACCAG	FBgn0039178	CG6356	301	0	0
GCCCTGGTACAGCCTCTTCC	FBgn0039178	CG6356	1533	0	0
GCCCAGGTTTCCATATCGTT	FBgn0039178	CG6356	167	0	0
TGGTTCGTGATCAGCCAGCG	FBgn0039178	CG6356	741	0	0
TTCGCTGAGTTACTATGTGA	FBgn0039178	CG6356	67	0	0
TATCACAGGGACGAGATAGG	FBgn0039178	CG6356	182	0	0
TTTGGACAGAAACTCAAGAA	FBgn0039178	CG6356	167	0	0
TCCGGTGGGCATGATCATCC	FBgn0039178	CG6356	39	0	0
GTTCACGGATCTCACAATGG	FBgn0027615	CG6404	179	0	0
CCCGAAAAATGGTCCAATCT	FBgn0027615	CG6404	84	0	0
TGTGCCGAAAACGGAACTAG	FBgn0027615	CG6404	128	0	0
GGGCATGGTACAGAACTGTT	FBgn0027615	CG6404	60	0	0
ATATTTCATGGTGTTCATGT	FBgn0027615	CG6404	114	0	0
TCATCTTGGCAGAGTTCCTT	FBgn0027615	CG6404	40	0	0
GTAAACGGGAAGATAACAAT	FBgn0027615	CG6404	203	0	0
GGCGGGTGGAGGCACTGGAG	FBgn0027615	CG6404	934	0	0
CCAGCCGCCCAAGCCAATGG	FBgn0027615	CG6404	474	0	0
TCTGTGGAAAGTGATCGAAC	FBgn0037846	CG6574	115	0	0
GTTCTTCTTCGGCACTTACA	FBgn0037846	CG6574	73	0	0
TCCGTCGGAGCCCTACGTCA	FBgn0037846	CG6574	253	0	0
AGGTAGGAATAGGTTCCCAC	FBgn0037846	CG6574	375	0	0
GCCGCAGACTCAGCTACCCG	FBgn0037846	CG6574	499	0	0
GCTCCAGATTGAGCATAAGT	FBgn0037846	CG6574	36	0	0
ACGCTCACCTGCCACAAGTC	FBgn0038296	CG6752	7426	0	6
ATGGTGACTAAAGTCCATTA	FBgn0038296	CG6752	13	0	0
AGCATGTGATGGGCGAGCTA	FBgn0038296	CG6752	105	0	0
AGGATAGGTCGAGCCATTAG	FBgn0038296	CG6752	353	0	0
TAAGGAGACGAAGTTCTACC	FBgn0038296	CG6752	35	0	0
GATGCCCTGCGTGTAGCCCA	FBgn0038296	CG6752	268	0	0
TTTAACGAAAACAGCGGGGT	FBgn0038296	CG6752	40	0	0
GCTGCGAAGAAGGAGATGCC	FBgn0038296	CG6752	168	0	0
ACTCCAGTGGATGTATGTAG	FBgn0038296	CG6752	881	0	0
ATGGTTGAACGCTACCGGAA	FBgn0036843	CG6812	116	0	0
GGAGGCATGTTGATCACCGG	FBgn0036843	CG6812	230	0	0
GGTTGTGGGCCAGAGTAGAT	FBgn0036843	CG6812	243	0	0
TGGCTTGTCCACATCGATGA	FBgn0036843	CG6812	96	0	0
GATGAACTGCCAGAGCACCA	FBgn0036843	CG6812	492	0	0
GCCATTGATAATGGAGAGGC	FBgn0036843	CG6812	9	0	0
TGGAGAAACTGCCTGCCTAC	FBgn0036843	CG6812	254	0	0
TCGGCTCTGGTAGCTGCTAT	FBgn0036843	CG6812	76	0	0
ATGTTGTAGTGCACCTCCTC	FBgn0036843	CG6812	685	0	0
GTACTGGAAGCGCCCAGCGA	FBgn0036843	CG6812	101	0	0
CATCGTGAAATAGTTCTCAC	FBgn0036834	CG6836	134	0	0
GCAGAATTACGTGAAGGAGA	FBgn0036834	CG6836	726	0	0
CATCCGCACAGTGATTTGGA	FBgn0036834	CG6836	1088	0	0
CTCATAATACTCTTCCACAG	FBgn0036834	CG6836	755	0	0
GCCTTGGTGGGAATCACCAT	FBgn0036834	CG6836	8	0	0
GCTGAATGTCCCGGTAGTAT	FBgn0036834	CG6836	109	0	0
TGGCAAATGCCCTTCTGGCA	FBgn0036834	CG6836	69	0	0
TGGCAGATGAACCAGGAGTA	FBgn0036834	CG6836	957	0	0
CCCAGTACCCAGCCCCCCAC	FBgn0038414	CG6901	3155	0	2
CGACAACCGGACCCTGGGGG	FBgn0038414	CG6901	147	0	0
GGAGGCCAGAAGGTATGTGG	FBgn0038414	CG6901	2066	0	0
CGTGAATAGGAGGACGCTGT	FBgn0038414	CG6901	302	0	0
CAGCTTGGGCAGAAAAGACA	FBgn0038414	CG6901	140	0	0
GAACAGGGCGCAGCAGAGTC	FBgn0038414	CG6901	90	0	0
TTTCAAGAAGGGCATCACCG	FBgn0038414	CG6901	458	0	0
TTTGGCGATGACTGCCCTGG	FBgn0038414	CG6901	55	0	0
CATCTCGAGCACCGCAGTAG	FBgn0038414	CG6901	407	0	0
TTAGTCCGGCCATAACAAGG	FBgn0038414	CG6901	205	0	0
TAGCTACATCAAGGTGTCAG	FBgn0029733	CG6927	692	0	0
GAGATGCAGTGCCCCATCGT	FBgn0029733	CG6927	321	0	0
ACGCCAAATCGTGTTAACAA	FBgn0029733	CG6927	275	0	0
GTCGTTCCAAACGATCGTAG	FBgn0029733	CG6927	2	0	0
TCATTGGCTAGAAATATGTG	FBgn0029733	CG6927	1828	0	0
CGACGAGGATTGCCCCACCT	FBgn0029733	CG6927	833	0	0
CTGCATAAGACAGCGGATAC	FBgn0029733	CG6927	291	0	0
CTTCATATTTGGCAGCATGG	FBgn0029733	CG6927	86	0	0
CAGTGATATCAGGTCCACCA	FBgn0036240	CG6928	375	0	0
GCTCCACAACACCAGAGATG	FBgn0036240	CG6928	425	0	0
ACTGGAAATAAGGTGCCAGG	FBgn0036240	CG6928	237	0	0
CCCGAAGGCTGCTCTCAGTG	FBgn0036240	CG6928	414	0	0
GGTTTGCTGGGACTGCGTGG	FBgn0036240	CG6928	76	0	0
CTATAATGGAAGTCAAACCA	FBgn0036240	CG6928	475	0	0
CTTTCCATGAGCAACATTTG	FBgn0036240	CG6928	78	0	0
AGTTTGGAGACACTCAGTAC	FBgn0036240	CG6928	225	0	0
GTAAACCAGAAACGCCACAT	FBgn0036240	CG6928	921	0	0
GAGCTGGACTGAGTCCGACG	FBgn0036240	CG6928	14	0	0
GAGCAGATCCCGCCCAGATA	FBgn0038099	CG7091	886	0	42
AGCCATAGTAGTAGACACCT	FBgn0038099	CG7091	134	0	0
AGATCCACATCGACCCGTGG	FBgn0038099	CG7091	60	0	0
CTCCTGTCCTTCGCCTACAG	FBgn0038099	CG7091	136	0	0
TCGAAGGTGATGTGCATCCT	FBgn0038099	CG7091	84	0	0
GCACTGGACTGCGAGAGGCG	FBgn0038099	CG7091	685	0	0
TATCCTTGGATGTTGCTCCA	FBgn0038099	CG7091	397	0	0
TGTGTGCGAAGAATGCTGTA	FBgn0038099	CG7091	44	0	0
CACAATCACCAGGAAGGTGT	FBgn0038099	CG7091	603	0	0
AGAGTCAATTGGGACAGCAG	FBgn0038099	CG7091	907	0	0
TCGAGTTCCCAAGGCTGGAT	FBgn0036493	CG7255	193	0	0
GCTCTCAATCGGCACTTTAT	FBgn0036493	CG7255	200	0	0
GACATTCATAGGAGCAACCT	FBgn0036493	CG7255	273	0	0
ACCTACGGTGACAATCCACA	FBgn0036493	CG7255	674	0	0
GCACGACTAACACAATCAGG	FBgn0036493	CG7255	671	0	0
TTTAAACAAAAGACCATCCT	FBgn0036493	CG7255	145	0	0
TGGCGTGGAGACATCGACTA	FBgn0036493	CG7255	27	0	0
GCAGAGGGAAGTCAGAGCAT	FBgn0036493	CG7255	441	0	0
ATACCAGCATGCAAGAAATA	FBgn0036493	CG7255	1699	0	0
CGCCTGGGAATGCTGATCAC	FBgn0036501	CG7272	383	0	0
CATTGAGAAGAAGAGCACCG	FBgn0036501	CG7272	355	0	0
GGGCCCATTTCTCTTCGGAG	FBgn0036501	CG7272	154	0	0
GGAGGCACTGGGGGATCTCT	FBgn0036501	CG7272	116	0	0
TATCTTTGCCGGTAATCTGG	FBgn0036501	CG7272	138	0	0
GAAGCAGATTGGCTATTCCT	FBgn0036501	CG7272	607	0	0
GTCGTTCATCAGAACCACTC	FBgn0036501	CG7272	97	0	0
AGTTATGGTGCCGGCTACCT	FBgn0036501	CG7272	61	0	0
GAAGCCTGGAATCTCAACCA	FBgn0037140	CG7442	321	0	4
ATCCTACTGCGCATCACGTA	FBgn0037140	CG7442	219	0	0
GATCCCGATCACGAAACAGG	FBgn0037140	CG7442	195	0	0
GTCCACGTGCTGGTCTACTA	FBgn0037140	CG7442	103	0	0
TCCGCCACAAAGCCCCCGAT	FBgn0037140	CG7442	1285	0	0
TGAATGGAAGCTATCTATGG	FBgn0037140	CG7442	72	0	0
TTAGTCAGGGCAAGGAGGAG	FBgn0037140	CG7442	955	0	0
TGCGGGCTGATGCTAGCCAG	FBgn0037140	CG7442	278	0	0
CTGCTCATCATGGACCGTTT	FBgn0037140	CG7442	53	0	0
AGGAGGGAAATGGATACAGG	FBgn0037144	CG7458	1233	0	38
ACTATTACGTCGGAGACCTG	FBgn0037144	CG7458	145	0	0
TCCGCAAAGTATCCTCCTAG	FBgn0037144	CG7458	341	0	0
CACCCTGACTCAGCAGCCAA	FBgn0037144	CG7458	738	0	0
GTATCGATGACAGTCATCCC	FBgn0037144	CG7458	53	0	0
TCCCAGCAGCGTCTATGAGG	FBgn0037144	CG7458	360	0	0
CGCCGTGAAAACATAGGAGA	FBgn0037144	CG7458	244	0	0
GGGGAAGAGGGTGCTACCCA	FBgn0037144	CG7458	183	0	0
GCGCTGGGCGAGGCCTTCCT	FBgn0037144	CG7458	801	0	0
GGACGAGTGGAAGCTTTCCA	FBgn0037144	CG7458	17	0	0
CTCGAAATCTAGGATAGCCG	FBgn0030890	CG7536	124	0	0
GTTCTACTCGGAGAAGCTGG	FBgn0030890	CG7536	16	0	0
GAGACGGAGACGACGGTCAC	FBgn0030890	CG7536	44	0	0
TTGCCAGCATTCACCAAATG	FBgn0030890	CG7536	301	0	0
CAAATGGAGGCAGGAGTATG	FBgn0030890	CG7536	272	0	0
TGGATTGATGAAAGCCGGAA	FBgn0030890	CG7536	55	0	0
GCAGCATCTCATGGAACTGG	FBgn0030890	CG7536	342	0	0
ACGCACGATTCTGGCTGTGG	FBgn0030890	CG7536	108	0	0
GCAGGGGACCGCGGTAGAGT	FBgn0030890	CG7536	408	0	0
GTAGCAAGAGGACACAATCG	FBgn0030890	CG7536	1475	0	0
GTTATGCGAGCACAATGCAG	FBgn0027518	CG7609	322	0	3
TCTGCAACTCGGAATCAGTG	FBgn0027518	CG7609	113	0	0
ACTACTGGAATTGCGTGGCA	FBgn0027518	CG7609	1198	0	0
CAAAGGGGATGTAGGGTCTG	FBgn0027518	CG7609	112	0	0
AGATTCGCTTAGGGGATAGC	FBgn0027518	CG7609	83	0	0
AGAATCACTGAGCTCGTAGG	FBgn0027518	CG7609	266	0	0
AGAATGGAACTGTCCAGTTG	FBgn0027518	CG7609	641	0	0
AAGTCGGGACAAGCAGATCA	FBgn0027518	CG7609	153	0	0
TGAATGGTGTGCTCCAATCC	FBgn0027518	CG7609	106	0	0
CCACAGCAGCGAACTGAACT	FBgn0027518	CG7609	195	0	0
TTATTCCAACCGTAGTACTG	FBgn0032026	CG7627	1145	0	0
CCATGCTAGCCGATCCAGAG	FBgn0032026	CG7627	258	0	0
CTCGCAAGGATTGGCCTCTC	FBgn0032026	CG7627	116	0	0
GAACAGATGGCGGGCCACAT	FBgn0032026	CG7627	124	0	0
CCTTTCATCCGTGCGTAAGG	FBgn0032026	CG7627	60	0	0
GATCTTACCGAGGATTTCCA	FBgn0032026	CG7627	105	0	0
GTGCATGGATGACCTCGAAG	FBgn0032026	CG7627	95	0	0
CACTCCAGCTGCATAGTAAT	FBgn0032026	CG7627	163	0	0
GCGTTGGGAGACACCACAGC	FBgn0032026	CG7627	139	0	0
ACAATTAAAGAGTGGTATAA	FBgn0036926	CG7646	679	0	8
ACATTCGATATGGACAAAAA	FBgn0036926	CG7646	1301	0	1
CAGGCAATTTATGACATGCT	FBgn0036926	CG7646	51	0	0
CTTTCTTCTGCTGAATCAGC	FBgn0036926	CG7646	62	0	0
TACATATCGACAAACTTAGC	FBgn0036926	CG7646	9	0	0
ACCGGAGGAAAAGCTAAAGT	FBgn0036926	CG7646	542	0	0
CCGTTTAACCAAAGAGGACA	FBgn0036926	CG7646	1879	0	0
AAAATGGACGAAAATAACGA	FBgn0036926	CG7646	4103	0	0
GTTCTTTCCATCCGGAAATG	FBgn0036926	CG7646	2	0	0
TATCGAATGTACGAAAAACA	FBgn0036926	CG7646	646	0	0
TACGCGCCACATCACCGGTG	FBgn0038640	CG7706	851	0	0
TATCCTGCAGGGTCCCGGCG	FBgn0038640	CG7706	98	0	0
ATTGTTGAGGTTAACCACAA	FBgn0038640	CG7706	638	0	0
CGTCGAGCGGAAGCTCCACA	FBgn0038640	CG7706	197	0	0
GCAAGCTGAAGGTGATGATC	FBgn0038640	CG7706	148	0	0
GGGCTGGTACATCTACGACA	FBgn0038640	CG7706	61	0	0
GACCCAAAGAAAACGTTGCG	FBgn0038640	CG7706	650	0	0
AGACGATGAGATGGAAGAAG	FBgn0038640	CG7706	1989	0	0
GCCGCAAGGCTTGTGGTAAA	FBgn0038640	CG7706	399	0	0
GGTCACATGCTCAAGTTAGG	FBgn0038640	CG7706	1112	0	0
AGGACTTGAGCACTATGGGA	FBgn0038652	CG7720	199	0	0
ACAACGGGCCCAAAACGGTG	FBgn0038652	CG7720	136	0	0
GGTGTCGAATCTGAATTCAT	FBgn0038652	CG7720	142	0	0
ACCGTCGAGAGGGCCACGCT	FBgn0038652	CG7720	224	0	0
GTTCTGCTGACAGCCGATCT	FBgn0038652	CG7720	28	0	0
CATCTCCTGGATCTCTGGCA	FBgn0038652	CG7720	154	0	0
GCACTTGCTTGAGCGACTTG	FBgn0038652	CG7720	96	0	0
CCCGTAATGGAGGCCCAGTA	FBgn0038652	CG7720	374	0	0
ATTGTGGGCCACTTGAGTGG	FBgn0033635	CG7777	67	0	0
GTCGCATTGGGTATACTGGG	FBgn0033635	CG7777	496	0	0
GCGCCAGAGAGGTGTGACCC	FBgn0033635	CG7777	162	0	0
GGGCACCATCCGCTACACCG	FBgn0033635	CG7777	373	0	0
TGGCCAAGGGCGCCGTGTAG	FBgn0033635	CG7777	101	0	0
GCCAAAAGCCAAGGCCTTGA	FBgn0033635	CG7777	91	0	0
TGCAATTGCCGGAACTGCAG	FBgn0033635	CG7777	102	0	0
GGTGGCAAAGGCGGTGCCCA	FBgn0033635	CG7777	351	0	0
CGATTGTGGCAGGCCTTGAT	FBgn0033635	CG7777	378	0	0
GTTCTTCCTGGGACTCCTGC	FBgn0033635	CG7777	39	0	0
GTTCAGTATGCGTCCCACTG	FBgn0032018	CG7806	130	0	0
AGATTAGGGGCTGAACCCAG	FBgn0032018	CG7806	120	0	0
CATTCTTATGCGACCGACAG	FBgn0032018	CG7806	20	0	0
TGCCTACGCTGGAATAAAAG	FBgn0032018	CG7806	810	0	0
CTTCACCTGAAGAATCTGAT	FBgn0032018	CG7806	38	0	0
TCACGACATGTCGTACGTAA	FBgn0032018	CG7806	47	0	0
GTTACGTGCCCCAGTCACCA	FBgn0032018	CG7806	49	0	0
TCAGTGCCGAATGCATTATG	FBgn0032018	CG7806	95	0	0
CCATTAGGGACAACATAGTT	FBgn0032018	CG7806	2	0	0
GCCCAGCATGAATTATCCAA	FBgn0036116	CG7888	588	0	0
CAGCTGCCGCCGAACTTCTG	FBgn0036116	CG7888	1655	0	0
TCCATTGGTACGATTGTCAT	FBgn0036116	CG7888	114	0	0
GTTAACCACTGTGCCAATGT	FBgn0036116	CG7888	200	0	0
CTCCACATCGCGATGATGAT	FBgn0036116	CG7888	181	0	0
ACCCAGTTGATGAGGATCAG	FBgn0036116	CG7888	144	0	0
CAATCCATGGGTGATATAAA	FBgn0036116	CG7888	815	0	0
TCCGCCAGCTCCAATTTGTC	FBgn0036116	CG7888	271	0	0
ATCGGCCACTGCATCCACAA	FBgn0036116	CG7888	617	0	0
CCAAGCGCCTGGGCGCCCAA	FBgn0036116	CG7888	301	0	0
GGATCCAGTGATAGGCATGG	FBgn0039736	CG7912	121	0	0
TGGCACGGCTGTGAGGCCCA	FBgn0039736	CG7912	356	0	0
TTCACTGGCCCGCAATGCTG	FBgn0039736	CG7912	134	0	0
GCATTAGCAGTAGTGCCAGT	FBgn0039736	CG7912	72	0	0
CACACGGAGGATCCAGAGAC	FBgn0039736	CG7912	248	0	0
AGTGCTCATGCGGTTCATAT	FBgn0039736	CG7912	228	0	0
CAACAGTGGTATGGACACCA	FBgn0039736	CG7912	209	0	0
CCGCTGGGTGGTGCGGTTAC	FBgn0039736	CG7912	430	0	0
CCGCCTCCCCGTCTCCATGT	FBgn0039741	CG7943	322	0	0
GACGAGGAGGTACCTCGTGG	FBgn0039741	CG7943	18	0	0
GCACGCCGTGCAGCATCTGA	FBgn0039741	CG7943	3539	0	0
TTCATAGCGGGCGCCGTGAT	FBgn0039741	CG7943	102	0	0
GACACCTTGATCACATTGAG	FBgn0039741	CG7943	131	0	0
GGACTGGGCTTCCTGTACCG	FBgn0039741	CG7943	33	0	0
CTACGGGGCCAAGGTGCTAG	FBgn0039741	CG7943	96	0	0
AGGTATGTGGTTTCCCACCA	FBgn0039741	CG7943	22	0	0
GAAGGGCAGGAGGATGGACT	FBgn0039741	CG7943	611	0	0
ATTGCCACCGAGCAGGGAGT	FBgn0033387	CG8008	88	0	0
GGCGGAAGAGCAGGCCAAGA	FBgn0033387	CG8008	428	0	0
GGCGTCCAATGCGTTTACAC	FBgn0033387	CG8008	363	0	0
GCCCTGGCACATGTACCTTT	FBgn0033387	CG8008	108	0	0
ACCAATGAGTGCGCCAATCA	FBgn0033387	CG8008	659	0	0
CGAGTTGTCCAGCTACTATG	FBgn0033387	CG8008	79	0	0
CATCGCAGGCGTTGCCGGTG	FBgn0033387	CG8008	33	0	0
TCGCCTGTCGGTGGTGACCC	FBgn0033387	CG8008	52	0	0
AGCCGCGAAGGCCAAGTACT	FBgn0033391	CG8026	1174	0	0
GGCATGTTGGGCGTCTCCCA	FBgn0033391	CG8026	1219	0	0
GCTCCTCGTAGGTCATGAAC	FBgn0033391	CG8026	331	0	0
CATGAAGTACAGGCCCCAAG	FBgn0033391	CG8026	666	0	0
GGCCACCTACCCGTACCAGG	FBgn0033391	CG8026	270	0	0
GACCACCATCACCGATACAA	FBgn0033391	CG8026	1055	0	0
ATGTTCATTGTGGGGCCCAA	FBgn0033391	CG8026	1144	0	0
TACAAGGAGGAGGGAATCCG	FBgn0033391	CG8026	582	0	0
CTTCACCACCCAGATGGGGT	FBgn0033391	CG8026	89	0	0
TAACGATGGCCGGACAGCTA	FBgn0033391	CG8026	142	0	0
CGGTGTGGGCCTCTCCACAT	FBgn0031011	CG8034	244	0	0
CTCCTTGATCACCTTAAAGA	FBgn0031011	CG8034	244	0	0
ATGGGCGGCGGACTGAACTC	FBgn0031011	CG8034	551	0	0
ATCGATGGCTGGCACCGCCA	FBgn0031011	CG8034	280	0	0
TACCGCAAGGTGGCCATCGC	FBgn0031011	CG8034	138	0	0
CCCAGAAAAGTGGCGCCCGA	FBgn0031011	CG8034	274	0	0
CCTCTCGATTACGGCCATTA	FBgn0031011	CG8034	830	0	0
CACCTCGAACCTCTCCTACA	FBgn0031011	CG8034	2847	0	0
TGGCATTCTTGTACCCGCAG	FBgn0033388	CG8046	185	0	0
ACCGACGACTGACACCAGTG	FBgn0033388	CG8046	873	0	0
GCTCTTTGCTGGCTCCTGGG	FBgn0033388	CG8046	546	0	0
GCTCCACAAACTCTTCAGCA	FBgn0033388	CG8046	378	0	0
GTGCTCACGAGGCTTCGAGC	FBgn0033388	CG8046	121	0	0
CCTCCTCACCGCCTTTGTAT	FBgn0033388	CG8046	525	0	0
ACCAGGGACTGACCAGACCT	FBgn0033388	CG8046	82	0	0
TATGAACTGGCCATATATGT	FBgn0033388	CG8046	115	0	0
TTTCTGGCGGGCAAACTCTC	FBgn0033388	CG8046	496	0	0
TTCACCACGTGCCATTTGAC	FBgn0031012	CG8051	619	0	4
GCTATGGAATGAGTATGCGT	FBgn0031012	CG8051	76	0	0
CCGACGCTACACATATCGAG	FBgn0031012	CG8051	89	0	0
TGGCCGGCTGATCCATTCTT	FBgn0031012	CG8051	139	0	0
CAGTTCGGAGTAGCCGGCCT	FBgn0031012	CG8051	55	0	0
ACGATGAGGCACTCAGACTG	FBgn0031012	CG8051	270	0	0
TCTTTGATATGGATCTGCTG	FBgn0031012	CG8051	30	0	0
TTAGCCTCTTCAGCTCCACG	FBgn0031012	CG8051	117	0	0
ATTCTCACATCAGGACAGCG	FBgn0036043	CG8177	451	0	0
GCAGCCTGAGGACACGGCAT	FBgn0036043	CG8177	37	0	0
TTCTTCTTGCGGGATCCAAT	FBgn0036043	CG8177	73	0	0
GTGCAATTGGATGAGCTCAC	FBgn0036043	CG8177	58	0	0
TTGTCCCTAAGAGTTTACGT	FBgn0036043	CG8177	310	0	0
GCCATTGGATTCACGATTGG	FBgn0036043	CG8177	46	0	0
GCAGGACGATAGAATCGTCC	FBgn0036043	CG8177	13	0	0
GAACAAACATGAATCTTACT	FBgn0036043	CG8177	75	0	0
TGTTCGTGGGCGACCAATGT	FBgn0036043	CG8177	43	0	0
TCTGATCTCGTGCTCCCTGG	FBgn0036043	CG8177	146	0	0
TGGTCATCTTGGTATCGTGT	FBgn0034032	CG8195	49	0	0
TTACTTCTTTCAGCTGGCCC	FBgn0034032	CG8195	460	0	0
TCGCACACAACGTCTCCTGT	FBgn0034032	CG8195	784	0	0
CCTTTGAGCTGCCCAGTCAA	FBgn0034032	CG8195	112	0	0
CAGGTAAATGCTGAACATGG	FBgn0034032	CG8195	193	0	0
CGAGGCGGCCATGATAACAC	FBgn0034032	CG8195	446	0	0
TAAGGCATCGGTGGCTTCGT	FBgn0034032	CG8195	76	0	0
TGACAAGCTGACTATCACCA	FBgn0034032	CG8195	1085	0	0
GATCTGATGGGCACATAGGT	FBgn0034032	CG8195	382	0	0
[truncated: 1,978 more rows]

## Sheet: Cytidine gene-level
Gene	Symbol	Rep1_median_lfc	Rep2_median_lfc
FBgn0263916	Ent2	9.36	9.3624
FBgn0265042	Irk1	-1.0766	-1.1343
FBgn0039830	ATPsynC	-1.0766	-1.1343
FBgn0027615	CG6404	-1.0766	-1.1343
FBgn0052103	CG32103	-1.0766	-1.1343
FBgn0036770	Prestin	-1.0766	-1.1343
FBgn0259221	CG42321	-1.0766	-1.1343
FBgn0263598	Vha68-2	-1.0766	-1.1343
FBgn0002921	Atpalpha	-1.0766	-1.1343
FBgn0028342	ATPsyndelta	-1.0766	-1.1343
FBgn0011211	blw	-1.0766	-1.1343
FBgn0250820	meigo	-1.0766	-1.1343
FBgn0036007	path	-1.0766	-1.1343
FBgn0003360	sesB	-1.0766	-1.1343
FBgn0024994	Csat	-1.0766	-1.1343
FBgn0022097	Vha36-1	-1.0766	-1.1343
FBgn0011787	mRpL12	-1.1281	-1.1343
FBgn0001108	DCTN1-p150	-1.0766	-1.4479
FBgn0039714	Zip99C	-1.6985	-1.1343
FBgn0039561	mfrn	-1.7596	-1.1343
FBgn0036695	Papst2	-1.7596	-1.1343
FBgn0016041	Tom40	-1.7596	-1.1343
FBgn0028665	VhaAC39-1	-1.8127	-1.1343
FBgn0034494	CG10444	-1.8936	-1.1343
FBgn0035722	CG10075	-1.0766	-1.9683
FBgn0016691	ATPsynO	-2.1901	-1.1343
FBgn0026409	Mpcp	-1.0766	-2.4147
FBgn0032397	Tom70	-1.0766	-2.4147
FBgn0034049	bdg	-1.0766	-2.4147
FBgn0031881	CG3476	-2.5249	-1.1343
FBgn0262736	Vha16-1	-1.0766	-2.591
FBgn0032018	CG7806	-2.6209	-1.1343
FBgn0039357	CG4743	-1.3814	-2.4315
FBgn0042641	frc	-2.694	-1.1343
FBgn0265262	Vha68-1	-2.1041	-1.8328
FBgn0031676	CG14040	-2.9363	-1.1343
FBgn0037852	Tpc1	-1.8936	-2.1809
FBgn0014391	sun	-1.0766	-3.0305
FBgn0265194	Trpm	-1.0766	-3.1453
FBgn0031998	SLC5A11	-1.8936	-2.4147
FBgn0035244	ABCB7	-3.2539	-1.4479
FBgn0023516	Pex5	-3.6292	-1.1343
FBgn0036043	CG8177	-2.3363	-2.6413
FBgn0027786	Mtch	-2.4356	-2.5939
FBgn0035763	CG8602	-3.9967	-1.1343
FBgn0031662	CG3792	-2.0065	-3.2973
FBgn0011672	Mvl	-1.6377	-3.7222
FBgn0024320	Npc1a	-3.1051	-2.2675
FBgn0036316	CG10960	-1.8936	-3.5249
FBgn0036566	ClC-c	-4.0337	-1.4479
FBgn0027582	CG6230	-1.0766	-4.4906
FBgn0284252	#N/A	-2.5617	-3.169
FBgn0037875	ZnT86D	-3.3926	-2.5312
FBgn0033762	ZnT49B	-3.4852	-2.4784
FBgn0051229	CG31229	-4.1917	-2.0893
FBgn0024236	foi	-1.0766	-5.2367
FBgn0019644	ATPsynB	-3.0817	-3.3628
FBgn0039741	CG7943	-4.3714	-2.0824
FBgn0015324	Vha26	-2.2668	-4.2424
FBgn0033558	CG12344	-4.3704	-2.1809
FBgn0028662	VhaPPA1-1	-3.7979	-2.8863
FBgn0086676	spin	-3.8074	-3.0251
FBgn0030890	CG7536	-3.2747	-3.7474
FBgn0263006	SERCA	-3.3803	-3.6806
FBgn0034493	CG8908	-2.6713	-4.7189
FBgn0029849	Efr	-3.766	-3.67
FBgn0031359	Rim2	-4.3876	-3.1768
FBgn0052174	CG32174	-3.5401	-4.0324
FBgn0005671	Vha55	-2.3996	-5.2225
FBgn0036928	Tom20	-2.3482	-5.3008
FBgn0260744	Tango9	-4.369	-3.4007
FBgn0058263	MFS17	-4.1622	-3.6818
FBgn0032946	nrv3	-3.2175	-4.6382
FBgn0260874	Ir76a	-4.4708	-3.3891
FBgn0035400	CG11537	-3.2943	-4.5773
FBgn0010217	ATPsynbeta	-4.1649	-3.7989
FBgn0017429	CG5989	-3.6341	-4.3709
FBgn0028663	VhaM9.7-b	-4.9502	-3.0688
FBgn0037912	sea	-4.7076	-3.3449
FBgn0086357	Sec61alpha	-4.8035	-3.3628
FBgn0259214	PMCA	-3.5898	-4.5773
FBgn0036662	CG9706	-3.6626	-4.5223
FBgn0028671	Vha100-1	-3.9428	-4.2888
FBgn0037239	CG11739	-5.0727	-3.1921
FBgn0032120	CG33298	-4.5119	-3.7602
FBgn0051729	CG31729	-6.2132	-2.0824
FBgn0032689	CG10413	-3.5008	-4.8089
FBgn0262512	Vha14-1	-5.3686	-2.9461
FBgn0020235	ATPsyngamma	-4.0435	-4.3429
FBgn0031649	hoe2	-4.107	-4.2933
FBgn0263977	Tim17b	-4.9234	-3.4838
FBgn0010497	dmGlut	-3.5502	-4.8869
FBgn0261794	kcc	-4.9753	-3.4849
FBgn0026393	Or43b	-4.7306	-3.769
FBgn0039927	CG11155	-3.7168	-4.9155
FBgn0026753	Vha13	-3.2044	-5.7286
FBgn0039045	CG17119	-4.8838	-4.1653
FBgn0067783	att-ORFA	-4.0337	-5.0626
FBgn0032456	MRP	-4.839	-4.3168
FBgn0260388	CG42514	-4.5495	-4.6625
FBgn0015544	spag	-4.5022	-4.7733
FBgn0031012	CG8051	-4.3242	-5.1171
FBgn0031282	Pex12	-3.8904	-5.6868
FBgn0031250	Ent1	-4.6198	-5.0524
FBgn0052000	CG32000	-3.8389	-5.8428
FBgn0016120	ATPsynD	-5.7065	-4.3319
FBgn0038683	CG11779	-5.3529	-4.7206
FBgn0050345	CG30345	-4.8622	-5.2721
FBgn0062413	Ctr1A	-5.3	-4.8618
FBgn0262511	Vha44	-5.4832	-4.8482
FBgn0031449	CG31689	-5.3709	-4.9765
FBgn0041150	hoe1	-4.3375	-6.1224
FBgn0039644	CG11897	-4.4491	-6.0601
FBgn0036191	Sugb	-5.1359	-5.4001
FBgn0033812	Pex13	-4.8972	-5.726
FBgn0028513	CG9254	-5.68	-5.0456
FBgn0020445	E23	-5.122	-5.6601
FBgn0033778	CG3790	-4.4977	-6.3186
FBgn0032451	spict	-5.5112	-5.3267
FBgn0032322	CG16743	-5.654	-5.2044
FBgn0086365	Orct2	-5.2226	-5.6776
FBgn0051272	CG31272	-5.5608	-5.3925
FBgn0015776	nrv1	-5.2523	-5.7576
FBgn0010812	unc-45	-5.4094	-5.6256
FBgn0031261	nAChRbeta3	-6.0482	-4.9996
FBgn0027779	VhaSFD	-5.3753	-5.6744
FBgn0038524	sll	-5.0865	-5.9653
FBgn0033644	Tret1-2	-4.998	-6.1406
FBgn0033635	CG7777	-5.0737	-6.0735
FBgn0052528	parvin	-5.764	-5.4338
FBgn0024365	CG12773	-5.6695	-5.5408
FBgn0035432	ZnT63C	-5.5519	-5.8284
FBgn0039223	CG5805	-6.3858	-4.9958
FBgn0259164	CG42269	-6.1468	-5.296
FBgn0031937	CG13795	-5.9494	-5.642
FBgn0032026	CG7627	-5.6454	-5.9639
FBgn0030816	CG16700	-5.4307	-6.2217
FBgn0023536	CG3156	-5.9672	-5.7504
FBgn0027660	blot	-5.5183	-6.2248
Intergenic	#N/A	-6.3139	-5.4469
FBgn0034626	CG10795	-5.7162	-6.0609
FBgn0028675	Sur	-6.0554	-5.7275
FBgn0036984	CG13248	-5.3317	-6.4665
FBgn0010240	Lcch3	-6.3471	-5.4785
FBgn0038312	Zip88E	-5.1416	-6.7299
FBgn0033760	CG8785	-5.9526	-5.929
FBgn0050035	Tret1-1	-6.3744	-5.5249
FBgn0036648	CG4098	-5.0169	-6.9019
FBgn0053181	CG33181	-5.1677	-6.76
FBgn0027108	Inx2	-5.7143	-6.2697
FBgn0050456	CG30456	-5.8733	-6.154
FBgn0010651	MFS14	-5.9316	-6.1224
FBgn0038662	Mpc1	-5.8089	-6.2626
FBgn0038262	CG14857	-5.549	-6.5295
FBgn0029147	NtR	-5.8142	-6.2898
FBgn0037310	Tim17b1	-5.8931	-6.2772
FBgn0013953	Esp	-5.2628	-6.9839
FBgn0027518	CG7609	-6.508	-5.7944
FBgn0015777	nrv2	-6.5297	-5.8015
FBgn0033755	ClC-b	-6.4817	-5.8781
FBgn0037989	ATP8B	-6.1127	-6.2681
FBgn0039844	CG1607	-5.8899	-6.5019
FBgn0037715	CG9399	-5.7425	-6.7063
FBgn0038099	CG7091	-5.9877	-6.5198
FBgn0033665	Zip48C	-6.2889	-6.2421
FBgn0050181	ppk3	-5.8295	-6.7045
FBgn0002022	Catsup	-6.0194	-6.5286
FBgn0038652	CG7720	-5.8929	-6.6904
FBgn0000083	AnxB9	-6.7091	-5.8899
FBgn0034611	MFS16	-5.4461	-7.2023
FBgn0033028	CG11665	-6.5297	-6.1387
FBgn0037020	Pex14	-6.7865	-5.9113
FBgn0031897	CG13784	-6.7108	-5.9911
FBgn0263316	Mrp4	-6.4957	-6.2206
FBgn0032433	Oatp33Ea	-6.2599	-6.4575
FBgn0030331	CG15221	-5.92	-6.8048
FBgn0032294	Vha16-5	-6.3339	-6.4164
FBgn0025111	Ant2	-6.0514	-6.7197
FBgn0039637	CG11880	-6.3934	-6.3829
FBgn0040383	CG5254	-6.4882	-6.3196
FBgn0031170	CG1718	-7.4772	-5.3392
FBgn0033494	KCNQ	-6.5978	-6.2395
FBgn0052250	PMP34	-6.0859	-6.7852
FBgn0033657	Sln	-5.6519	-7.2324
FBgn0035517	CG1265	-6.5048	-6.4034
FBgn0038416	CG17930	-5.4307	-7.4909
FBgn0011584	Trp1	-5.9882	-6.998
FBgn0037000	ZnT77C	-6.2969	-6.6926
FBgn0039679	ppk19	-6.5804	-6.425
FBgn0039525	CG5646	-6.9646	-6.0422
FBgn0036501	CG7272	-6.2977	-6.7497
FBgn0015872	Drip	-7.3475	-5.714
FBgn0030795	ppk28	-6.4944	-6.5721
FBgn0027610	Dic1	-6.7313	-6.3727
FBgn0031758	Ucp4B	-6.7485	-6.414
FBgn0037845	CG14694	-6.9977	-6.1661
FBgn0032449	CG17036	-6.437	-6.7628
FBgn0052704	Ir8a	-6.8489	-6.3658
FBgn0039207	CG5789	-7.0026	-6.2483
FBgn0031002	CG14196	-6.7922	-6.4613
FBgn0033391	CG8026	-6.5239	-6.7889
FBgn0260743	GC1	-6.4229	-6.9088
FBgn0053508	ppk13	-6.9795	-6.4
FBgn0033095	CG3409	-5.9353	-7.4489
FBgn0030717	CG8931	-6.7542	-6.6465
FBgn0051793	CG31793	-6.0194	-7.4136
FBgn0038414	CG6901	-6.7379	-6.7287
FBgn0033905	CG18324	-6.8095	-6.6811
FBgn0036240	CG6928	-6.9225	-6.5838
FBgn0035968	Slc45-1	-6.9162	-6.5966
FBgn0013303	Nca	-6.4954	-7.026
FBgn0033387	CG8008	-6.7379	-6.8135
FBgn0028539	CG31731	-6.4719	-7.0847
FBgn0053124	CG33124	-6.383	-7.177
FBgn0259834	out	-6.6161	-7.0016
FBgn0051116	ClC-a	-6.5302	-7.0935
FBgn0033234	MFS12	-6.7322	-6.8928
FBgn0030529	Clic	-6.725	-6.9027
FBgn0033706	Vha36-2	-6.7452	-6.8861
FBgn0034883	CG17664	-6.4169	-7.2259
FBgn0038309	Amt	-6.9024	-6.7405
FBgn0042126	CG18788	-6.8354	-6.8076
FBgn0036279	Ncc69	-7.151	-6.5177
FBgn0035173	CG13907	-6.9546	-6.7667
FBgn0034909	CG4797	-6.7884	-6.9343
FBgn0038740	CG4562	-5.9519	-7.7739
FBgn0000535	eag	-6.5075	-7.2322
FBgn0028491	CG2930	-6.9266	-6.8305
FBgn0039941	CG17167	-7.3381	-6.4365
FBgn0032382	Mal-B2	-6.7114	-7.0753
FBgn0260795	NaPi-III	-6.1916	-7.6044
FBgn0033388	CG8046	-6.8036	-7.0089
FBgn0040297	Nhe2	-6.9129	-6.9064
FBgn0024315	Picot	-6.4288	-7.4038
FBgn0052451	SPoCk	-6.1369	-7.7438
FBgn0030746	CG9981	-6.4169	-7.4701
FBgn0025684	MFS18	-6.669	-7.2324
FBgn0285944	#N/A	-7.1797	-6.7567
FBgn0031634	Ir25a	-7.1073	-6.8435
FBgn0004646	ogre	-6.6599	-7.2926
FBgn0015614	CanB2	-7.5408	-6.4716
FBgn0037913	fabp	-7.7035	-6.3214
FBgn0026787	Nhe1	-6.8083	-7.2401
FBgn0031069	Pmp70	-6.4372	-7.6117
FBgn0051477	ATPsynepsilonL	-7.2674	-6.7819
FBgn0265351	nac	-7.0641	-6.9914
FBgn0030747	CG4301	-7.3964	-6.6738
FBgn0034999	CG3394	-6.9136	-7.1581
FBgn0000180	bib	-6.7772	-7.3002
FBgn0036568	ATPsynbetaL	-6.7412	-7.3622
FBgn0035523	CG1311	-7.3342	-6.7723
FBgn0031517	CG15406	-7.5922	-6.5306
FBgn0010549	l(2)03659	-7.6914	-6.4724
FBgn0033809	CG4630	-6.7314	-7.4352
FBgn0033904	CG18327	-7.6023	-6.5761
FBgn0004118	nAChRbeta2	-7.3609	-6.8231
FBgn0036624	RAF2	-7.1481	-7.0481
Scrambled	#N/A	-7.4284	-6.801
FBgn0019952	Orct	-6.8894	-7.3542
FBgn0036764	CG5535	-7.3527	-6.8944
FBgn0037846	CG6574	-7.1239	-7.1255
FBgn0033191	CG1598	-6.9608	-7.3107
FBgn0032167	CG5853	-6.8104	-7.4699
FBgn0037807	CG6293	-7.2119	-7.073
FBgn0039902	Zip102B	-7.0203	-7.2666
FBgn0030452	MFS10	-7.3422	-6.9566
FBgn0050394	CG30394	-7.2077	-7.1047
FBgn0038260	CG14855	-7.4654	-6.9048
FBgn0036493	CG7255	-7.2186	-7.1522
FBgn0034716	Oatp58Dc	-7.2949	-7.0971
FBgn0025693	ZnT41F	-6.7345	-7.6637
FBgn0036732	Oatp74D	-7.5438	-6.8586
FBgn0002778	mnd	-7.2338	-7.1916
FBgn0267828	Fatp	-7.2331	-7.2205
FBgn0000241	bw	-7.7794	-6.6971
FBgn0035449	CG14971	-7.1196	-7.3608
FBgn0025469	slv	-7.1933	-7.2981
FBgn0036461	Zip71B	-6.8675	-7.6342
FBgn0085434	NaCP60E	-7.1988	-7.3299
FBgn0039736	CG7912	-7.184	-7.369
FBgn0050344	CG30344	-7.474	-7.0884
FBgn0003996	w	-6.8924	-7.6788
FBgn0036843	CG6812	-6.4623	-8.1133
FBgn0031039	Shawn	-7.577	-7.0162
FBgn0011589	Elk	-7.5015	-7.0997
FBgn0032373	Vha100-5	-6.5764	-8.0549
FBgn0030749	AnxB11	-7.4276	-7.2083
FBgn0039882	CG11576	-7.5966	-7.0422
FBgn0063649	CG6006	-7.1794	-7.4697
FBgn0035767	CG8596	-7.6195	-7.0462
FBgn0031169	CG1494	-7.5981	-7.0685
FBgn0025683	CG3164	-6.8728	-7.8333
FBgn0004811	fs(2)ltoPP43	-7.3361	-7.3903
FBgn0038720	CG6231	-7.0345	-7.6979
FBgn0037902	CG5281	-7.2182	-7.5307
FBgn0033368	CG13743	-7.9219	-6.8532
FBgn0029896	CG3168	-7.2555	-7.525
FBgn0028468	rtet	-7.8699	-6.949
FBgn0000036	nAChRalpha1	-7.2655	-7.5575
FBgn0034032	CG8195	-7.7575	-7.0858
FBgn0038640	CG7706	-7.3677	-7.4826
FBgn0036116	CG7888	-7.6614	-7.2004
FBgn0003892	ptc	-7.1029	-7.7677
FBgn0028425	JhI-21	-7.3414	-7.5632
FBgn0031011	CG8034	-7.1179	-7.856
FBgn0034497	CG9090	-7.5816	-7.5025
FBgn0040238	Best1	-7.6824	-7.4186
FBgn0038296	CG6752	-7.2824	-7.8648
FBgn0010051	Itp-r83A	-7.8739	-7.2863
FBgn0005614	trpl	-7.1173	-8.0453
FBgn0032123	Oatp30B	-7.8156	-7.3576
FBgn0040333	brv3	-7.1421	-8.0357
FBgn0037714	CG9396	-7.2874	-7.9071
FBgn0050359	Mal-A5	-7.4366	-7.8059
FBgn0039178	CG6356	-7.5011	-7.8165
FBgn0037140	CG7442	-8.0057	-7.3159
FBgn0028664	VhaM9.7-c	-6.7803	-8.545
FBgn0033903	CG8323	-7.9216	-7.4134
FBgn0031645	CG3036	-7.7419	-7.6002
FBgn0036199	Bmcp	-8.0436	-7.3002
FBgn0028646	aralar1	-7.5322	-7.822
FBgn0053509	CG33509	-7.9962	-7.3704
FBgn0028875	nAChRalpha5	-7.5678	-7.8111
FBgn0028670	Vha100-2	-7.6196	-7.7791
FBgn0017448	CG2187	-7.8105	-7.7251
FBgn0038407	CG6126	-7.803	-7.7962
FBgn0040377	Vha36-3	-7.2771	-8.3375
FBgn0028886	CG15279	-7.9301	-7.7265
FBgn0028703	Nhe3	-7.9182	-7.7464
FBgn0011603	ine	-7.8277	-7.8738
FBgn0039890	CG2316	-7.7319	-7.9736
FBgn0052669	CG32669	-7.7243	-8.004
FBgn0038376	Hmt-1	-7.4786	-8.2717
FBgn0033913	CG8468	-7.6755	-8.0827
FBgn0034063	CG8389	-7.3725	-8.3938
FBgn0030574	CG9413	-7.4929	-8.2833
FBgn0026439	Eaat1	-7.9201	-7.8676
FBgn0034885	CG4019	-7.8771	-7.9147
FBgn0034490	CG9864	-8.4551	-7.3943
FBgn0031307	MFS3	-7.4838	-8.372
FBgn0024177	zpg	-7.5633	-8.3222
FBgn0039487	gb	-7.5626	-8.3281
FBgn0030403	CG1824	-7.7403	-8.1713
FBgn0031220	CG4822	-7.6418	-8.3398
FBgn0259111	Ndae1	-7.9342	-8.078
FBgn0039789	CG9717	-8.3721	-7.6891
FBgn0031516	CG9663	-7.9223	-8.1392
FBgn0001296	kar	-7.8038	-8.3135
FBgn0039674	CG1907	-7.7879	-8.3567
FBgn0016684	NaPi-T	-7.9086	-8.2714
FBgn0039641	CG14511	-7.7802	-8.4165
FBgn0036926	CG7646	-8.6771	-7.5567
FBgn0030872	Ucp4A	-7.6334	-8.6162
FBgn0050278	CG30278	-8.3602	-7.9661
FBgn0037238	CG1090	-7.9916	-8.3792
FBgn0030519	CG11151	-8.5106	-7.8921
FBgn0030343	ATP7	-7.5682	-8.8891
FBgn0004512	Mdr49	-8.3618	-8.1525
FBgn0029733	CG6927	-8.0521	-8.5782
FBgn0037144	CG7458	-8.2961	-8.3372
FBgn0036834	CG6836	-7.9135	-8.7376
FBgn0029950	CG9657	-8.1729	-8.5259
FBgn0035078	Tpc2	-8.3227	-8.4145
FBgn0019830	colt	-7.5103	-9.2508
FBgn0029762	NAAT1	-8.393	-8.421
FBgn0036816	Indy	-8.5442	-8.2811
FBgn0003353	sei	-8.1004	-8.7282
FBgn0038621	CG10864	-9	-7.8448
FBgn0030638	CG11655	-8.0756	-8.7822
FBgn0250757	CG42235	-8.9165	-8.036
FBgn0000084	AnxB10	-8.3926	-8.5665
FBgn0020762	Atet	-8.7333	-8.2319
FBgn0023549	Mct1	-8.0533	-8.9601
FBgn0039058	VhaAC39-2	-8.3097	-8.7282
FBgn0031183	CG14621	-8.7264	-8.3355
FBgn0050277	Oatp58Da	-8.2995	-8.8337
FBgn0052792	ppk8	-8.6567	-8.4982
FBgn0034392	MFS15	-8.4662	-8.7585
FBgn0029131	Debcl	-8.7739	-8.4917
FBgn0030218	CG1628	-8.4744	-8.8787
FBgn0052091	CG32091	-8.3387	-9.0178
FBgn0034715	Oatp58Db	-8.3136	-9.0622
FBgn0034956	CG4324	-8.5874	-8.862
FBgn0033196	CG1358	-8.5891	-8.8838
FBgn0030576	CG15890	-9.1944	-8.4716
FBgn0085425	CG34396	-8.9176	-8.7538
FBgn0037533	CD98hc	-8.896	-8.8728
FBgn0085395	Shawl	-8.2807	-9.605
FBgn0032036	CG13384	-8.8596	-9.0654
FBgn0028563	sut1	-8.8353	-9.2427
FBgn0039886	CG2003	-9.0816	-9.0388
